# Supplementary material for: In utero exposure to maternal smoking is associated with DNA methylation alterations and reduced neuronal content in the developing fetal brain
Source: Epigenetics Chromatin. 2017 Jan 26;10:4. doi: 10.1186/s13072-017-0111-y (PMC5270321; doi:10.1186/s13072-017-0111-y)
Supplement: Supplementary file 4 — Additional file 4: Table S1. Results of mothers self-reported family history of environmental exposures prior and during pregnancy. Table S2. DMPs (late–early) smoking unexposed. Table S3. DMPs (late–early) smoking exposed. Table S4. Top (significance) canonical pathways associated with genes annotated to DMPs found between late and early ST within smoking-exposed and unexposed fetal samples. [file 13072_2017_111_MOESM4_ESM.xlsx]

## Sheet: ST1
Supplementary Table 1. Results of mothers self-reported family history of environmental exposures prior and during pregnancy.
Patient ID	Addisonsdisease_FamilyHistory	Alcoholany_Duringthispregnancy	Alcoholany_Priortothispregnancy	Anemia_DuringPregnancy	Anemia_FamilyHistory	Anemia_PriortoPregnancy	AntidepressantsSSRI_Priortothispregnancy	Antipsychoticstypical_Priortothispregnancy	AnxietyDisorder_DuringPregnancy	AnxietyDisorder_FamilyHistory	AnxietyDisorder_PriortoPregnancy	Anxiolytics_Duringthispregnancy	Anxiolytics_Priortothispregnancy	Anyselfadministeredintranasal_Duringthispregnancy	Anyselfadministeredintranasal_Priortothispregnancy	Anyselfadministerediv_Duringthispregnancy	Arthritis_DuringPregnancy	Arthritis_FamilyHistory	Arthritis_PriortoPregnancy	Asthma_DuringPregnancy	Asthma_FamilyHistory	Autoimmunedisease_FamilyHistory	Benigntumor_FamilyHistory	BipolarDisorder_FamilyHistory	Borreliosis_FamilyHistory	Brainabscess_FamilyHistory	Caffeine_Duringthispregnancy	Caffeine_Priortothispregnancy	Cancer_FamilyHistory	Cats_Duringthispregnancy	Cats_Priortothispregnancy	Cerebralinfarction_FamilyHistory	CerebralPalsy_FamilyHistory	Cushingssyndrome_FamilyHistory	DepressiveDisorder_DuringPregnancy	DepressiveDisorder_FamilyHistory	DepressiveDisorder_PriortoPregnancy	Diabetes_FamilyHistory	Dogs_Duringthispregnancy	Dogs_Priortothispregnancy	EatingDisorder_FamilyHistory	Emphysema_FamilyHistory	Farmanimals_Duringthispregnancy	Farmanimals_Priortothispregnancy	Fluelikeillness_Duringthispregnancy	Flulikeillness_Priortothispregnancy	Heartdisease_FamilyHistory	Hepatitis_FamilyHistory	Hepatitis_PriortoPregnancy
FS5394		1	1	0		0	0	0	0	1	0	0	0	0	0	0	0		0	0			0	0		0	1	1	1	0	0	1			0	0	0		0	0	0		0	0	0	1			0
FS5777	3	0	0	0	3	0			0	3	0						0	3	0	0	3	3	3	3	3	3			3			3	3	3	0	3	0	3			3	3					3	3	0
FS0362	0	1	1	0	0	0	0	0	0	0	0	0	0	0	0	0	0	0	0	0	0	0	0	0	0	0	1	1	1	0	0	0	0	0	0	0	0	0	0	0	0	0	0	0	0	3	0	0	0
FS3886	0	1	1	0	0	0	0	0	0	0	0	0	0	0	0	0	0	0	0	0	0	0	0	0	0	0	1	1	0	0	0	3	0	0	0	0	0	0	0	0	0	0	0	0	0	0	0	0	0
FS3958	3	0	0	1	3	3	0	0	0	3	0	0	0	0	0	0	0	3	0	0	3	3	3	3	3	3	0	0	3	0	0	3	3	3	0	3	0	3	0	0	3	3	0	0	0	0	3	3	0
FS7035	0	1	1	0	1	0	0	0	0	0	0	0	0	1	1	0	0	0	0	0	1	0	1	0	0	0	1	1	0	0	1	0	0	0	0	0	0	0	0	0	0	0	0	0	0	1	0	0	1
FS7628	0	0	0	1	0	0	0	0	0	0	0	1	1	0	0	0	0	0	0	0	0	0	0	0	0	0	1	1	0	0	0	1	0	0	0	0	0	1	0	0	0	0	0	0	0	1	1	1	1
FS6487	0	1	1	0	0	0	0	0	0	0	0	0	0	0	0	0	0	0	0	0	0	0	0	0	0	0	1	1	0	0	0	1	0	0	0	0	0	1	0	0	0	0	0	0	0	0	0	0	0
FS6793	3	0	0	3	3	3	0	0	0	0	0	1	1	1	1	0	3	3	3	0	0	0	0	0	0	0	1	1	0	0	0	1	0	0	0	0	0	0	0	0	0	0	0	0	0	0	0	0	0
FS8245	0	1	1	0	0	0	0	0	0	0	0	0	0	1	1	0	0	3	0	0	0	0	3	0	0	0	1	1	0	0	1	3	0	0	0	0	0	0	1	1	0	0	1	1	0	1	3	0	0
FS0850	0	1	1	0	0	0	0	0	0	0	0	0	0	1	1	0	0	3	0	0	0	0	0	0	0	0	1	1	0	1	1	1	0	0	0	0	0	1	0	0	0	0	0	0	0	0	0	0	0
FS3211	0	0	1	0	1	0	0	0	0	0	0	0	0	0	0	0	0	0	0	0	0	0	0	0	0	0	1	1	0	0	0	1	0	0	0	0	0	1	0	0	0	0	0	0	0	0	0	0	0
FS5271	0	1	1	1	0	3	0	0	0	0	0	0	0	0	0	0	0	0	0	0	0	0	0	0	0	1	1	1	0	0	0	0	0	0	0	0	0	1	0	0	0	0	0	0	0	1	0	0	0
FS6836	0	0	1	1	0	1	0	0	0	0	0	0	0	1	1	0	0	0	0	0	0	0	0	0	0	0	1	1	0	1	1	0	0	0	0	0	0	0	0	0	0	0	0	0	1	1	0	0	0
FS1010	0	1		0	0	0			0	0	0	0	1	1	1		0	0	0	0	0	0	0	0	0	0	1	1	0	0	0	1	0	0	0		0	1	0	0		0	0	0		0	0	0	0
FS1062	0	0	1	0	0	0	0	0				0	1	0	0	1	0	0	0	0	3	0			0		1	1	0	0	1			0				0	0	0		0	0	0	0	1	1	1	0
FS2903	0	0	0	1	0	0	0	0	0	0	0	1	1	1	1	0	0	0	0	0	0	0	0	0	0	0	1	1	0	0	0	3	0	0	1	0	0	0	0	0	0	0	0	0	0	0	0	0	0
FS3880	0	0	1	0	0	0	0	0	0	0	0	0	1	0	0	0	0	0	0	0	0	0	0	0	0	0	1	1	1	0	0	1	0	0	0	0	0	1	1	1	0	0	1	1	1	1	1	0	0
FS4483	0	0	0	0	1	0	1	1	0	0	0	0	1	0	0	0	0	0	0	1	0	0	0	0	0	0	1	1	1	0	0	0	0	0	0	0	0	0	0	0	0	0	0	0	0	0	0	1	0
FS1801	0	0	1	0	1	0	0	0	3	0	3	0	1	0	1	0	0	3	0	0	1	0	3	0	0	3	1	1	1	0	0	3	3	0	3	0	3	1	0	1	0	0	1	1	3	1	1	1	0
FS2664	0	0	0	0	3	0	0	0	3	0	0	1	1	0	0	0	3	0	3	0	0	0	1	0	0	0	1	1	0	0	0	0	0	0	1	0	0	1	0	0	0	0	0	0	0	0	3	0	0
FS6519	0	0	0	0	0	0	0	0	0	0	0	0	0	0	0	0	0	0	0	0	0	0	0	0	0	0	0	0	0	0	0	0	0	0	0	0	0	0	0	0	0	0	0	0	0	0	0	0	0
FS5864	0	1	1	0	0	0	0	0	0	0	0	1	1	1	1	0	0	0	0	0	0	0	0	0	0	0	1	1	0	0	0	0	0	0	0	0	0	0	0	0	0	0	0	0	0	0	0	0	0
FS3646	0	0	1	1	0	3	0	0	3	3	3	1	1	1	0	0	0	0	0	0	0	0	0	0	0	0	1	1	0	0	0	3	0	0	3	1	0	0	0	0	0	0	0	0	0	0	0	0	0
[truncated: 60 more columns]

## Sheet: ST2
Supplementary Table 2. DMPs (Late-Early) smoking unexposed.
Name	AddressA_ID	AlleleA_ProbeSeq	AddressB_ID	AlleleB_ProbeSeq	Infinium_Design_Type	Next_Base	Color_Channel	Forward_Sequence	Genome_Build	CHR	MAPINFO	SourceSeq	Chromosome_36	Coordinate_36	Strand	Probe_SNPs	Probe_SNPs_10	Random_Loci	Methyl27_Loci	UCSC_RefGene_Name	UCSC_RefGene_Accession	UCSC_RefGene_Group	UCSC_CpG_Islands_Name	Relation_to_UCSC_CpG_Island	Phantom	DMR	Enhancer	HMM_Island	Regulatory_Feature_Name	Regulatory_Feature_Group	DHS	differential.methylation
cg09460641	44630450	AACCAATCAATAAAAAAACAACAAACATCTCCCTAAACTACACAACCACA	54622505	AACCAATCAATAAAAAAACGACGAACGTCTCCCTAAACTACACAACCACG	I	A	Red	CTCGGAGGAGGCTCGGGGACGGAAGGCGTGGGGTGAGTGGGCTGGAGATGCAGGCGCGCC[CG]TGGCTGTGCAGCCCAGGGAGACGCCCGCCGCCCTCCCATTGATTGGCCATGAGGGAAGGA	37	Y	9385586	GGCCAATCAATGGGAGGGCGGCGGGCGTCTCCCTGGGCTGCACAGCCACG	Y	9995586	F			NA	NA				chrY:9385471-9385777	Island			NA	Y:9993394-9995882			NA	0.211402
cg15935877	37735391	ATACAAAATCTACAAATCCAACAAACATCCTCAAAAAACCTAAATCCACA	58602363	ATACGAAATCTACGAATCCAACGAACGTCCTCAAAAAACCTAAATCCACG	I	T	Red	GCAGACCCGCTCCCTGCAAGACCCACGCGTCGCCCTGCTGTGAACCTGGTCCCACACCTA[CG]TGGACCCAGGTTTCCTGAGGACGTCCGCTGGACCCGCAGATCCCGCACTGGCCAAAGGGC	37	Y	9303715	CGTGGACCCAGGTTTCCTGAGGACGTCCGCTGGACCCGCAGATCCCGCAC	Y	9913715	F			NA	NA	TSPY1;TSPY4	NM_003308;NM_001164471	TSS1500;Body	chrY:9303622-9303934	Island			NA	Y:9912245-9915413			NA	0.259491
cg07584855	18629366	CTACAAATTAAAAAACACAACACACAACCATAAACACTTCCTTTTATACA	26751504	CTACAAATTAAAAAACACAACGCGCGACCATAAACGCTTCCTTTTATACG	I	T	Red	CTGGCTCCCGTTCTGCGGCAGGTCCCTATGCTGTGCTCACGAAGGACACCATGCCGCAGA[CG]TACAAAAGGAAGCGTTCATGGTCGCGCGCTGTGTTCTCCAACCTGCAGAGGAAAGGCCTG	37	1	221055545	CTGCAGGTTGGAGAACACAGCGCGCGACCATGAACGCTTCCTTTTGTACG	1	219122168	F			NA	NA	HLX	NM_021958	Body	chr1:221055492-221055800	Island		RDMR	NA	1:219121720-219122400	1:221055354-221056003	Unclassified_Cell_type_specific	NA	0.209863
cg10167378	13650306	AAACTAAAACCAAACTCCTAACAAAACAATAAAATACTACTACCAAACCA	66699494	AAACTAAAACCGAACTCCTAACGAAACGATAAAATACTACTACCGAACCG	I	A	Red	CCCTGCCCTCCCAGGCTGGAGCCGGGCTCCTGGCGGAGCGGTGGGATGCTGCTGCCGGGC[CG]GCGTGCAGTAGGGGCGGACCCCCAGCAGGAGGACCCCGGCTGCGGCTGCGGCGGGGGTGT	37	1	228756711	CGGCCCGGCAGCAGCATCCCACCGCTCCGCCAGGAGCCCGGCTCCAGCCT	1	226823334	R			NA	NA				chr1:228744110-228784168	Island			NA	1:226821657-226823404			NA	0.304739
cg15602298	54676434	AATACACTTACTAATTTATCTCCTAATTTACAAATCTAAATAAAATTACA	73790489	AATACGCTTACTAATTTATCTCCTAATTTACAAATCTAAATAAAATTACG	I	A	Red	TAAGTTGTTATGAGGCTTCTGAACAGGAAAATAATACAAATGTACAGATCAAGGACTTCC[CG]TAATCTCACCCAGATCTGCAAATTAGGAGATAAATCAGCAAGCGTACCACCGTTTTTAAA	37	1	157670825	GGTACGCTTGCTGATTTATCTCCTAATTTGCAGATCTGGGTGAGATTACG	1	155937449	F	rs77100987		NA	NA	FCRL3	NM_052939	TSS200					NA				NA	0.249779
cg18199753	20730334	ATTAATAAAAACCTTTAAAAAATTTCCTTCCCCCTCCACTCCCCAAAACA	47676510	ATTAATAAAAACCTTTAAAAAATTTCCTTCCCCCTCCGCTCCCCGAAACG	I	C	Grn	TGACAGACTCGTGTTGATGAAGACCTTTAGGGAATTTCCTTCCCCCTCCGCTCCCCGAAG[CG]CTTCTTAGAGCACATCTCATTACCGGGCTCCATTCTCCCGTCCTGCACATGCTCCCTCAC	37	1	245755356	CGCTTCGGGGAGCGGAGGGGGAAGGAAATTCCCTAAAGGTCTTCATCAAC	1	243821979	R			NA	NA	KIF26B	NM_018012	Body	chr1:245753399-245753636	S_Shore			NA	1:243821891-243822083			NA	0.25253
cg06020335	74696369	AAAAAAAATACTAATCTCTCTAACATTTTATAAAAAAAACAACACTCACA	72669410	AAAAAAAATACTAATCTCTCTAACGTTTTATAAAAAAAACAACACTCGCG	I	A	Red	TGCACCGGCAGATGGTGGCAGGGGACAAGGACGGCGCGGTGGGCCCCGCGCCCAGCTCAC[CG]CGAGTGCTGCTCCCTTCACAAAACGCTAGAGAGACCAGCACCCTCCTTGCCCCGCCCCTG	37	2	242845374	CGCGAGTGCTGCTCCCTTCACAAAACGCTAGAGAGACCAGCACCCTCCTT	2	242494047	F			NA	NA				chr2:242843760-242844198	S_Shore			NA	2:242493905-242494286			NA	0.206451
cg16440561	69795443	CTCCTAAATACAACAATAAAACAACATAAAAATAACCACAAACTAAACCA	34633314	CTCCTAAATACGACGATAAAACGACGTAAAAATAACCGCGAACTAAACCG	I	A	Red	AATCCGCGCTGCTCCCCCCACCGTCCCCTCGGGTCGGGAAGCGGTCCCCGCCGGGACCCC[CG]GCCCAGCCCGCGGCCACCCCCACGTCGCCCCACCGTCGCACTCAGGAGCCTGTGCTGCCC	37	2	220312854	CGGCCCAGCCCGCGGCCACCCCCACGTCGCCCCACCGTCGCACTCAGGAG	2	220021098	F			NA	NA	SPEG	NM_005876	Body	chr2:220312698-220314094	Island	high-CpG:220021098-220021099		TRUE	2:220021010-220022217			NA	0.214246
cg16950088	29767382	CTCAACTACTAAAATACTAACACAATTATTACTTCAATAACACTTAAACA	34733324	CTCAACTACTAAAATACTAACGCGATTATTACTTCGATAACGCTTAAACG	I	T	Red	GGTGGGCTCGGAGCAGCCCCACAGTCAAGTCACACACAGAGCAGAGGCCAGGGGGCAAGA[CG]CCCAAGCGTCACCGAAGCAACAACCGCGTCAGCATCCCAGCAGCTGAGCTGGCATGCCGT	37	4	899775	CGCCCAAGCGTCACCGAAGCAACAACCGCGTCAGCATCCCAGCAGCTGAG	4	889775	F			NA	NA	GAK	NM_005255	Body	chr4:899774-899985	Island			NA	4:889142-889985			NA	0.261852
cg02114288	69793300	TCACTCTCCAACAACAACTTCTCATCATTCAAATTAACACAACAATTACA	52658399	TCACTCTCCAACAACAACTTCTCGTCATTCAAATTAACGCAACGATTACG	I	A	Red	TTTTGTCCTAACTCACTCTCCAGCAGCAGCTTCTCGTCATTCAAATTAACGCAACGGTTG[CG]GCTCAGGCCCCAAGACAGCGAGATCCCGGGAAAGCTGGTTCGGCGGGTCGGTCACACCTT	37	5	3213134	TCACTCTCCAGCAGCAGCTTCTCGTCATTCAAATTAACGCAACGGTTGCG	5	3266134	R			NA	NA								NA	5:3266128-3266215			NA	0.227839
cg04541368	43752371	AAACAAAAACAAAATACTCTAATCAAATCACTTAAAAAAACAACATCCCA	13651423	AAACGAAAACGAAATACTCTAATCAAATCGCTTAAAAAAACAACGTCCCG	I	T	Red	CGCGACTAAAGAGGGGACTGGTTTTGATGACAGTGATTTATCGCCTCAGCACAGCACGCA[CG]GGACGCTGTCTCTCCAAGCGATTTGACCAGAGCATCCCGTCCTCGCCTCCTGTCCAAACC	37	5	92909429	CGGGACGCTGTCTCTCCAAGCGATTTGACCAGAGCATCCCGTCCTCGCCT	5	92935185	F			NA	NA	FLJ42709;FLJ42709	NR_021490;NR_021491	Body;Body	chr5:92906239-92908875	S_Shore		CDMR	TRUE	5:92935166-92935231			NA	0.277115
cg11282828	71675337	ACACAAAACACACTCCAAAAACCTTACTACTTCAAAACCTCCAATAAACA	46766498	ACGCAAAACGCGCTCCAAAAACCTTACTACTTCAAAACCTCCAATAAACG	I	C	Grn	CCGGCTCCACATCCCACAGACGCCCTTTCTGATAAAGGAGCCGGGCGGGCACCGCGACTG[CG]CCCACTGGAGGCCCTGAAGTAGCAAGGCTCCTGGAGCGCGTCCTGCGCTGGAGTCCTGGA	37	5	178266137	CGCCCACTGGAGGCCCTGAAGTAGCAAGGCTCCTGGAGCGCGTCCTGCGC	5	178198743	F	rs77969743	rs71594797	NA	NA								NA	5:178198666-178198784			TRUE	0.281635
cg13944838	64660442	CACAAAAAATAAAACTACCCACAATATTAATAACACCCACAATAAAAACA	20712320	CGCGAAAAATAAAACTACCCACGATATTAATAACGCCCACGATAAAAACG	I	C	Grn	CGCAGTCGGTCTCGCGAGAGATGGAGCTGCCCACGGTGTTGGTGACGCCCACGGTGAGAG[CG]CCGCGGTCCTTACAGTAGCGCAGCGCCAGGAGGGTGTCCGCGGTCTCGCCTGCCGCCCAG	37	5	179740914	CGCGAGAGATGGAGCTGCCCACGGTGTTGGTGACGCCCACGGTGAGAGCG	5	179673520	R			NA	NA	GFPT2	NM_005110	Body	chr5:179740710-179741121	Island			NA	5:179673298-179673711			TRUE	0.268286
cg23221052	11755411	AAACACCCATCCCAAAAAAAACCTAACAAAAACAAATACACCAAAAACCA	68682507	GAACGCCCGTCCCAAAAAAAACCTAACGAAAACAAATACACCAAAAACCG	I	C	Grn	GGGGTGAGGCGGGAAGGGGAAAGAAAGGCGGTGGCGCGGGCAGAGCAGGCCGGAGGAGGG[CG]GCCTCTGGTGCACCTGCCTCCGCCAGGCTCTCCCTGGGACGGGCGCCCGTGGCTCCTCCT	37	5	179740743	GGGCGCCCGTCCCAGGGAGAGCCTGGCGGAGGCAGGTGCACCAGAGGCCG	5	179673349	F			NA	NA	GFPT2	NM_005110	Body	chr5:179740710-179741121	Island			NA	5:179673298-179673711			TRUE	0.219175
cg23924448	28615384	TATTAAAATTCAAAACTCTACCCTTAACAAAAACAAAATAAAATTCCACA	20615374	TATTAAAATTCAAAACTCTACCCTTAACAAAAACGAAATAAAATTCCGCG	I	A	Red	CGTTTTTTCTATTTGGTCGGTGCCTGTGCAATATGAATTGTTTAGCACTTTGAATATTAC[CG]CGGAACTCTATCTCGCTTTTGCCAAGGGCAGAGTTCTGAATTCTAATAAGATGAATATGT	37	5	123446562	CGCGGAACTCTATCTCGCTTTTGCCAAGGGCAGAGTTCTGAATTCTAATA	5	123474461	F	rs10076481		NA	NA								TRUE				NA	0.234287
cg02964172	43756436	TTACAATACATAAACTAACACACCTATAAACAACACACCTAATACAATCA	17751307	TTACAATACGTAAACTAACGCGCCTATAAACAACGCACCTAATACAATCG	I	A	Red	ATCCTGCACAAGGAATGAGAGGAGCAGAGTAACTAAGAATCTGGCATTGGTGAGTGGGAT[CG]ATTGTACCAGGTGCGCTGTTCACAGGCGCGTCAGTCCACGTACTGCAACGCTAGGAAACA	37	6	10599459	TTGCAGTACGTGGACTGACGCGCCTGTGAACAGCGCACCTGGTACAATCG	6	10707445	F	rs76219906		NA	NA	GCNT2;GCNT2;GCNT2	NM_145655;NM_145649;NM_001491	Body;Body;Body					TRUE				NA	0.209535
cg03607220	30697469	AAAAATATCTTTAAAATAAAAACTCCCAAAAAAAAACTACACAAACTACA	47701351	AAAAATATCTTTAAAATAAAAACTCCCAAAAAAAAACTACACGAACTACG	I	A	Red	CTGCCTCCAGCCTGTTCTGGAGACCTCCAAGCAGGAGCTGGAGGAGGATCCACCGAGCGC[CG]CAGCCCGTGCAGCCTCCTCCTGGGAGCCTCCACCCTAAAGACACTCTCTGCTCCTTCTCT	37	6	32526263	GAGAGTGTCTTTAGGGTGGAGGCTCCCAGGAGGAGGCTGCACGGGCTGCG	6	32634241	F		rs28679786	NA	NA	HLA-DRB6	NR_001298	Body					NA				NA	0.218901
cg18792536	59607453	ATACCACATTAACAAAATCAATAAAAATCAAAACTCTAAACCTCCCTCCA	37656490	ATACCACGTTAACGAAATCGATAAAAATCAAAACTCTAAACCTCCCTCCG	I	C	Grn	AGGCGGTAGCAGATGCCACGTTGGCGGGGTCGGTGAAGGTCAGGACTCTAGGCCTCCCTC[CG]CCAAGCCAGAGGGATGAGCAATCACGCCTGAGAGCCCACTGCGTGCCATGCAGTCCGCAC	37	7	76145562	ATGCCACGTTGGCGGGGTCGGTGAAGGTCAGGACTCTAGGCCTCCCTCCG	7	75983498	R			NA	NA	UPK3B;UPK3B	NM_182684;NM_030570	3'UTR;3'UTR	chr7:76145396-76145781	Island			NA	7:75983343-75983659	7:76144928-76146020	Unclassified	TRUE	0.455619
cg25446329	66636419	CCATACCCAAACTAAAATATTTCTCATAATAACAAAATATTTCATAACCA	62736403	CCATACCCGAACTAAAATATTTCTCGTAATAACAAAATATTTCATAACCG	I	A	Red	CTCTGACCCCTCATTTTCTTTTTCTTGGTTGTATTTACTGATTTGTCACTATCAAGAGTT[CG]GCCATGAAATATTCTGCTATTACGAGAAATATTTCAGCCCGGGCATGGTGGATCACACCT	37	10	21802824	CGGCCATGAAATATTCTGCTATTACGAGAAATATTTCAGCCCGGGCATGG	10	21842830	F			NA	NA	C10orf140	NM_207371	3'UTR	chr10:21805197-21805459	N_Shelf			NA				NA	0.272353
cg01382105	23768442	CATAAAAATACACAACCCATCAAACAAACACATATTCAATACTAAAAACA	27694323	CATAAAAATACACAACCCGTCAAACGAACGCGTATTCAATACTAAAAACG	I	A	Red	GGAGCGGGCTGTGAGGGACGGGGGCTCCTCTTTCTGTCCCCACCCCCAGCCTGCTGCCAT[CG]TCTTCAGCACTGAATACGCGTCCGTCTGACGGGTTGTGTATTTCTATGTGAGAAAATTAA	37	13	113406866	CGTCTTCAGCACTGAATACGCGTCCGTCTGACGGGTTGTGTATTTCTATG	13	112454867	F			NA	NA	ATP11A;ATP11A	NM_015205;NM_032189	Body;Body	chr13:113410004-113410362	N_Shelf			NA	13:112454751-112454868			NA	0.251601
cg00912449	28717378	TAATAAAATAATCTATTAATACACAATAAAAATACCATCTTACAATAACA	47786455	TAATAAAATAATCTATTAATACGCGATAAAAATACCATCTTACAATAACG	I	T	Red	ACATCCATTAGCGCCGGAGCGCGGGGTCCTCATCATGTTGGTATCATTGGGACCAGCGCA[CG]CCACTGCAAGATGGCATTTCCACCGCGCATCAACAGATCATTTCACCACTGCTCAAGGCA	37	14	97431137	CGCCACTGCAAGATGGCATTTCCACCGCGCATCAACAGATCATTTCACCA	14	96500890	F	rs856278		NA	NA								NA	14:96500816-96500954			NA	0.269598
cg18193067	25635394	TAATAAAAAAACACCCAAAAAAAATAAATTCCAAAAACCTCAAAACCACA	61730503	TAATAAAAAAACACCCGAAAAAAATAAATTCCGAAAACCTCGAAACCACG	I	C	Grn	CTTCTCTGCCTCGGGCCAGGCCGAGGCCAGTCCCTGCCAGCCGCGCCGGGACCTGGACGG[CG]TGGCCCCGAGGCCCTCGGAATCCACCCCCTCCGGGTGTCCCCCCACTACCGCCCCCCACC	37	14	55034950	TAGTGGGGGGACACCCGGAGGGGGTGGATTCCGAGGGCCTCGGGGCCACG	14	54104700	F		rs3742559	NA	NA	SAMD4A;SAMD4A	NM_001161576;NM_015589	Body;Body	chr14:55031826-55035030	Island			NA	14:54104196-54104822			NA	0.216442
cg05540133	56625458	ATATACACACATATAACACACACATACAAACAAAAATATACATAAAAACA	54745479	ATATACGCACGTATAACACACACATACAAACGAAAATATACGTAAAAACG	I	A	Red	GTGTGACATGTGATGTGCGCACGTATGACACACACATGCAGACGAGAGTGTGCGTGAAGA[CG]AGAGTGTGGGTGTGGACGACAGAGTGGGTGCGGAGGAGAGCGTGGGTGCGGACGAGAGTG	37	16	88984237	ATGTGCGCACGTATGACACACACATGCAGACGAGAGTGTGCGTGAAGACG	16	87511738	R			NA	NA	CBFA2T3;CBFA2T3	NM_175931;NM_005187	5'UTR;Body					NA	16:87511530-87511793			NA	0.30236
cg08923669	53698352	ACTTCCAAAACCACACAAAATACTTATATAAAAACATCACAAACCTAACA	16617450	GCTTCCAAAACCACACGAAATACTTATATAAAAACATCGCGAACCTAACG	I	A	Red	GCAGCTGCAGCCGCTTCCAGAGCCACACGGGATACTTGTGTAGAGGCATCGCGAGCCTGG[CG]GGAGGTGGGGGCTCGCAGTCAGTCGCAGCCTGGCCAGGCCCCCGGCACTCACCCCCTACC	37	16	420230	CGCCAGGCTCGCGATGCCTCTACACAAGTATCCCGTGTGGCTCTGGAAGC	16	360231	R			NA	NA	MRPL28	NM_006428	5'UTR	chr16:419860-420256	Island		DMR	NA	16:359773-360737	16:420186-421216	Unclassified	NA	0.302186
cg11824764	65809456	ATCTATACAAAATACAAAAAAACAATCAACAAAAAAACACAACAAACACA	58783463	ATCTATACAAAATACAAAAAAACAATCGACAAAAAAACGCGACAAACACG	I	A	Red	GGAGCCTCTCACATCTGTGCAGAATGCAAGGGAGCAATCGGCAAGAGGGCGCGGCAGACA[CG]GGGAGGCCAGGGATGGGGGAGGCGGCAGCCTGGGCAGAGGCAGGAGGGGACCAGCATCCC	37	17	78812487	ATCTGTGCAGAATGCAAGGGAGCAATCGGCAAGAGGGCGCGGCAGACACG	17	76427082	R			NA	NA	RPTOR;RPTOR	NM_001163034;NM_020761	Body;Body					NA	17:76426708-76427083			NA	0.206277
cg16767880	49709439	AACACAACAAAATCCAACACATAAACAAACAAACAACAACAAATAACACA	30660451	AACACGACAAAATCCAACACGTAAACGAACAAACAACAACGAATAACGCG	I	A	Red	TACATCAAGAAAGGCACGGCAGGATCCAGCACGTGGACGAACAGGCAGCAGCGGGTGACG[CG]GTGGCAAGGAGCCGCCGGGCGACTGCCGTTCCCCAACGTTAGCTCTTCCGAACAATTTGA	37	17	113262	CGCGTCACCCGCTGCTGCCTGTTCGTCCACGTGCTGGATCCTGCCGTGCC	17	113262	R			NA	NA	RPH3AL	NM_006987	Body	chr17:113664-113881	N_Shore			NA	17:113233-113291			NA	0.245653
cg20669292	14725474	TTTCCACATTAAACCAACAACAAAAACTACTATATACCATACACTATCCA	73664448	TTTCCGCGTTAAACCAACGACAAAAACTACTATATACCGTACACTATCCG	I	A	Red	TGGCCTCACCTCCCCCGCCGTGGTGTGGGAGTCGATGGCCACAGCACAGGCACCAGCCCC[CG]GACAGTGCACGGTACACAGCAGCTCCTGCCGTTGGCTCAACGCGGAAATCTCCGCCAGCG	37	17	40823420	TTTCCGCGTTGAGCCAACGGCAGGAGCTGCTGTGTACCGTGCACTGTCCG	17	38076946	F			NA	NA	PLEKHH3	NM_024927	Body	chr17:40821935-40823573	Island			TRUE	17:38076901-38077488			NA	0.226396
cg22043788	22631317	CTCCCACCAACAAATAAAAATACAATAAACATAAACATTCCCAACCAACA	46676365	CTCCCGCCAACAAATAAAAATACAATAAACATAAACGTTCCCGACCGACG	I	C	Grn	CATCTCAAGTCACTCCCGCCAGCAGATGAAGGTACAGTGAGCATGGGCGTTCCCGGCCGG[CG]CTGTGGCGGTGTTAGTGTGTTAGTCACGGATGGTGTTTGTGTTGGCGACTGTGCATCATG	37	17	80879483	CGCCGGCCGGGAACGCCCATGCTCACTGTACCTTCATCTGCTGGCGGGAG	17	78472772	R			NA	NA	TBCD	NM_005993	Body					NA	17:78472728-78472820			NA	0.225355
cg00461905	41725415	ATTTCCCCTCAAACAAACAACAAAAACTTCTATACTAACAACACCTTTCA	14610378	ATTTCCCCTCAAACGAACAACAAAAACTTCTATACTAACGACGCCTTTCG	I	A	Red	GCATCTTAGCTGGTTTCCCCTCAAGCGAGCAACAAAGGCTTCTGTGCTAGCGGCGCCTTT[CG]GGATGGGGCCCCGACGCATGTGTGGGGCTCTGGAGTGGAGGCGCAGAGGGGCTGAGAGCC	37	18	77315962	GTTTCCCCTCAAGCGAGCAACAAAGGCTTCTGTGCTAGCGGCGCCTTTCG	18	75416950	R			NA	NA				chr18:77315951-77316153	Island			NA	18:75416915-75417093			NA	0.201029
cg10599438	35633412	AAAAACTATAACTATCCTCACCACTTCCAATAAAATCAAAAAAAACACCA	49725346	AAAAACTATAACTATCCTCGCCACTTCCAATAAAATCAAAAAAAACGCCG	I	A	Red	CTGCCTGCGCCTCCGCCCGGTGTGCTGTTCCCCCAGAAAGCCAGGTGCCCTCGCCTCCTC[CG]GCGCCTCCCCTGACCTCACTGGAAGTGGCGAGGACAGCCACAGCCCTCCCCGATTCACTG	37	19	844589	CGGCGCCTCCCCTGACCTCACTGGAAGTGGCGAGGACAGCCACAGCCCTC	19	795589	F			NA	NA	PRTN3	NM_002777	Body	chr19:846011-846435	N_Shore			NA	19:794287-795593	19:844540-844767	Unclassified_Cell_type_specific	TRUE	0.210504
cg19746536	41729336	CAACACACCAAACACAATAAACTATAAAAACCTAATAACCATTATATTCA	59701496	CAACACGCCGAACGCGATAAACTATAAAAACCTAATAACCATTATATTCG	I	T	Red	TCTTCGTGACGTCAGCACGCCGGGCGCGGTAGGCTATAAAAGCCTAGTGGCCATTGTGTT[CG]TTGCTCTTATCGGTTCCCATCCCAGTTGTTGATCTTATGCAAGACGCTGCACGACCCCGC	37	19	49375674	CAGCACGCCGGGCGCGGTAGGCTATAAAAGCCTAGTGGCCATTGTGTTCG	19	54067486	R			NA	NA	PPP1R15A;PPP1R15A	NM_014330;NM_014330	5'UTR;1stExon	chr19:49375484-49375928	Island	high-CpG:54067450-54067527		NA	19:54067297-54067740	19:49375287-49376965	Promoter_Associated	NA	0.233649
cg00243321	36709370	AATACRAAATCTACRAATCCAACRAAAATCCTCAAAAAACCTAAATCCAC			II			AGACCCGCTCCCTGCAAGACCCACGGGCGTCGCCCTGCTGAGAACCTGGTCCCACACCTA[CG]TGGACCCAGGTTTCCTGAGGACCTCCGCTGGACCCGCAGATCCCGCACTGGCCAAAGGGC	37	Y	6133740	CGTGGACCCAGGTTTCCTGAGGACCTCCGCTGGACCCGCAGATCCCGCAC	Y	6193740	F			NA	NA				chrY:6133645-6133958	Island			NA	Y:6192225-6194784			NA	0.204347
cg00789540	28605343	AAACCTCTAAATCTACAAAACAACRTACAATTATATACACRCAAAATATC			II			TGCACGTGCGGGAGCCTCTAGGTCTGCAAGGCAGCGTACAATTGTGTGCACGCAGGATAT[CG]ACGGCCAACCTGGCGGCTGGTCTCCGGTGTGCCTAGGGCATAGGACGAGAGGCACTTTGG	37	Y	9706621	AGCCTCTAGGTCTGCAAGGCAGCGTACAATTGTGTGCACGCAGGATATCG	Y	10316621	R			NA	NA				chrY:9706548-9706841	Island			NA	Y:10316328-10317521			NA	0.232447
cg02730008	28767425	CAAAAATATCATTCCTATAACTCAACTTTCAAACCAATAAAAACCTATAC			II			TTGCTTTACCTTCTGCCAAAGGCAAGAGGAACGCCAGTGAGGAAGAGGTCCGGGGTGGGG[CG]CATAGGCCTCCACTGGTCTGAAAGCTGAGTCACAGGAATGATATCCCTGTAGCTGACCAG	37	Y	15814320	AGGGATATCATTCCTGTGACTCAGCTTTCAGACCAGTGGAGGCCTATGCG	Y	14323714	F			NA	NA	TMSB4Y	NM_004202	TSS1500	chrY:15815488-15815779	N_Shore			NA				NA	0.213741
cg03123709	27808379	CAAATCTTAAAAACATATTTTCTTCTTAACTTACTTTATTACACACTTAC			II			ATTTAGAGTTCAGCTATATTGTTGCATGTAGTGAGAAGGGACTTAATTACAAACTTAAGA[CG]TAAGTGTGCAATAAAGTAAGCTAAGAAGAAAATATGCTTCTAAGACCTGTATTTACTTGG	37	Y	15817871	AGGTCTTAGAAGCATATTTTCTTCTTAGCTTACTTTATTGCACACTTACG	Y	14327265	F			NA	NA	TMSB4Y	NM_004202	3'UTR	chrY:15815488-15815779	S_Shelf			NA				NA	0.256487
cg04559508	67748477	TAAAAACTACACTACAAAACACRTTATAACTATAAAATCTTAAACCCAAC			II			AAAAGGCACATTAGAGACTGCACTGCAAAGCACGTTATAGCTGTGAAGTCTTAAGCCCAG[CG]AAGCATCATCCATTTCCAGAATCACTGAGAAGAAAAGCTAAAAATCCTTCACTTCAGTCT	37	Y	9387798	CGCTGGGCTTAAGACTTCACAGCTATAACGTGCTTTGCAGTGCAGTCTCT	Y	9997798	R			NA	NA				chrY:9385471-9385777	S_Shelf			NA				NA	0.201308
cg05678960	44701404	RATACCTATTAATAAAACTCTACAAACCCAAAACCRAAACTCTAACTCCC			II			CAGATCCCGCACTGGCCAAAGGGCTCCGGTCCCCAGCAGGCTCAACTGCGCACAGGAGCT[CG]GGAGCCAGAGCCCCGGCCCTGGGCTTGCAGAGCCCCACCAACAGGCACCGCAACCGCTGC	37	Y	6133838	CGGGAGCCAGAGCCCCGGCCCTGGGCTTGCAGAGCCCCACCAACAGGCAC	Y	6193838	F			NA	NA				chrY:6133645-6133958	Island			NA	Y:6192225-6194784			NA	0.303471
cg05725925	19754353	AATTCTTTTTTTAACAAACATAAATTCCCRAAACCACTTTCRACTCTATC			II			CTGGGACTTGTAGTTCTTTTTTTAACAGGCATAGGTTCCCGAGGCCACTTTCGGCTCTGT[CG]GCCTGAGGCCGAGCCCAGGATTTAATGTTCCCCACCCTCCCGCACTCCCCAAGATAGGTT	37	Y	21729058	GTTCTTTTTTTAACAGGCATAGGTTCCCGAGGCCACTTTCGGCTCTGTCG	Y	20188446	R		rs1183745	NA	NA	CYorf15A	NM_001005852	TSS200	chrY:21729143-21729556	N_Shore			NA	Y:20188289-20189188			NA	0.261322
cg06636270	63688357	ACTCAAAACCTACACCCCTTTAAATACAACRCCTACAATTAAAAAAATAC			II			AAGTTATACAGGCTCAGGGCCTACACCCCTTTGAGTGCAGCGCCTGCAGTTGGAAGAATG[CG]CATCTGCGGAGCTGGTGCCCGCCGTCAGGTGGTCGGCAGCCCCATGCGCCGCGAACCCGT	37	Y	9173300	CTCAGGGCCTACACCCCTTTGAGTGCAGCGCCTGCAGTTGGAAGAATGCG	Y	9233300	R			NA	NA	TTTY20	NR_001546	TSS1500	chrY:9174129-9174443	N_Shore			NA	Y:9233199-9235875			NA	0.225761
cg08258654	11782430	TCATTCCACTCCAATTAAATAATATCCRAATTATAAAATAAAAACRTATC			II			TACAGGGCTTCTCATTCCACTCCAATTGAGTGGTATCCGGATTATGAAGTGGAGGCGTAT[CG]CCGCAGACACCACAACAGCAGCCTTAACTTCTTCAACTGGTTCTCTGACCACAACTTCGC	37	Y	9237650	CATTCCACTCCAATTGAGTGGTATCCGGATTATGAAGTGGAGGCGTATCG	Y	9297650	R			NA	NA	TSPY4;TSPY4;TSPY3	NM_001164471;NM_001164471;NM_001077697	Body;Body;Body	chrY:9235830-9236350	S_Shore			NA				NA	0.235603
cg08820785	37658307	ACATATACCTATTCTAAAAAACCAAACCRTCCRATTAAAATCCCTCAACC			II			CGGAAGATAGCGGGCTTTTGCTGCTGATTTCACGCCAGACGGAAAACGTATAGGTAGGGA[CG]GTTGAGGGACCTTAACCGGACGGCCTGGCTTTCCAGAATAGGCACATGCAAACACTTCCC	37	Y	22738029	CGGTTGAGGGACCTTAACCGGACGGCCTGGCTTTCCAGAATAGGCACATG	Y	21147417	F			NA	NA	EIF1AY	NM_004681	Body	chrY:22737825-22738052	Island			NA	Y:21146854-21147440			NA	0.225622
cg14133106	27738492	AAAATTACTATTTAACATTTTAATATTTCCACAAAAAACCAACTATATAC			II			TTTGACCCTGAGAAGTTACTGTTTGGCATTTTGATATTTCCACAGAGGGCCAGCTGTGTA[CG]CCACGTTGCTCTTTGCCAATTACTGACACTAAAGAACAACATGCCTTGTACTTCTTCTTG	37	Y	14652924	AAGTTACTGTTTGGCATTTTGATATTTCCACAGAGGGCCAGCTGTGTACG	Y	13162934	R			NA	NA				chrY:14649050-14649669	S_Shelf			NA				NA	0.303387
cg14467015	53763328	CATTAAAACCTCACAAAATTTAAAAAAAAACACTCATACAATAAATTCCC			II			CTGGATCTCCACCCAATGACTTCCACACTAAATTTTCCCAATTCTCGAGAACCACCCTCA[CG]GGAATCCATTGCATGAGTGTTTTCTTCTAAACCCTGTGAGGTTTTAATGACTGGGCCTCA	37	Y	23757241	CGGGAATCCATTGCATGAGTGTTTTCTTCTAAACCCTGTGAGGTTTTAAT	Y	22166629	F			NA	NA	TTTY13	NR_001537	TSS1500					NA				NA	0.274297
cg14526044	45715415	ATCCAACACTTAACTCATTATATCAACTATATACCACTAATTTTCCTTTC			II			AGAGAATTGCTATCCAGCACTTAACTCATTATATCAACTATGTACCACTGGTTTTCCTTT[CG]TAAAGCATTTTATGATTTTTAGGTTTCTCAGTTAAGGACAAGATGATTTCTGAGTTTTAA	37	Y	2802103	CGAAAGGAAAACCAGTGGTACATAGTTGATATAATGAGTTAAGTGCTGGA	Y	2862103	R			NA	NA	ZFY;ZFY;ZFY	NM_003411;NM_001145276;NM_001145275	TSS1500;TSS1500;TSS1500	chrY:2802964-2804283	N_Shore			NA				NA	0.226756
cg15273954	37614482	TACTATAACTAAAAAATTAATCTTTTATATCCCAACTATATTACTCTAAC			II			GCTGTTATCGGCCAGAGCAGAGATTAACGATGAAGTAAAAACCAGTAGTGCAAGTGGAAC[CG]TCAGAGCAACATAGTTGGGACACAAAAGATTAATCCCTTAGCCATAGCACCTCGCCTGGC	37	Y	14773684	GCTATGGCTAAGGGATTAATCTTTTGTGTCCCAACTATGTTGCTCTGACG	Y	13283078	F			NA	NA	TTTY15	NR_001545	TSS1500					NA				NA	0.28635
cg15849038	23660358	TATCTTCCTACATACAACRAAAAAACCCTTCRTAATACTAAACATCAAAC			II			TTCACAGAAAAACCTGTTCTGGTGAGAACTCGCTTCTGCTCTTCAAAAAGATGCCCCAAA[CG]TCTGATGCTCAGCATCACGAAGGGTTTCTCCGCTGCATGCAGGAAGATAGTACCCGCCTC	37	Y	6172428	CGTCTGATGCTCAGCATCACGAAGGGTTTCTCCGCTGCATGCAGGAAGAT	Y	6232428	F			NA	NA				chrY:6173546-6173839	N_Shore			NA				NA	0.220563
cg25538674	55663314	TTCCACTCCAATTAAATAATATCTAAATTATAAAATAAAAACCTATCRCC			II			AGGGCTTCTCATTCCACTCCAATTGAGTGGTATCTGGATTATGAAGTGGAGGCCTATCGC[CG]CAGACACCACAACAGCAGCCTTAACTTCTTCAACTGGTTCTCTGACCACAACTTCGCAGG	37	Y	9197029	CGGCGATAGGCCTCCACTTCATAATCCAGATACCACTCAATTGGAGTGGA	Y	9257029	R			NA	NA	TSPY4	NM_001164471	Body	chrY:9195206-9195726	S_Shore			NA				NA	0.235503
cg27325772	73672387	CCCTCACTTCTATAAATTTCTATTTTCCCTTAATCATATCTACCAAAAAC			II			AAGGTGTATGGAGGGACTGTGGGAAAGGTGACAGAGGCATGTGGGAAGGCATTCAGGATA[CG]CTTTTGGCAGACATGACTAAGGGAAAACAGAAACTTACAGAAGTGAGGGGAAAGGGGGTG	37	Y	9178472	CGCTTTTGGCAGACATGACTAAGGGAAAACAGAAACTTACAGAAGTGAGG	Y	9238472	F			NA	NA				chrY:9174873-9175189	S_Shelf			NA				NA	0.34522
cg03885028	54678437	TCTACCTAAAAAAACTTCTATATAATAAAATTCTTTTCTTTCAAAATTAC			II			AGAGAGGGATCACTTTGGGCTGGGATAATCAGAGGAGGCTTGCTAGAGGTGGAAACTAAG[CG]CAACCTTGAAAGAAAAGAACTTCACTACATAGAAGCTCTTCCAGGCAGAGGAGTGTAAGT	37	X	118890879	CGCAACCTTGAAAGAAAAGAACTTCACTACATAGAAGCTCTTCCAGGCAG	X	118774907	F		rs5910653	NA	NA				chrX:118891923-118893527	N_Shore		RDMR	TRUE		X:118890823-118891169	Unclassified_Cell_type_specific	NA	0.225647
cg08960045	62631446	TAACCTCTAAACCATTACTCACACAATTCTTTTTTATCTAAATTACCCCC			II			CATTCTATTTCTAACCTCTGAGCCATTGCTCACACAATTCTTTTTTGTCTGAATTACCCC[CG]TATCTCTTAAACCATCTGCTTATCCATTTACACATAACTGAAGTGCCATCTCTTCCAAAA	37	X	51136134	CGGGGGTAATTCAGACAAAAAAGAATTGTGTGAGCAATGGCTCAGAGGTT	X	51152874	R			NA	NA				chrX:51138953-51139255	N_Shelf			NA				NA	0.207184
cg21028156	70702361	AATCTTTTATAAATACCCCTCTTATTAAAACACTCATAAAACCCTTTCCC			II			GGAGCTGTCTGAGTCTTTTGTAAATGCCCCTCTTGTTAGAACACTCATAAGACCCTTTCC[CG]TAGGAGGATCCTCCCTTACCCAGAGCAAGAGCACAGCACTCCACGGTTTCCCTGCTGGAG	37	X	2743660	CGGGAAAGGGTCTTATGAGTGTTCTAACAAGAGGGGCATTTACAAAAGAC	X	2753660	R			NA	NA				chrX:2746553-2748235	N_Shelf			NA				NA	0.236019
cg00940433	42758425	ATCAATACATCACCTCATCCTTTCCTTTCTCTTTACATAAATTAACATAC			II			AAACACATTTTGCTAGGATGTCAAATAGTCACAGTTCTAAGTAGTTGGAAACAAAATTGA[CG]CATGTTAATCTATGCAAAGAGAAAGGAAAGGATGAGGTGATGTATTGACTCAAGGTTCAT	37	1	200144354	CGCATGTTAATCTATGCAAAGAGAAAGGAAAGGATGAGGTGATGTATTGA	1	198410977	F			NA	NA	NR5A2;NR5A2	NM_003822;NM_205860	3'UTR;3'UTR					NA		1:200144313-200144507	Unclassified_Cell_type_specific	NA	0.203029
cg01081438	13637355	ACATTTTCCACCTTTCTTCTCTTACTAAAACRAACTCATAACATTCAACC			II			ATTGAAGCTCTCTGGCTTCCTCTGCAGTCTGGCAGGTGCACTGGCCAGAAAGGGGCTCTT[CG]GCTGAATGCTATGAGTCCGCTTCAGTAAGAGAAGAAAGGTGGAAAATGCTCTGGGATGAG	37	1	92417998	CGGCTGAATGCTATGAGTCCGCTTCAGTAAGAGAAGAAAGGTGGAAAATG	1	92190586	F		rs11165885	NA	NA	BRDT;BRDT	NM_207189;NM_001726	5'UTR;5'UTR	chr1:92414718-92414986	S_Shelf			NA				NA	0.316016
cg01778345	42765414	TACAAACAAAAACTTACTAACRATATAATTTTCATCAATTTATTCCCTCC			II			ACATAAATGATTACAAACAGAAACTTACTAACGGTATAATTTTCATCAGTTTATTCCCTC[CG]TGTGTGTGTGTGTGTGTGTGTGTGTGTGTGTTCTGTTTGTTCGAGACAGGGTCGCTCTCT	37	1	118427435	CGGAGGGAATAAACTGATGAAAATTATACCGTTAGTAAGTTTCTGTTTGT	1	118228958	R		rs4659351	NA	NA	GDAP2;GDAP2	NM_001135589;NM_017686	Body;Body					TRUE				NA	0.224752
cg04882216	12612405	ACAATAAAAAAATACCCAATTTTTCTATCTAAAATAAACCTTTAAAATCC			II			CAATCTGGTATAGTTTCGGCTGCACACACACACTATCTTGGCACCCATCCTCTCTTAGGA[CG]GACCCCAAAGGCCTATCCCAGACAGAAAAACTGGGCACTCTCTCATTGCTTAGTTCAGTG	37	1	3101820	CGGACCCCAAAGGCCTATCCCAGACAGAAAAACTGGGCACTCTCTCATTG	1	3091680	F	rs2651925	rs2651926	NA	NA	PRDM16;PRDM16	NM_022114;NM_199454	Body;Body	chr1:3102540-3103352	N_Shore			NA		1:3101799-3101838	Unclassified_Cell_type_specific	NA	0.248464
cg04909854	58731408	TAAATAATATACCRTACAAAAAACRATATTTCCTTACCTTAATCATTACC			II			AAGATCATTACTCCACGTTATTGCTCTGTTTCAGATAATTGCCAGAGAAAACGCTAAGGT[CG]GTAATGACCAAGGTAAGGAAATATCGCTCCCTGCACGGTATACCATTTATATATTGCATA	37	1	170253944	CGGTAATGACCAAGGTAAGGAAATATCGCTCCCTGCACGGTATACCATTT	1	168520568	F			NA	NA	LOC284688	NR_026957	TSS1500					NA				NA	0.204119
cg05712748	62777339	ACCTATACACRTATATAAAATCAAACRTAAACAAATCTATAAAACCACAC			II			AGCACAAGCCGACCTGTGCACGTGTGTGAGGTCAGGCGTGGACAGGTCTGTGGGACCACA[CG]TACGGGCACGCGCACGGGGATAGTGAGTTCCATGGAGGCATCCTGTAGTAGGGAACCCGC	37	1	43472312	CGTGTGGTCCCACAGACCTGTCCACGCCTGACCTCACACACGTGCACAGG	1	43244899	R			NA	NA				chr1:43472867-43473334	N_Shore			TRUE	1:43244899-43244961			NA	0.314102
cg06621919	41687312	AATAAAATAAAAATTACATCRCCTTTTTATAACTTAACTTTAACAATCAC			II			ACACGCATCAGAATCACATGGGTGTTGGGCAGCAGAGGGAAGAGGCAAGCAGACCGACTG[CG]TGACTGCCAAAGCCAAGTCACAAAAAGGCGATGCAATTTCTACCTCATTATAGGGAGTAC	37	1	208309239	ATGAGGTAGAAATTGCATCGCCTTTTTGTGACTTGGCTTTGGCAGTCACG	1	206375862	F	rs35663596	rs859499	NA	NA	PLXNA2	NM_025179	Body					TRUE				NA	0.206309
cg06788764	33685510	CCTTATAACTTTAAAAAAACCATATACTCCRTCRTACTCAAAACAAAAAC			II			TCCAAGTCATTAAGCACCCACAAAGGAGGGCAGGCTTGCACAGCACTCACTCCACACAAC[CG]CCCCTGCCCTGAGTACGACGGAGCACATGGCTTCCCTAAAGCCACAAGGAGAAGAGAGGC	37	1	19756350	CGCCCCTGCCCTGAGTACGACGGAGCACATGGCTTCCCTAAAGCCACAAG	1	19628937	F	rs77568903		NA	NA	CAPZB	NM_004930	Body					NA		1:19756304-19756543	Promoter_Associated_Cell_type_specific	NA	0.259815
cg06931515	43688435	TCACCACCTCATCAAAATAACTTACTAAATAAAAACCAAAAAATCATACC			II			ATATTTAGGCTTCATTTATATATTGAGCAAGAATTGCTTAGATTAAGGAGTCTTGTGGTA[CG]GTATGACTTCTTGGCTCCTATTTAGTAAGTTACCCTGATGAGGTGGTGAGAATTCTGCGT	37	1	67012301	CGGTATGACTTCTTGGCTCCTATTTAGTAAGTTACCCTGATGAGGTGGTG	1	66784889	F			NA	NA	SGIP1	NM_032291	Body					TRUE				NA	0.200973
cg07582892	40714309	ACCTTAAAAATAAAAATATCAAAAACAACCATTATATTTCCAAAAATCTC			II			TAATAATTTATGCCTTGGAGGTGAGAGTATCAAAAGCAACCATTATGTTTCCAGGAGTCT[CG]GCTCCGGTAAGCATCTCTTCCTGTCGACTTCATTTGTGAGCAAATAATACCCAGTATTAA	37	1	184488937	CCTTGGAGGTGAGAGTATCAAAAGCAACCATTATGTTTCCAGGAGTCTCG	1	182755560	R			NA	NA	C1orf21	NM_030806	Body					TRUE				NA	0.228572
cg08121408	50683352	CCCCTTATCTTTCACACTAACCTCTACCTAATACTCAACRTAACAAATTC			II			CACACTTCTTTACACCTCACCACCTCCCTTTGCTTGTTGTTTAGATCTCCAACTTCTGAA[CG]AATCTGTCACGCTGAGTACCAGGCAGAGGTCAGTGTGAAAGACAAGGGGGTCAATGACCT	37	1	53595480	CCCTTGTCTTTCACACTGACCTCTGCCTGGTACTCAGCGTGACAGATTCG	1	53368068	F	rs3766807		NA	NA	SLC1A7	NM_006671	Body					TRUE				NA	0.211336
cg08786003	26644307	ACAACCTTTAATTCTACATACAACTCCTAATATAAACAAACTTAATAAAC			II			CTTGTCTTCACACAGCCTTTGGTTCTGCATGCAGCTCCTAATGTAGGCAAGCTTAATGAG[CG]TGGTGTGAATCACACAGTCAAGGTGTCAAGCATATGCCTTTTTGACTTTCACATAAGTTG	37	1	157670710	CGCTCATTAAGCTTGCCTACATTAGGAGCTGCATGCAGAACCAAAGGCTG	1	155937334	R			NA	TRUE	FCRL3	NM_052939	TSS200					NA				NA	0.268112
cg08950364	28691363	TTTTTACCAAACACCAATTATACACCTAACATTACACTAAATACATTCAC			II			GAGCAAGTAAATTTTTACCAAACACCAGTTATGCACCTGACATTGCACTAGGTGCATTCA[CG]TACTTGATCTCCTTCAAGCCTCATCACAATTCATCTTACAGAGGAAAGAGCTGTGGCTTA	37	1	108039344	CGTGAATGCACCTAGTGCAATGTCAGGTGCATAACTGGTGTTTGGTAAAA	1	107840867	R			NA	NA								TRUE				NA	0.212332
cg09018107	20725459	ATAAATCTTTTTTCTCTTACTCTAAACTACTTAATTTTCACCCCTTACCC			II			TGTGGGTTGTTGTAGGTCTTTTTTCTCTTACTCTAGGCTGCTTGGTTTTCACCCCTTACC[CG]CTGTTTCTGTCATCAGTTTCTTTATGAAACACCAACTGATGTAAACGTAAAAGGTGTGAA	37	1	67798929	CGGGTAAGGGGTGAAAACCAAGCAGCCTAGAGTAAGAGAAAAAAGACCTA	1	67571517	R			NA	NA	IL12RB2	NM_001559	Body					TRUE		1:67798743-67798938	Unclassified	NA	0.270031
cg09518270	17764406	AAACCAAAACCACRATTACTTAATTAATACTACCCCTCTCCTAAACATTC			II			TGGTATGATCAGTATCAAACTGCCTGACAAACATCAAAGGGGTGGACTTGTCTCTAAGGG[CG]AATGCTCAGGAGAGGGGCAGCATTAATTAAGCAACCGTGGCTTTGGCTTGAAGGGTAGTC	37	1	211308115	AGCCAAAGCCACGGTTGCTTAATTAATGCTGCCCCTCTCCTGAGCATTCG	1	209374738	F	rs59522598	rs3811395	NA	NA	KCNH1;KCNH1	NM_172362;NM_002238	TSS1500;TSS1500	chr1:211306667-211307675	S_Shore		RDMR	NA		1:211306649-211308501	Unclassified	NA	0.248029
cg09901201	19717459	TCCATACATAAAAATAATTTTAATCTAACCCCTAAATATTCTTCATATAC			II			GACTGGAAATCGTTAAATGCAGTGGAAATTCTAATTTCAGTGTTTGGCTCCAGCAGCAAG[CG]TACATGAAGAACACCTAGGGGCCAGATTAAAATCATCTTTATGTATGGACTCTCTGAAGG	37	1	53515142	CCATACATAAAGATGATTTTAATCTGGCCCCTAGGTGTTCTTCATGTACG	1	53287730	F			NA	NA	SCP2;SCP2;SCP2;SCP2	NM_001007250;NM_001007100;NM_002979;NM_001007099	3'UTR;Body;Body;Body					TRUE				NA	0.232343
cg11654900	51769413	AATAACTTCTAAACAATCCAAAAATACCAACACATAAAAACAAAAAAACC			II			CTGAGTTCTAAAATGGCTTCTGAACAGTCCAGAGGTACCAGCACATAGGAGCAGGGGGAC[CG]GAGACCGGGAGAGAGATTGTACATTTAAAAAAACTACGCAGATACTATTACACTTCAATT	37	1	51444685	CGGTCCCCCTGCTCCTATGTGCTGGTACCTCTGGACTGTTCAGAAGCCAT	1	51217273	R			NA	NA				chr1:51443311-51444036	S_Shore			NA		1:51444405-51444780	Promoter_Associated	NA	0.224212
cg11798758	38769461	CCCAATATTAAATATCCRACTATTTTACTTTATCTTTAAAACRTAACTAC			II			GGAAGGGCTCCCGGAATAATAATGAGTGCAACCCCATGCATCGATGAAGATGCAGGAGAC[CG]CAGCCACGCTCCAAAGACAAAGCAAAACAGCCGGACACCTAACACTGGGATCCCACTGCT	37	1	5957004	CGCAGCCACGCTCCAAAGACAAAGCAAAACAGCCGGACACCTAACACTGG	1	5879591	F	rs77789908		NA	NA	NPHP4	NM_015102	Body					NA	1:5879496-5879625			NA	0.220221
cg13232075	48807345	AATTATACCTTTAATTTTATATCTACTTTTATATAAACTATACCAACCAC			II			CCTCTGTCATGGATTGTGCCTTTGGTTTTGTGTCTACTTTTATGTGGACTGTACCAGCCA[CG]GCCTCCTGACTCCCGACTCCCGACTCCCCTGCATTGCTTCATCTCCTGCCCTCTCCGCTC	37	1	204556835	ATTGTGCCTTTGGTTTTGTGTCTACTTTTATGTGGACTGTACCAGCCACG	1	202823458	R			NA	NA								TRUE				NA	0.219057
cg13462557	37731366	AATATCAACAAAAAAAAATTCTAAACCCCTATTTATCCTTAAACATTCCC			II			GCAGCTCTAGAGATGTCAGCAGAAGGGAATTCTGAACCCCTGTTTATCCTTGAGCATTCC[CG]TTGGTAGTCTTCACATTGCACTCCTGATCTTTATATGTCTCTTCTAAATGTTAAGCCTCT	37	1	62499140	CGGGAATGCTCAAGGATAAACAGGGGTTCAGAATTCCCTTCTGCTGACAT	1	62271728	R			NA	NA	INADL	NM_176877	Body					TRUE				NA	0.222406
cg13688186	47755386	AATAATTCTATCAAAAACATTTAAACCATAATAACTCCATCTTAAATAAC			II			GACTTTTAGAAGGTGATTCTGTCAGAGGCATTTGAACCATAGTGACTCCATCTTGAATAG[CG]GCTGGGTAAAATGAGGCTGAGACCTACTGGGCTGCATTCCCAGGAGGTTAGGCATTCTCA	37	1	147144052	GTGATTCTGTCAGAGGCATTTGAACCATAGTGACTCCATCTTGAATAGCG	1	145610676	R			NA	NA	ACP6	NM_016361	TSS1500	chr1:147141842-147142918	S_Shore			NA				NA	0.201847
cg14859874	14694304	TAAACAAAAATAAACCATCTCCTATAACCTAAATAAAACACAAAAACCAC			II			AGAGTTGGGGTATGAGAGCTTTTATCTTACGGAGAAGCTGAAGTTGTATACTGAAAATGA[CG]TGGTTTTTGTGTTCCACCTAGGCTATAGGAGATGGCCTACTCCTGTCTACCTATCCCTCC	37	1	154238265	CGTGGTTTTTGTGTTCCACCTAGGCTATAGGAGATGGCCTACTCCTGTCT	1	152504889	F	rs75103809	rs2307621	NA	NA	UBAP2L	NM_014847	Body					NA		1:154238070-154238414	Gene_Associated_Cell_type_specific	NA	0.216634
cg14981960	57773488	ATAAAAAAACTTACATTTAAACCTCATAAAATATAATACRAAAAAATCTC			II			ACTGCATTCCACAGCTTCCCGTCGCCTTTCATTCCTGGCCTCAGAGCTTCAATATCCTGG[CG]AGATCCCCTCGCATTATATTTCATGAGGCTTAAATGCAAGCTCTCCCACAGCAAGCCCGA	37	1	68607289	TGGGAGAGCTTGCATTTAAGCCTCATGAAATATAATGCGAGGGGATCTCG	1	68379877	F			NA	NA	GPR177;GPR177	NM_001002292;NM_024911	Body;Body					TRUE				NA	0.218544
cg15625495	33796487	CCAATCCATTTTCTACACTACTACTAATAAAAAACTTTCTAAAAACCCAC			II			TTCTCTCCGCTCCAGTCCATTTTCTACACTGCTGCTAGTAGGAAACTTTCTAAAAACCCA[CG]TTTTGCCACTCCTGTCCTCAAACATTTTTAATGGCTCCACATCATCTACAAGATAAAGTC	37	1	151163316	CGTGGGTTTTTAGAAAGTTTCCTACTAGCAGCAGTGTAGAAAATGGACTG	1	149429940	R			NA	NA	VPS72	NM_005997	TSS1500					NA				NA	0.277134
cg16060930	38683455	CTATAATTACAACRATAAACTAACCCTTACCRACTAAAATCRATATAAAC			II			GAGGAAATTGTCTGTGGTTGCAGCGGTGGGCTGGCCCTTGCCGGCTGGGGTCGGTGTGGA[CG]GGCTACTGACCTAGCTTTCTCTCTCCGCAGTGCTGGCCGACTCCCTGCACGTGGGCCCCA	37	1	117487269	TGTGGTTGCAGCGGTGGGCTGGCCCTTGCCGGCTGGGGTCGGTGTGGACG	1	117288792	R			NA	NA	PTGFRN	NM_020440	Body	chr1:117487249-117487645	Island			NA				NA	0.217858
cg16579981	69803408	TTACTAAACCACTCAACTCCCTAAAAAACCCTAATAAATACTTAATTAAC			II			GTGAGCACTCATTTAACTTCCTGATACCATCTGGGAGTGCTTGCAGTCTTTCCGCTAACA[CG]CTAATTAAGCATCTATCAGGGTCCTCCAGGGAGCTGAGTGGCTCAGTAACACCATCCAGT	37	1	221483644	CGCTAATTAAGCATCTATCAGGGTCCTCCAGGGAGCTGAGTGGCTCAGTA	1	219550267	F			NA	NA								TRUE				NA	0.206309
cg17171259	65744325	ACTTTAAACCCCTACTCAATTACCCAATCACACTACCTATATTACAATAC			II			TCATCACATATATAAGAATTATGCTGATTACAATGTAATTACATGGTTAAAAAGTGATTT[CG]TACTGCAATATAGGTAGTGTGACTGGGTAATTGAGCAGGGGTTTAAAGTTGCAGGATTGT	37	1	64469027	CGTACTGCAATATAGGTAGTGTGACTGGGTAATTGAGCAGGGGTTTAAAG	1	64241615	F	rs285384	rs285383	NA	NA	ROR1;ROR1	NM_005012;NM_001083592	Body;Body					TRUE				NA	0.511786
cg17246694	52708451	CAAATAAAAACTACRCRATATAAACTAAACCTACRCTAAAAACATATCCC			II			ATACCGTTAGTAGTCTAAAGGGATACATGTTGCTTTCACCTAAGGCACTAACACTTTTCA[CG]GGATATGCTTCCAGCGCAGGCCCAGCCCACACCGCGCAGTTCCCACCTGCTGTGCACGTG	37	1	24480847	CGGGATATGCTTCCAGCGCAGGCCCAGCCCACACCGCGCAGTTCCCACCT	1	24353434	F	rs10903032		NA	NA	IL28RA;IL28RA;IL28RA	NM_170743;NM_173064;NM_173065	3'UTR;3'UTR;3'UTR					TRUE				NA	0.25242
cg18137779	16712471	TCACAATAACCACTTTAATAAACACTAATAATTATCCATTTATTATTCAC			II			CTTCTGCACTATCACAGTAGCCACTTTAGTGGGCACTGGTGGTTGTCCATTTATTATTCA[CG]TCCCTCTTCTTGTTCTTAATTGAAACTTGATTTTTTGTAAGCATTAATCTCTCTTACACA	37	1	56163457	CACAGTAGCCACTTTAGTGGGCACTGGTGGTTGTCCATTTATTATTCACG	1	55936045	R			NA	NA								TRUE				NA	0.249878
cg18270687	31696500	TCRAAATACTAAACTATACTAACAACCCAAAACAACTCCRAAATATATCC			II			CGCTGGCTGGCGCGGTCAGGCCTCACCCACCGCGGGGCAGGCCGGGCGCAGGCGTCTACA[CG]GACACATCCCGGAGTTGTCCTGGGCTGCCAGCACAGCCCAGCACCTCGAGGGTTTCACAG	37	1	39035982	CGGACACATCCCGGAGTTGTCCTGGGCTGCCAGCACAGCCCAGCACCTCG	1	38808569	F			NA	NA								NA	1:38808519-38808618			NA	0.200271
cg19602479	26706455	CTTCCCRTAATCTCACCCAAATCTACAAATTAAAAAATAAATCAACAAAC			II			CAGATCAAGGACTTCCCGTAATCTCACCCAGATCTGCAAATTAGGAGATAAATCAGCAAG[CG]TACCACCGTTTTTAAAGCCAAAGCCCTTCTCAGAAAGGGCTTTGCAATCAAAGAGGTTCC	37	1	157670869	CGCTTGCTGATTTATCTCCTAATTTGCAGATCTGGGTGAGATTACGGGAA	1	155937493	R		rs77100987	NA	NA	FCRL3	NM_052939	TSS1500					NA				NA	0.249308
cg20144066	24613348	CTCCTAACTAAATCTATAATAACTAAACAACTAATACCTAAAATACAATC			II			CTGGACTACAAGCAACAACAAAGCATTCTGGATTCCCTGTGAGGATGGATAATGCTGTAC[CG]ATTGTACCCCAGGCACCAGCTGCTCAGCCACTACAGATTCAGTCAGGAGTTCTCACGCAG	37	1	114504999	TCCTGACTGAATCTGTAGTGGCTGAGCAGCTGGTGCCTGGGGTACAATCG	1	114306522	F		rs17852555	NA	NA	HIPK1;HIPK1;HIPK1;HIPK1	NM_198269;NM_198268;NM_152696;NM_181358	Body;Body;Body;Body					NA				NA	0.238233
cg20282814	12719400	ACCCTTCCTACTAACTATAAAAATATCCCRCTAAAACTAAACRAAATAAC			II			GATTTATGGATTCAACAGGTGTGGGGCGGAAGGCCTTTTCCTGCCGAGGGTGCGGCCCAG[CG]CCACCCCGCTCAGTCTCAGCGGGACACCTCCACAGCCAGTAGGAAGGGCAGTTCAAAATT	37	1	43423072	CGCCACCCCGCTCAGTCTCAGCGGGACACCTCCACAGCCAGTAGGAAGGG	1	43195659	F	rs79316235		NA	NA	SLC2A1	NM_006516	Body	chr1:43423467-43424768	N_Shore		RDMR	NA	1:43195651-43195736			NA	0.207907
cg20299670	72697402	CTTTCTTTCCATTAAAACAACAACCAAAAAAACCTCTCACTTACCCTCCC			II			GGGGGTTTGGTGGGAAGAGGAGCACAATTGGAGGTATCTACAGTGTCTTAGTTTCCCCAC[CG]GGAGGGTAAGTGAGAGGTCTCCTTGGCTGCTGTTTCAATGGAAAGAAAGGGAAAACTTTC	37	1	156624237	CGGGAGGGTAAGTGAGAGGTCTCCTTGGCTGCTGTTTCAATGGAAAGAAA	1	154890861	F	rs11264511	rs12118077	NA	NA	BCAN	NM_021948	Body	chr1:156627342-156627576	N_Shelf			NA				NA	0.205917
cg21221690	40775420	CTTACTTCCTTCCCTTTCAATTTACATATACTCCTTTAATCCCTATTCCC			II			GCCTTGTCATACTTGCTTCCTTCCCTTTCAGTTTACATATGCTCCTTTAATCCCTGTTCC[CG]CCTCGCACCTCTGCCTGGCTCTACTTGCAAGTCACAGGCCTCCGTTCCTCTTTGCCTGCA	37	1	68684332	TTGCTTCCTTCCCTTTCAGTTTACATATGCTCCTTTAATCCCTGTTCCCG	1	68456920	R			NA	NA	GPR177;GPR177	NM_001002292;NM_024911	Body;Body					TRUE				NA	0.224673
cg21414842	61656324	AAACRTTACCTTACCAACTTTAATAAAATCCTCTTAAATATATAAATTAC			II			ATTAAGTAACCTCCAAAATGAGAGCTATTTGAGATGTACATATAAGTGAAACCTTATTGA[CG]TAATTTATATATCTAAGAGGATTTCACTAAAGCTGGCAAGGTAACGTTTCTGCAAATAAA	37	1	61545075	AACGTTACCTTGCCAGCTTTAGTGAAATCCTCTTAGATATATAAATTACG	1	61317663	F			NA	NA	NFIA	NM_001145511	Body	chr1:61548753-61549564	N_Shelf		RDMR	NA				NA	0.212651
cg21787989	17740495	TTTCTCCCACCTAAAAAAACTAAATTTAAAACATAATCCTATAAAACTTC			II			CTAGAAGCTTGTTTCTCCCACCTGAAAAGACTGGATTTGGGACATGATCCTGTAGAACTT[CG]GAGGTAAGCCTGGTGAATCAGATCATAGGGGGTCTGGAGGGTGAAAAAAAAGAGTTTGGT	37	1	236681580	TTCTCCCACCTGAAAAGACTGGATTTGGGACATGATCCTGTAGAACTTCG	1	234748203	R			NA	NA	LGALS8;LGALS8	NM_201545;NM_201545	5'UTR;1stExon					NA				NA	0.224519
cg22497969	19664334	TATTTTAAAACCRCCTTTACCAAACRACATTTCTATTTATATCTCTAAAC			II			GATCCCTCCACGGCTTCCCCCTTATCTAGAGCATCTGGCCCCATCTTGGCCGTCTCTGCT[CG]CTCAGAGACATAAACAGAAATGCCGTTTGGCAAAGGCGGCCCTAAAACATCTTTCCCTGA	37	1	3143018	CGCTCAGAGACATAAACAGAAATGCCGTTTGGCAAAGGCGGCCCTAAAAC	1	3132878	F			NA	NA	PRDM16;PRDM16	NM_022114;NM_199454	Body;Body					NA	1:3132785-3132879			NA	0.211533
cg23090529	35778439	ATTCAATCTCAAAAACCTCAACAATATTCTATAAACCTCTTAAACATACC			II			GAAAAGCCATTATTCAATCTCAAAAACCTCAACAATATTCTGTAAGCCTCTTGAACATGC[CG]AAATGTATAGGATGGATGAAACGGTGCTGCTGGGGACCTATTTTTCAGCGACCTGAGGTG	37	1	51442133	CGGCATGTTCAAGAGGCTTACAGAATATTGTTGAGGTTTTTGAGATTGAA	1	51214721	R			NA	NA				chr1:51443311-51444036	N_Shore		RDMR	NA				NA	0.297174
cg23886755	33769510	TAAAACTAACAACTCATTCTCCATAACCTACAATATAACRCAATCAAAAC			II			CTAGATGTATGTGGGACTGGCAGCTCATTCTCCATGGCCTGCAGTGTGGCGCAGTCAGGG[CG]CTCGGATGGCAGAAGGGCAGGCAGATGCTAGGAGGGAAGAGGCAGAAGTGAATGTTTTGA	37	1	33841166	CGCCCTGACTGCGCCACACTGCAGGCCATGGAGAATGAGCTGCCAGTCCC	1	33613753	R			NA	TRUE	PHC2;PHC2	NM_198040;NM_198040	5'UTR;1stExon					NA				NA	0.211273
cg24051749	70679390	AACCAAAATTAATCAAAACCTATAATAATCCTATTTATCCTCCAAATCAC			II			TTTAGATCTGAAGATCTGTGGGAACCCGCCTACCAATGAGATTGTTCGTTAGGGACACTA[CG]TGATTTGGAGGACAAACAGGATTATTACAGGTTCTGACCAACCCTGGCTCAAAGGACAGC	37	1	39340282	CGTGATTTGGAGGACAAACAGGATTATTACAGGTTCTGACCAACCCTGGC	1	39112869	F		rs880303	NA	NA	MYCBP;GJA9	NM_012333;NM_030772	TSS1500;Body	chr1:39338479-39339349	S_Shore			NA				NA	0.252969
cg24846009	16757458	ATAACCCCTAACCTTCCAAATCCTAACTAAAATTCTTTACACAACATAAC			II			GAGAGAGAGAGAGAGTGTGTGTGTGTGTGTGTGAATGTTTAGGGGGGTGAAGGGTGTAAG[CG]CCATGCTGTGCAAAGAATCCTAGCCAGGATTTGGAAGGCTAGGGGCCATTCCAGGCTCTG	37	1	18684587	CGCCATGCTGTGCAAAGAATCCTAGCCAGGATTTGGAAGGCTAGGGGCCA	1	18557174	F		rs12027339	NA	NA	IGSF21	NM_032880	Body					NA		1:18684568-18684635	Unclassified_Cell_type_specific	NA	0.323487
cg24865482	48699411	ACCTCATATAATTATCRTAAAAATCAAATAAAACATAAAACACTAAACRC			II			ACCACAAGTGATCCGCCTGCCTTGGCCTCCCAAAGTGCTGGGATTACAGGCATGAGCCAC[CG]CGCCCAGTGTCTTATGCCTTATTTGATCCTCACGATAATTACATGAGGTAGGAAGAACTA	37	1	180069210	CGCGCCCAGTGTCTTATGCCTTATTTGATCCTCACGATAATTACATGAGG	1	178335833	F			NA	NA	CEP350	NM_014810	Body					TRUE				NA	0.209288
cg25979244	73656491	CAAAAATAAAAATATCATCRCCAAATAATCACCCAAAAAATAACAACCAC			II			TCAAACAGCTGCTGTACTGTTTAAGCTCAGATCCTAAAATGGCACTTTGAACATGAAAGT[CG]TGGCTGCCACTCTCTGGGTGACTATCTGGCGATGACACTTCTACCTTTGTTTTTGGCTTG	37	1	231991715	CGTGGCTGCCACTCTCTGGGTGACTATCTGGCGATGACACTTCTACCTTT	1	230058338	F	rs73093434		NA	NA	DISC1;DISC1;DISC1;DISC1;DISC1;DISC1;TSNAX-DISC1;DISC1;DISC1;DISC1;DISC1	NM_001012959;NM_018662;NM_001012957;NM_001164541;NM_001164540;NM_001164542;NR_028393;NM_001164538;NM_001164537;NM_001164547;NM_001164546	Body;Body;Body;Body;Body;Body;Body;Body;Body;Body;Body					TRUE				NA	0.215323
cg26052885	68807334	AAAACAAATTACAAACACAAAAAATTCTATTTAATCCAACATTCACTCAC			II			TGTTGGGAGAATCTGATTGAAAATTAGAATTACTTTGTTTTAACTTGCAGACATGTTCAT[CG]TGAGTGAATGCTGGATTAAATAGAATTTTCTGTGTCTGCAACTTGTTTCATGACACCTTG	37	1	57176315	CGTGAGTGAATGCTGGATTAAATAGAATTTTCTGTGTCTGCAACTTGTTT	1	56948903	F			NA	NA	PRKAA2	NM_006252	3'UTR					TRUE				NA	0.24515
cg26348696	22638315	ACCAATTTATTTATAAAAACCTTAAAACTACCTTTCTTCCTACTACACCC			II			AGGAGGGCCCAGGCATGTTTGCAGAGTGGCTGGGGGCCCTGCTTCACCACGGCATAGGGA[CG]GGTGCAGTAGGAAGAAAGGTAGCCTCAAGGCCCCCATAAATAAATTGGTGCATTAAGGAA	37	1	22425642	CGGGTGCAGTAGGAAGAAAGGTAGCCTCAAGGCCCCCATAAATAAATTGG	1	22298229	F		rs10917152	NA	NA								NA				NA	0.204651
ch.1.173213985R	33697364	AATAACTATAATTATAACTATAACATTCATAATTTAACATTTCAATAACT			II			GGACTAAAGAAACTGACTTTAGAAGGAGCTAAAGTGACACATAATGGCAGGTACCTGTTA[CA]GTCACTGAAATGTTAAATTATGAATGCTATAGTTATAACCACAGTTATTTTTGTGGCCCA	36	1	174947362	CAGTCACTGAAATGTTAAATTATGAATGCTATAGTTATAACCACAGTTAT	1	173213985	F			NA	NA								NA				NA	0.201712
cg00004073	38766357	TTAAAAAACCAAAAACCATCATCAATAACCACAAAATACAAAAACTACTC			II			CACGCTCTTTTTTGAGAAACCAGAAACCATCATCAGTAGCCACAAAGTACAGGAGCTGCT[CG]CCTGGGGTCCTTCCTTTGGGTCAACATAAACATGCCTTACTGTTGGTTTCCTCTTCTATT	37	2	237027592	TGAGAAACCAGAAACCATCATCAGTAGCCACAAAGTACAGGAGCTGCTCG	2	236692331	R			NA	NA	AGAP1;AGAP1	NM_014914;NM_001037131	Body;Body	chr2:237028848-237029121	N_Shore			NA				NA	0.299531
cg00257789	48697331	CATAATACAAAATCTAAAAATACTAAAAACCAACCCACCACTATTCTACC			II			CCAAACTATATCATAGTGCAAAATCTAAAAATACTAAAAGCCAGCCCACCACTATTCTGC[CG]GTGTTGATTTGCTGGATTAAAGTGAACGGCTTGGTGTGGCCTTTGATCCCCTCTGCTCTC	37	2	3451506	CGGCAGAATAGTGGTGGGCTGGCTTTTAGTATTTTTAGATTTTGCACTAT	2	3430513	R			NA	NA	TTC15	NM_016030	Body	chr2:3452346-3452582	N_Shore			NA				NA	0.203421
cg00913787	61604478	AACCACCTAAATTCCTAATCTTTTCTAAACAACAATAACTTTTACACAAC			II			TTATATACATCAGCCACCTGGATTCCTGATCTTTTCTGAACAGCAGTGGCTTTTGCACAA[CG]TCACACCTTTGCAAATTGTGTTATCCTCACTGAAGCGTCCTTGACATGTCCTCACAGTCA	37	2	6376422	GCCACCTGGATTCCTGATCTTTTCTGAACAGCAGTGGCTTTTGCACAACG	2	6293873	R		rs74345611	NA	NA				chr2:6378282-6378703	N_Shore			NA				NA	0.205048
cg00979231	63627436	AATCTCTATATTTAAATACAAATACACAATCATACRCCTTAACCTCCTCC			II			TAGCATTTTTTAATCTCTATATTTGAGTACAGATACACAGTCATACGCCTTGGCCTCCTC[CG]TGCCCTTCGCAGAGCCCCGGCCAGAGAACCTGTCCATCCCCTCCTGCCTCTGATGTCCAG	37	2	236719867	CGGAGGAGGCCAAGGCGTATGACTGTGTATCTGTACTCAAATATAGAGAT	2	236384606	R			NA	NA	AGAP1;AGAP1	NM_014914;NM_001037131	Body;Body					NA	2:236384591-236384626			NA	0.209805
cg00980980	34621444	ACAAATTCAATTTTCTTTCATACTACCTAAATATCCTAATAAACTAACTC			II			TATCAGAGCCCACAGGTTCAGTTTTCTTTCATGCTACCTGAATGTCCTGATAAACTGGCT[CG]CTCTCTTCTTTACCTTCCATAATGGCATTACCATTTACCACGCCACCCAAGATACTTACT	37	2	61153802	CAGGTTCAGTTTTCTTTCATGCTACCTGAATGTCCTGATAAACTGGCTCG	2	61007306	R			NA	NA								TRUE				NA	0.360814
cg01369479	31720428	TAACTTCAATATCTCTTTTTATTCTCTTTTTACTAAATTTTATAAACAAC			II			CTGAGTTATACTGACTTCAATGTCTCTTTTTGTTCTCTTTTTACTGAGTTTTATGGGCAG[CG]GATTCCCCTCCCTGTTGGATATGAGGTGTTGTGGACTCTCTGGGCCAAAAACCACTCTTG	37	2	134532341	CGCTGCCCATAAAACTCAGTAAAAAGAGAACAAAAAGAGACATTGAAGTC	2	134248811	R			NA	NA								TRUE				NA	0.203086
cg01413054	37686481	TCAAACTTATTTAAACAAAATATAAATCAATACCTATATTACACRCCAAC			II			TTCCCCCAAGTTCAAGCTTGTTTAGACAAAGTGTGAGTCAGTGCCTGTGTTGCACGCCAG[CG]TTCTGTTTCCCTCTTTCTATTTCTAACCATCTGTGTTACTTCTTCAGATTTTGGGATACA	37	2	231658979	CGCTGGCGTGCAACACAGGCACTGACTCACACTTTGTCTAAACAAGCTTG	2	231367223	R		rs34678297	NA	NA	CAB39;CAB39;CAB39	NM_001130850;NM_016289;NM_001130849	Body;Body;Body					NA		2:231658766-231659074	Unclassified_Cell_type_specific	TRUE	0.205774
cg02046665	25756361	ATATCCTACCCTAAATTCCAAAAAACCATTTTCCACATAAAAAATCTTAC			II			ACGGCTGCTACTTTCTTGCAATGAAAACTTGACATTGGCTTGAATGGAAGTTTGTCTATC[CG]TAAGACTTTTCATGTGGAAAATGGTCCTCTGGAACTTAGGGCAGGATACTGGGCTGCATT	37	2	63273684	TATCCTGCCCTAAGTTCCAGAGGACCATTTTCCACATGAAAAGTCTTACG	2	63127188	F			NA	NA	LOC100132215	NR_027069	Body	chr2:63274475-63279430	N_Shore		RDMR	NA				NA	0.205377
cg02550545	48698350	CTTAATAAATAAACRACCRAATTAATTAATAAATACCTACTATATTCCCC			II			TCTTCAGTGTGAGCTGCTGAAAGGCAAAAGCTGTCTTATTTATCCGTGTGTTCCCTGGGG[CG]GGGAACACAGTAGGCATTCATTAATTAATTCGGTCGCTCATTCACCAAGCATTTATTAAG	37	2	202771094	TTGGTGAATGAGCGACCGAATTAATTAATGAATGCCTACTGTGTTCCCCG	2	202479339	F			NA	NA								TRUE				NA	0.217974
cg02870829	52785453	ATACRTAATTTTTCATTCACATACAATATTATTCATCTATTCAACCATTC			II			TCTAGTGACAGCATGTATATGGGACCTGTGAAATGTTTAATGAATGAATGAATTTATAAA[CG]AATGGCTGAACAGATGAATAACACTGTATGTGAATGAAAAACTACGTACTTTACATATTT	37	2	40740063	CGAATGGCTGAACAGATGAATAACACTGTATGTGAATGAAAAACTACGTA	2	40593567	F			NA	NA	SLC8A1	NM_001112802	TSS1500					NA				NA	0.241149
cg03549660	50694414	AATAAAACCTACRACTACACAACCAATCTATATAACAAAATAACTACTAC			II			GAGTTCAGTGTGATGGGGCCTGCGGCTGCACAGCCAGTCTATATAGCAGGATGGCTGCTG[CG]TTGGCAAGAACAACACAAAAGGGGCCCTCAGCGGTAAGGGGATTTTATGCATCTCTTTAA	37	2	208994599	CGCAGCAGCCATCCTGCTATATAGACTGGCTGTGCAGCCGCAGGCCCCAT	2	208702844	R			NA	NA	CRYGC	NM_020989	TSS200					NA				NA	0.222531
cg05363955	48629338	CAACCAAACTATCTTCCAAACCTTAAAATATTTTACTATATTTTCCCTTC			II			AAATCAAACCAAACGTAGGTAAAAGGCCTGATATCTTCTCAGCTGATGAGTCAAATACTT[CG]AAGGGAAAATATAGTAAAATATTTCAAGGTTTGGAAGACAGCTTGGCTGTGACACATTCT	37	2	225875689	CGAAGGGAAAATATAGTAAAATATTTCAAGGTTTGGAAGACAGCTTGGCT	2	225583933	F	rs9288597		NA	NA	DOCK10	NM_014689	Body					TRUE				NA	0.230613
cg06581825	28617438	AAACTTCTACCATCTATAACACRCTACCAACTCTAAAAACTAATATAAAC			II			ACCTGTAAGTAGTATGTGCTGAGAAGTGTGGCAGGCACAAACCCGGGCGCCATAGACACG[CG]CTCACACCAGCTCTCAGAGCTGGCAGCGTGCCACAGATGGCAGAAGCTCCGGCACTTCTT	37	2	162838364	AGCTTCTGCCATCTGTGGCACGCTGCCAGCTCTGAGAGCTGGTGTGAGCG	2	162546610	F			NA	NA	SLC4A10	NM_022058	3'UTR					NA				NA	0.223491
cg07488803	24633308	ATAATAAAAATAACCTACAATTATCCRTAAAATCRTTCAAAAAACCAAAC			II			CTGGGTAAAAGATGATGAGAATGGCCTGCAGTTGTCCGTGAGGTCGTTCAGAAGACCAGA[CG]AATCCCAGGACTAATAATTCTCAAAATTAATTAAACCCTCCTTCCCAATTATAAGAGAAT	37	2	121554696	CGTCTGGTCTTCTGAACGACCTCACGGACAACTGCAGGCCATTCTCATCA	2	121271166	R			NA	NA	GLI2	NM_005270	TSS200					NA				NA	0.214629
cg07611816	50746419	CCCAAATTTAATTTCAACTCAATTATTTTTATAACRAACAATCAAAAAAC			II			AAATACAAGTGCAAGTGCAAGGAGCCCATGAACAGAAAGAAGAAGAAGGGGACGGGGAAG[CG]CCTCTTGACTGCTCGCCATAAAAATAATTGAGCTGAAATTAAATCTGGGGGCTTTGGTAG	37	2	236760371	CGCCTCTTGACTGCTCGCCATAAAAATAATTGAGCTGAAATTAAATCTGG	2	236425110	F			NA	NA	AGAP1;AGAP1	NM_014914;NM_001037131	Body;Body					NA	2:236424972-236425126			NA	0.211483
cg08537127	51702451	CRCAACATCRTAACTTCTCTCTCCCAAATACTTACACAACCATCATAAAC			II			TCGTGTGGGTGCGCAGCATCGTGGCTTCTCTCTCCCAGGTACTTGCACAGCCATCATGGG[CG]CCCACATGGGTGAGCTCCAGGTCGTGGGGCCCTGTGTGGGTGCGCAGTCCTGCTGGGCGC	37	2	1481492	GCAGCATCGTGGCTTCTCTCTCCCAGGTACTTGCACAGCCATCATGGGCG	2	1460499	R		rs2138019	NA	NA	TPO;TPO;TPO;TPO	NM_175719;NM_000547;NM_175721;NM_175722	Body;Body;Body;Body	chr2:1480758-1481631	Island			NA	2:1459778-1460638			NA	0.236774
cg08994923	25615456	ACCRAAATACRAATACAAAAACCCRTTTTAATACAATAACAAAAATTCCC			II			ACAGGTATAGAACCGAAATGCGAGTGCAGAAGCCCGTTTTGGTGCAGTGGCAGAGATTCC[CG]TGGTGCACCTTTGAAGCCGAAATTTGACAGAAACCAAGCGAGCATGCCGCTGAGGACGGA	37	2	236656857	CGGGAATCTCTGCCACTGCACCAAAACGGGCTTCTGCACTCGCATTTCGG	2	236321596	R			NA	NA	AGAP1;AGAP1	NM_014914;NM_001037131	Body;Body					NA	2:236321570-236321680			NA	0.211861
cg09399439	37793317	CAAAACAACTACCAATATACTTTTACAAAACAACATTCTAATTTTACTTC			II			ACAACTCTGAGCAGAACAACTGCCAATGTGCTTTTGCAAAACAACATTCTAATTTTACTT[CG]GTTTTCATAATGGCAAAGTGATTCATTAGTTCCTATTACACATTGCAATTTCAAAATGAT	37	2	216593517	AGAACAACTGCCAATGTGCTTTTGCAAAACAACATTCTAATTTTACTTCG	2	216301762	R			NA	NA								TRUE				NA	0.379247
cg10982635	67710375	CTAAAAACCTACCAAAAAATACCTTTATACTTAACTCTATATTAACTTTC			II			CCATTAAAAACCTGGGGGCCTGCCAGAAAGTGCCTTTATGCTTGGCTCTGTATTAGCTTT[CG]TGACTTTCCTATAATGAATTGTAGCTTGCTTGGGTCATTAAGAAGATTCTGACAGGGAAT	37	2	158161728	TGGGGGCCTGCCAGAAAGTGCCTTTATGCTTGGCTCTGTATTAGCTTTCG	2	157869974	R			NA	NA	GALNT5	NM_014568	Body					TRUE				NA	0.256114
cg12395259	16689450	ATTAAAACCTACTTAAAACCAAATATAAACTAATAACTAACCTAAAATAC			II			CCTGGGCCAACCTCTTCTGGGCCTCTAGCTCCCCTCCCCCACTTTGGCTGGATTCAGGTG[CG]CACCTCAGGCTAGCCACCAGTTCACACCTGGTTCTAAGCAGGTTCCAACACTGCTGCAGC	37	2	63271927	CGCACCTCAGGCTAGCCACCAGTTCACACCTGGTTCTAAGCAGGTTCCAA	2	63125431	F			NA	NA	LOC100132215;EHBP1;EHBP1;EHBP1;EHBP1	NR_027069;NM_001142616;NM_001142615;NM_001142614;NM_015252	Body;Body;Body;Body;Body	chr2:63272127-63272409	N_Shore		RDMR	TRUE				NA	0.220772
cg13089906	59611484	CRTAATACACCTTTAAAACCRAAATTTAACAAAAACCAAACRAACATACC			II			GCAGAGATTCCCGTGGTGCACCTTTGAAGCCGAAATTTGACAGAAACCAAGCGAGCATGC[CG]CTGAGGACGGAGGGGCTGCGGGATTGCTCGGCCGCAGGTCAGGGTCTCATGGAAGCTGGG	37	2	236656906	CGGCATGCTCGCTTGGTTTCTGTCAAATTTCGGCTTCAAAGGTGCACCAC	2	236321645	R	rs13411022		NA	NA	AGAP1;AGAP1	NM_014914;NM_001037131	Body;Body					NA	2:236321570-236321680			NA	0.224397
cg13192880	61756483	CATTTTATTTAATTTATATTCTACTCACCTTCCCCATAACTAATTAACAC			II			AACTTTTTTTTCATTTTATTTAATTTGTGTTCTGCTCACCTTCCCCATGGCTGGTTGACA[CG]GATGATGCGAGTTCAGTGTGATGGGGCCTGCGGCTGCACAGCCAGTCTATATAGCAGGAT	37	2	208994529	ATTTTATTTAATTTGTGTTCTGCTCACCTTCCCCATGGCTGGTTGACACG	2	208702774	R			NA	NA	CRYGC;CRYGC	NM_020989;NM_020989	1stExon;5'UTR					NA				NA	0.211915
cg13491584	14771436	ATTTTTCTAACCAAACTATAAATTCRCTCACATTCRAAAAACATTTATTC			II			ATCAGTGTTGAGTTTTTCTAACCAAACTGTAGGTTCGCTCACATTCGGGAAGCATTTATT[CG]TTTTCTGTGCGGTTTGTACGGGCTTTCGTTGTGATTTGTTATCTTCAAAAACATAAAGGT	37	2	88752836	TTTTTCTAACCAAACTGTAGGTTCGCTCACATTCGGGAAGCATTTATTCG	2	88533951	R			NA	NA	FOXI3	NM_001135649	TSS1500	chr2:88751335-88752865	Island			NA		2:88752617-88752843	Unclassified_Cell_type_specific	NA	0.24973
cg15559833	55602466	AACCAATACCCCTTACAACRAACAAATAAATAAAATATTAACRAAAAACC			II			ATCTGTGACTCGCTCTGTGTTCTGCTGTGCCCCAAGACACATACACCCCTCTCCTCCTAA[CG]GCCCCCCGCTAACATCCCACCCACCTGCCCGCTGCAAGGGGCATTGGCCAAGTCACTCAT	37	2	218829609	CGGCCCCCCGCTAACATCCCACCCACCTGCCCGCTGCAAGGGGCATTGGC	2	218537854	F		rs13018351	NA	NA								TRUE		2:218829416-218829638	Unclassified_Cell_type_specific	NA	0.208661
cg16529548	47656384	AAAAAATAACTCATTAATTACTATTAACACATCTAACAATAAATAAACAC			II			AATTACAGGGCTTCAAGTTTCTGGAGCTCTGTTTGTCTCTGTTCTTAGATGTGGTGGAGG[CG]TGCCCACCTACTGTTAGATGTGTTAATAGCAATCAATGAGCTATTTTTCATAAAGGCAAT	37	2	101978981	AAAAATAGCTCATTGATTGCTATTAACACATCTAACAGTAGGTGGGCACG	2	101345413	F		rs73943459	NA	NA	CREG2	NM_153836	Body					TRUE		2:101978808-101979025	Unclassified_Cell_type_specific	NA	0.203663
cg17056069	18730429	AAAAAATTTATAAATATTTATCACCTCTCTTATATAAATACCTACATACC			II			CAAACCTTTTCTGTGAGGGGCCAGAGATAGTAAATATTTTAGGTTTGGCGGGCCTCAAGG[CG]GTATGTAGGTACTTACATAAGAGAGGTGATAAATATCTACAAATTTTTTATTAATGAAAT	37	2	9409242	AAAAATTTGTAGATATTTATCACCTCTCTTATGTAAGTACCTACATACCG	2	9326693	F		rs35890230	NA	NA	ASAP2;ASAP2	NM_001135191;NM_003887	Body;Body					TRUE		2:9409062-9409587	Unclassified_Cell_type_specific	NA	0.235914
cg17149911	20707449	AAAATTATAAATCTCTCCTTTTCATAAAATAATCTCTTCTTATAATCCTC			II			AAAAACTGAGGTCCAGATAAGTGTTATCCAAAAAAACTACATAAAAATTCAAGCTTTAAT[CG]AGGATTATAAGAAGAGACTATTCTATGAAAAGGAGAGATCTATAATCTCCAATTGGCATA	37	2	69812277	CGAGGATTATAAGAAGAGACTATTCTATGAAAAGGAGAGATCTATAATCT	2	69665781	F		rs6760031	NA	NA	AAK1	NM_014911	Body					TRUE				NA	0.243212
cg17397364	47609310	TTACATCATACTTAATTCCTACATTTTATTAAATCTCAACATTAACTCAC			II			ATAATTATTTCTTACATCATGCTTGATTCCTACATTTTGTTGGGTCTCAACATTGGCTCA[CG]AATGCTGTTAATATTTATTCTGTATTGATAAAAAGTCTGTCTTGCCACTACAAGTAAATC	37	2	63273436	CGTGAGCCAATGTTGAGACCCAACAAAATGTAGGAATCAAGCATGATGTA	2	63126940	R			NA	NA	LOC100132215;EHBP1;EHBP1;EHBP1;EHBP1	NR_027069;NM_001142616;NM_015252;NM_001142615;NM_001142614	Body;3'UTR;3'UTR;3'UTR;3'UTR	chr2:63274475-63279430	N_Shore		RDMR	NA				NA	0.207994
cg18942222	25728471	ATTCATTCATCTCCAAATATTTAAAACTTCTAAAAAAACTATACATATAC			II			GTGGCAGCATAATTCATTCATCTCCAAATGTTTAAAACTTCTGAAAGGACTATGCATATG[CG]TATGCTTGTTATCTATGAGATTATGAAATATCAACATTGGAAGAAATTGTTTCACCTTCA	37	2	63667788	CGCATATGCATAGTCCTTTCAGAAGTTTTAAACATTTGGAGATGAATGAA	2	63521292	R			NA	NA	C2orf86	NM_015910	Body					TRUE				NA	0.218947
cg19697575	15712302	RTAAACCTAAACCAACTACTAAACATATCCTACRAACAACTAAAACAACC			II			CTGCTTCCGCCGCAGGCCCCGGTTCAGCCGCCGCCGCTGGCGCGCACTGTACAGCTGCAT[CG]GCTGCTCCAGCTGCTCGTAGGACATGTCCAGCAGCTGGTCCAGGTCCACGCCGCGGTAGG	37	2	172374119	CGGCTGCTCCAGCTGCTCGTAGGACATGTCCAGCAGCTGGTCCAGGTCCA	2	172082365	F	rs3209138	rs6724344	NA	NA				chr2:172373817-172374199	Island			NA	2:172082064-172082421			NA	0.534839
cg19881999	38757501	AATCCTTACAAAAACCAAACTTACTCCTAATAAATTTACAAATACTATTC			II			GCTAGATACTAACCAATTCCAACAGAGGCAGCACATTTCGTCTGGTCTTTGATTTCCATA[CG]AACAGCATTTGCAAATTCATCAGGAGTAAGTTTGGTCTCTGCAAGGATTTCGGTAATGTC	37	2	100038008	CGAACAGCATTTGCAAATTCATCAGGAGTAAGTTTGGTCTCTGCAAGGAT	2	99404440	F			NA	NA	REV1;REV1	NM_016316;NM_001037872	Body;Body					TRUE				NA	0.212723
cg20704963	21621390	CACCTAAAACTATCAATAACTTAAAAACCTCATAAAAAAACAAATAACCC			II			TCAGGGAGCCGGCAGCAGGGCCGGCCCAGGGCCAGCCTCCGTGATCTCGTTTCAGTCTCC[CG]GGTCACTTGCTTCTTTATGAGGTTTCCAAGTCATTGATAGTTTCAGGTGAAAGCTTTTGG	37	2	242843504	ACCTGAAACTATCAATGACTTGGAAACCTCATAAAGAAGCAAGTGACCCG	2	242492177	F		rs76494538	NA	NA				chr2:242843760-242844198	N_Shore			NA	2:242491251-242492178			TRUE	0.247063
cg21514997	59719436	TAAACAAAAAATCTTTAACAATTCTCTACAATTTCTATTCCTTTTTATCC			II			AAAAAAATCTTTAGACAAAAAATCTTTAGCAGTTCTCTGCAATTTCTATTCCTTTTTGTC[CG]TCTAAACTTTCTAATTTAAAGTGCTTTAGAATGTTCATCTTTATCGTAGCCTGCCAAGAT	37	2	159173778	CGGACAAAAAGGAATAGAAATTGCAGAGAACTGCTAAAGATTTTTTGTCT	2	158882024	R			NA	NA	CCDC148;CCDC148	NM_001171637;NM_138803	Body;Body					TRUE				NA	0.290622
cg21589417	22623481	AACTATAAAACCTAAATTTCATAAACCTATTATAACACTTAAATCTTAAC			II			GTGCTTGGAGGGGCTGTGGGGCCTGGGTTTCATGAACCTATTATGGCACTTGGGTCTTGG[CG]TGACATTTTGCTCTCTGTTGTAGGGGTAGATTTAGGTTGCCACAGAGTCAGGATCTGTGA	37	2	170834853	CGCCAAGACCCAAGTGCCATAATAGGTTCATGAAACCCAGGCCCCACAGC	2	170543099	R			TRUE	NA	UBR3	NM_172070	Body					NA				NA	0.218811
cg21598489	17665351	AATTTTAACTCATCCAATAAAAATCCACTTTTATAATATAAATAATAACC			II			TTTGGTGAACAGATTTTAGCTCATCCAGTGAAAATCCACTTTTGTAATGTGGATGGTGAC[CG]GTGCCACTGGATGGGAAAATTACAATTCATCGCTGACCGGATTCCCTGGGCCCTGCAGGC	37	2	240874769	ATTTTAGCTCATCCAGTGAAAATCCACTTTTGTAATGTGGATGGTGACCG	2	240523442	R			NA	NA				chr2:240878212-240878587	N_Shelf			NA		2:240873594-240874901	Unclassified	NA	0.29523
cg21697769	72804500	ACTCCCATTCACACCTTAAAACAAAAAAACTCCTATATATAAAAATATCC			II			GTGCTTTACCTGCTCCCATTCACACCTTAGAACAGAGAGGCTCCTGTGTATAAAGGTATC[CG]TAAAGCCTCATGCCCTGCATTTCACATCTAGCAATATCATAAGTAGAGCATCTTCACCAA	37	2	236436519	CGGATACCTTTATACACAGGAGCCTCTCTGTTCTAAGGTGTGAATGGGAG	2	236101258	R		rs6724808	NA	NA	AGAP1;AGAP1	NM_014914;NM_001037131	Body;Body					TRUE		2:236436450-236436528	Unclassified_Cell_type_specific	NA	0.251075
cg23233416	15758300	CAAATAACTAAATACTAAAAATACATCATTCATTCCCTACCCCAAATACC			II			CTCAGGGGAAAAGTCTGGAAAGAGAGGGGTCCAAGCCTGAGGGCACTTCCCACCTAAAGA[CG]GTATCTGGGGCAGGGAATGAATGATGTATTTTTAGCATCCAGCTACCTGGTACAACCACT	37	2	5605864	CGGTATCTGGGGCAGGGAATGAATGATGTATTTTTAGCATCCAGCTACCT	2	5523315	F	rs75617860	rs55672148	NA	NA								TRUE				NA	0.257836
cg23269346	73761324	AAAAAAACTTTACCAAATATAATCTCACCTACTTCCTTCCAAACAATATC			II			ATGGTGCCTCCAAGGAAACTTTGCCAAATATAATCTCACCTGCTTCCTTCCAGACAGTGT[CG]CTAAGTGCATTTCACAGTTTTTGGATCTGGCAGGCATATGTCTCTATGTAGAAAATAAGT	37	2	168727330	AGGAAACTTTGCCAAATATAATCTCACCTGCTTCCTTCCAGACAGTGTCG	2	168435576	R			NA	NA	B3GALT1	NM_020981	3'UTR					NA				NA	0.230054
cg23551605	54671365	TATCATCACAACAACRACCTCTTATTAAACATAAACTATATAAAAATAAC			II			AGCGTGCGCATGGTGGGGATGAGGGGAGGACTAGGGAAGTAAATACAGTGCCTGCTGCCA[CG]TCACCTTCACACAGTCCATGTTTAATAAGAGGTCGCTGCTGTGATGATAGGGGGTCGGCC	37	2	236442942	ATCATCACAGCAGCGACCTCTTATTAAACATGGACTGTGTGAAGGTGACG	2	236107681	F			NA	NA	AGAP1;AGAP1	NM_014914;NM_001037131	Body;Body	chr2:236443815-236444025	N_Shore			TRUE	2:236107538-236107682			NA	0.209708
cg23554286	25681315	CAATCAAATATATCCTATCACTTCTATTTCCATCTTCACAATTCTCTTAC			II			CTGAAATGTACTCTCTTAGCAATTTTGAAATGGACATTATTATTAATCATATTCACCACA[CG]TAAGAGAACTGTGAAGATGGAAACAGAAGTGACAGGACACATCTGATTGACAAGAAAGCT	37	2	137951070	AATCAGATGTGTCCTGTCACTTCTGTTTCCATCTTCACAGTTCTCTTACG	2	137667540	F			NA	NA	THSD7B	NM_001080427	Body					TRUE				NA	0.267095
cg24918798	53635330	AATACCTAACTCRTATTTACATTCTAAAAACCTCCATCRCAAAAAAACTC			II			AATCCATCTGAGATGCCTAGCTCGTATTTGCATTCTGGAAGCCTCCATCGCAGGGGAGCT[CG]GCAGGGTATGTGAGCTTTGTTGGAGGTGCGGTGTTTCATTCTGCAGCTGTTGTGAGGACA	37	2	103432687	ATGCCTAGCTCGTATTTGCATTCTGGAAGCCTCCATCGCAGGGGAGCTCG	2	102799119	R			NA	NA	TMEM182	NM_144632	3'UTR					NA				NA	0.213436
cg25492875	39631431	AAATTACAAACCCAATTTATCAACATCAAAAACTTACTTAACATAATTAC			II			TTTCTTTGTGAAGATTACAGGCCCAATTTATCAACATCAGAAACTTACTTAGCATGGTTG[CG]TATTCTATATATATTTTTTCCAACGTTAATGTGAGTCATCATAGCATATCTCCTTAACCA	37	2	158038801	CGCAACCATGCTAAGTAAGTTTCTGATGTTGATAAATTGGGCCTGTAATC	2	157747047	R			NA	NA								TRUE				NA	0.207123
cg25574750	47787370	ACAATATCAATATAAACRATTTCCATTTAAACTATAAATTCCRAATCTCC			II			TTGGATTTGTGACAATATCAGTGTAAACGATTTCCATTTAGACTGTGAATTCCGAGTCTC[CG]TAGGTGCTCCATTTTTTCCCACCTTCGCCCCTTCTCCGAGCATTTCTAGCAACACTCGGG	37	2	65504099	CGGAGACTCGGAATTCACAGTCTAAATGGAAATCGTTTACACTGATATTG	2	65357603	R			NA	NA								TRUE				NA	0.2044
cg25617519	27725328	TTCTTACACAAACAATACTACAATAAATAATCTCTAATACATATCATTTC			II			TTCCGGTCTTTTTCTTGCACAGACAGTGCTGCAATGAGTAATCTCTAGTGCATGTCATTT[CG]TACATGTGAAGGCATATCAGCAAGGGGGATTGATGGGTCAAAAGATGAAAACAGGTGTAA	37	2	23668469	TCTTGCACAGACAGTGCTGCAATGAGTAATCTCTAGTGCATGTCATTTCG	2	23521974	R			NA	NA	KLHL29	NM_052920	5'UTR					TRUE				NA	0.209294
cg25951717	14715421	CAAAATATCTATAAAAATTCTTAATATACAAACCATATAAAAAACCTTCC			II			GATCGACTTTGCAGGGTATCTGTGGGGATTCTTGATATACAGACCATATGAAAGACCTTC[CG]TAAGAGAGGGATGCTTTTCTGCCTAGATTTTATAGCCTCTATCCTTGTATTAAAATTGAT	37	2	232349118	CGGAAGGTCTTTCATATGGTCTGTATATCAAGAATCCCCACAGATACCCT	2	232057362	R			NA	NA				chr2:232348216-232348866	S_Shore			NA		2:232347286-232349180	Unclassified	NA	0.377471
cg00244920	47710335	TTAAACATTTACCCTATAACAAATACTACAAACATTCAACACACAATATC			II			TACTGGCCTTGACCATCTACTTGAACTGGAGTCTCAGTTTCCTCACCTGTAAAATGGAGA[CG]ACATTGTGTGCTGAATGCCTGCAGTACCTGTCACAGGGTAAATGTTCAATAAAGAAAACC	37	3	129116393	TGAACATTTACCCTGTGACAGGTACTGCAGGCATTCAGCACACAATGTCG	3	130599083	F	rs17325066	rs77812985	NA	NA	RPL32P3;SNORA7B	NR_003111;NR_002992	Body;TSS1500					NA				NA	0.212623
cg01055691	63796358	CAATAACCTTATCTAATTTATCATTTTAACAACAACTCCTAACATAATCC			II			TTCACTTGTTAATTCATTAATTTCTTTCGCAAATATTTTTTCAGTACCTGCTAAGTCCCA[CG]GACTATGCTAGGAGCTGCTGTTAAAATGACAAACCAGATAAGGTCACTGCCCTTAATCAA	37	3	115376349	CGGACTATGCTAGGAGCTGCTGTTAAAATGACAAACCAGATAAGGTCACT	3	116859039	F		rs10934303	NA	NA	GAP43;GAP43	NM_002045;NM_001130064	Body;5'UTR	chr3:115377267-115377787	N_Shore			NA				NA	0.336381
cg01788682	60656507	ACCCTAAAAACAAAACCAACTAACAACCCATATAATACCAAAAAATAAAC			II			GGCCCCACCTCATCTGACTTGTGCCCACATCTCACACCTCCTCTCACCGCCCCTCCTCCT[CG]CTCACCCTCTGGCACCACATGGGCTGTCAGCTGGCTCTGTCCTCAGGGCTTCTGCTGTCT	37	3	15382723	CGCTCACCCTCTGGCACCACATGGGCTGTCAGCTGGCTCTGTCCTCAGGG	3	15357727	F	rs34864384		NA	NA	SH3BP5	NM_001018009	5'UTR					NA				NA	0.25654
cg02132058	46729363	TAAAACCCRCCAAAATCATTAATTATCCCCCTAATAAATTCTTTTACTCC			II			ACAATTATCTTTGAGACCCGCCAAAATCATTAGTTATCCCCCTAATAAATTCTTTTACTC[CG]CCCCCATACCACATACACTCTTAAAATGTGTTGCTAGCAAGTGTTTGGGGCTTGATGACA	37	3	170451961	GAGACCCGCCAAAATCATTAGTTATCCCCCTAATAAATTCTTTTACTCCG	3	171934655	R		rs74875985	NA	NA								TRUE				NA	0.272016
cg02693227	27785423	AATTCACCTACTTAATAATATTTACTTTTAACCCCTAAATCAATCCCAAC			II			CTGTAGCTGCAAATTCACCTACTTGATAATGTTTACTTTTAGCCCCTAAATCAATCCCAG[CG]GGGCTTTTCTGGATGTGCGCCGGGTGGTGAAGAGGTTGAATGGCTGATAAGCACGGTCCC	37	3	129799733	ATTCACCTACTTGATAATGTTTACTTTTAGCCCCTAAATCAATCCCAGCG	3	131282423	R		rs73208690	NA	NA	ALG1L2	NM_001136152	TSS1500					NA				NA	0.260292
cg02909206	20602397	AATAAAACCTTTCTTCCCTCCTAAAATTCCCCCTAAAACTAATTCTCTTC			II			TTCTAGCCTGTGGTGAGGCCTTTCTTCCCTCCTGAAGTTCCCCCTAAAGCTAGTTCTCTT[CG]TTTCTCTCATTAACGGGTTCTCCCTTTTCACGTCGAGATAATTAGAAATGGCTTTCCCAC	37	3	194574434	CGAAGAGAACTAGCTTTAGGGGGAACTTCAGGAGGGAAGAAAGGCCTCAC	3	196055723	R			NA	NA								TRUE				NA	0.220483
cg02957997	60806390	AACAATCTTTCTCACTCAATATAACAATACCTTAAATACAAAAACTCTAC			II			ATTATTAGATGGTTTCAATACAGGATTAGAGAATTTAGCATAATTCTTCCCCAGCTTTGC[CG]CAGAGCCCCTGCATTCAAGGTATTGTTACACTGAGTGAGAAAGACTGTTGTGAGAAGGAG	37	3	181918981	ACAGTCTTTCTCACTCAGTGTAACAATACCTTGAATGCAGGGGCTCTGCG	3	183401675	F			NA	NA								TRUE				NA	0.214865
cg05603680	42604451	CCTTTTCAATTACAAATTAAAAACTACCCCCAAAAAACACATTTTATAAC			II			CCTCCCCCATGCCTTTTCAATTGCAAGTTGAAAGCTGCCCCCAGAGGACACATTTTATAG[CG]CAACAAAGAAGACATATTTTTACATGCTACCTTAGTGAGTCATTTTGCTTCTCAGACTTT	37	3	55033444	CTTTTCAATTGCAAGTTGAAAGCTGCCCCCAGAGGACACATTTTATAGCG	3	55008484	R			NA	NA	CACNA2D3	NM_018398	Body					TRUE				NA	0.201038
cg06815003	11763466	AACTTCACACTTATAAATCAAAAATATTTACTTTAAAAAATTACATTTTC			II			AGGAAGAAACAGACTTCACACTTGTGAGTCAGAGGTGTTTGCTTTGGAGGGTTGCATTTT[CG]CTTTCTATGCTGGGTGAAGTGAGGGTGTTGTCTTTCTGTGTCCCCTTCCTCCTATCTCCC	37	3	143847318	ACTTCACACTTGTGAGTCAGAGGTGTTTGCTTTGGAGGGTTGCATTTTCG	3	145330008	R			NA	NA								TRUE				NA	0.212074
cg07078958	64671370	ACRCCACTCAAAAAATATAAATCATAACCRAATATACTATAAAAATATAC			II			CAACATGCCTGGGAGTCGAGTCTGTTACCTCCGCTCAGGGGAAGCCAGCGCGCATGCACG[CG]CACACCCCCACAGCACACCCGGCCATGACTCATACCCTCTGAGTGGCGTGATTCAGCATC	37	3	15311183	CGCCACTCAGAGGGTATGAGTCATGGCCGGGTGTGCTGTGGGGGTGTGCG	3	15286187	F			NA	NA	SH3BP5;SH3BP5	NM_001018009;NM_004844	Body;Body					TRUE	3:15286143-15286274	3:15310982-15311450	Promoter_Associated	TRUE	0.222472
cg07294114	58629344	ACTAAAAACAAAAACAAATTAAAAAACTCATCAACCACCACTACTAAAAC			II			GTATTCCTCATCTTTAATGAAGTGGCATGAGGGAGGGCAGCAAAAGCAGTGGAACTGGTT[CG]TCCCAGCAGTGGTGGCTGATGAGTTTTTCAATCTGTTCCTGTTTTCAGCATTCCCAGAGT	37	3	63047382	CGTCCCAGCAGTGGTGGCTGATGAGTTTTTCAATCTGTTCCTGTTTTCAG	3	63022422	F	rs4688362	rs9836779	NA	NA								TRUE				NA	0.240491
cg08096381	63751360	AATATAAAAACTTTTCTTCTTCCTTCCAATAAACTTTCTCCAAAAAAAAC			II			CTGGCACCCTCCCAAGAGCAGGGACTTCCTTTCTACAGCTGCCGTGAGACCCTCCGTGCC[CG]CCCCCTTTGGAGAAAGCCCACTGGAAGGAAGAAGAAAAGCTCCCACACTTTCCCAGAATT	37	3	13082887	CGCCCCCTTTGGAGAAAGCCCACTGGAAGGAAGAAGAAAAGCTCCCACAC	3	13057887	F			NA	NA	IQSEC1	NM_001134382	Body					NA	3:13057751-13057967			NA	0.214654
cg08492615	65804479	RATTAAATAATTAATTAACRAACAATATCCRATAACTCATATAATCCCCC			II			ATTAATTGATCGATTGAGTGATTGGTTAACGGACAGTGTCCGATGACTCATATAATCCCC[CG]GTTCGAGTCCCTTTAGGCCGCAGACGTTTCGCGCCTTCTCGGGTGTCCAAGTCGCGCATC	37	3	45729776	CGGGGGATTATATGAGTCATCGGACACTGTCCGTTAACCAATCACTCAAT	3	45704780	R			NA	NA	SACM1L	NM_014016	TSS1500	chr3:45729700-45730033	Island			NA	3:45704780-45704837			NA	0.212236
cg08522473	53649408	TCTAATCACCTACAACCTTCTATCAAAACTTCCCTCCTAAATATCCAACC			II			GCTCCCTTGAATCTGGTCACCTGCAGCCTTCTATCAGAACTTCCCTCCTGGGTGTCCAGC[CG]TATCCTTCCAGCATTCCTTGGCTCTGACACGTGCTTGGCTTTAAGCTCTTTGTTGGCTTC	37	3	111730545	CGGCTGGACACCCAGGAGGGAAGTTCTGATAGAAGGCTGCAGGTGACCAG	3	113213235	R			NA	NA	TAGLN3;TAGLN3;TAGLN3	NM_001008272;NM_001008273;NM_013259	Body;Body;Body					TRUE				NA	0.259963
cg08977311	31717420	CCAAACAAATTTCTACAATATACAATCCATTCATTCAAATATAAAAAACC			II			AATCTCTCAAGCCAAGCAGGTTTCTGCAGTATACAATCCATTCATTCAGGTGTGAAAGGC[CG]GAACCTATTTACATATTTACAACCCCGATAGCTGTGCCTGGGATAAAGTAAATTTATTTC	37	3	168308798	CGGCCTTTCACACCTGAATGAATGGATTGTATACTGCAGAAACCTGCTTG	3	169791492	R			NA	NA	C3orf50	NR_021485	Body					TRUE				NA	0.218751
cg09014801	46749397	ATATCATTTCCTACCTTATTAACTCTAATCTTCATCCCAAATCTACACTC			II			CACTTAGGCAGATGTCATTTCCTACCTTATTGACTCTGGTCTTCATCCCAAATCTGCACT[CG]CAGACAGGGATGTGATGACACCCACGTGGCTGAAGATGGCTCCAGGCTCCAGTGGTACTG	37	3	8704494	TGTCATTTCCTACCTTATTGACTCTGGTCTTCATCCCAAATCTGCACTCG	3	8679494	R		rs2077037	NA	NA								TRUE		3:8704347-8706145	Unclassified	NA	0.250223
cg09866143	29794391	RTAACATCTCCRAAAAACTCATTAAAAAAACTAAATCTCTAACCCATACC			II			GACTGTAAACAAGCCCTTTTCCCTCGGAGCTTTGAAACGCAAATTTTGAGTCAGCGAGAC[CG]GCATGGGCCAGAGACCCAGCCTTCCTAATGAGCTCCCCGGAGATGCCACGCTCCTGCCTG	37	3	124861521	CGGCATGGGCCAGAGACCCAGCCTTCCTAATGAGCTCCCCGGAGATGCCA	3	126344211	F		rs11917613	NA	NA	SLC12A8	NM_024628	Body	chr3:124860569-124861019	S_Shore			TRUE		3:124860184-124861535	Unclassified	NA	0.287619
cg10288467	61693440	TTTTATTTTCAATTAAAATTCCTCATAATAAACAATAACTTTAACTATTC			II			CTTGGAAGCAAAAAGTTAAAATAGAGAAGCAGAAGCATGTTGCCTATTAGGACCAATGTG[CG]AATAGTTAAAGCCATTGTTTACTATGAGGAACTCCAATTGAAAATAAAAATGAATAAATA	37	3	20371290	TTTATTTTCAATTGGAGTTCCTCATAGTAAACAATGGCTTTAACTATTCG	3	20346294	F			NA	NA								TRUE				NA	0.20447
cg10659480	30678364	AAATATAATATCAAATAAAAACAAACRCCTCTACCATACATAAAACTAAC			II			AAAATACTTGTTATCAATGTGAAAATTTTACACATATGGGAAATTTGGCTGGTTAGCTGA[CG]CCAGCTCTATGCATGGCAGAGGCGTTTGCTCTCACTTGACATCACACTTCTCTATCTAAA	37	3	34055800	CGCCAGCTCTATGCATGGCAGAGGCGTTTGCTCTCACTTGACATCACACT	3	34030804	F			NA	NA								TRUE				NA	0.234913
cg10985288	20736449	AACATACTTCCAAATACAATCTAAAATCAAAAAATAACAAATATAAATAC			II			TGACATGGCCCAGCATACTTCCAAATGCAATCTAGAATCAAAAGGTGGCAGATGTAAATG[CG]GCACGGGCCCAGGAAGCTGTCAGGGTTGAGAGAGGAAAAAAAGGAGGGAAAGAAGAAAAG	37	3	170983841	GCATACTTCCAAATGCAATCTAGAATCAAAAGGTGGCAGATGTAAATGCG	3	172466535	R			NA	NA	TNIK;TNIK;TNIK;TNIK;TNIK;TNIK;TNIK;TNIK	NM_001161563;NM_001161566;NM_001161560;NM_001161565;NM_001161561;NM_015028;NM_001161562;NM_001161564	Body;Body;Body;Body;Body;Body;Body;Body					TRUE				NA	0.218657
cg13612275	53707393	AAAAAATTCCAAACTAACTTTTAAACCTTTTACAATCACCAACTCTCTTC			II			ATGGTAAAACAGGGAGATTCCAAACTAGCTTTTAAGCCTTTTGCAGTCACCAGCTCTCTT[CG]GTCCTTTACCTGCTCAGGAAGTTGTTTCTTACTTCAGATGAGTAAGACATTTTTAGGAAA	37	3	99586990	GGAGATTCCAAACTAGCTTTTAAGCCTTTTGCAGTCACCAGCTCTCTTCG	3	101069680	R			NA	NA	C3orf26;FILIP1L;MIR548G;FILIP1L;FILIP1L	NM_032359;NM_182909;NR_031662;NM_014890;NM_001042459	Body;Body;Body;5'UTR;Body					TRUE				NA	0.289174
cg14752598	25775502	TAAACTAAACATACAATACACTATACCATCTAAATTTATATAAATACTAC			II			AAACACAGCATTCTAATGTAGTCTGTAGTTTAATGATAATCTGTGTCTTGAAACATTTAG[CG]TAGTACTTATACAAACCTAGATGGCATAGTGTACTGCATGCCTAGCCTATATAGTATAGC	37	3	41262697	AGGCTAGGCATGCAGTACACTATGCCATCTAGGTTTGTATAAGTACTACG	3	41237701	F			NA	NA	CTNNB1;CTNNB1;CTNNB1	NM_001904;NM_001098209;NM_001098210	5'UTR;5'UTR;5'UTR					TRUE				NA	0.215197
cg15001930	23725433	TTCTATACTCATACTCAATAAAACCAAAAAAACTAAATACAATAATTCAC			II			CAAACTTCTGGGCTCAAGTGATCCTACTGCCTCAGCCTCCCAAAATGCTGGGATTACAGG[CG]TGAACCACTGCACTTAGCCTTTTTGGTTCTATTGAGTATGAGTACAGAAAGCAGGTTTGA	37	3	124306820	TCTGTACTCATACTCAATAGAACCAAAAAGGCTAAGTGCAGTGGTTCACG	3	125789510	F	rs79559595	rs13087266	NA	NA	KALRN;KALRN	NM_001024660;NM_007064	Body;Body	chr3:124303529-124304092	S_Shelf			NA				NA	0.301298
cg15248013	22740472	AAATTAAACTTTCCCATCTATATATTCAAAAATACTAAACATCCCACCTC			II			GAGGTTAGTTCAAATTCCCACACTCATTATCTGTGCTGGATCCCAGACAGGAGGTGTCAC[CG]AGGTGGGATGTTCAGCACTTCTGAACACACAGATGGGAAAGTTCAACCTGTGCTGTAAAC	37	3	16433940	GGTTGAACTTTCCCATCTGTGTGTTCAGAAGTGCTGAACATCCCACCTCG	3	16408944	F			NA	NA	RFTN1	NM_015150	Body					TRUE				NA	0.208831
cg15295200	33657378	TACACAAAAAACAAATTTATAAACCTCCTAAAACTATAAACAATACACCC			II			TGTTTTATAAGCCTGTCCACATCACCAGAGCCTCACGGTGCACCCATGAAGTTGGCTGGA[CG]GGTGCACTGTCCACAGTTTTAGGAGGCCCATAAATTTGTCCCTTGTGTATTAGCACCGGG	37	3	139397901	CGGGTGCACTGTCCACAGTTTTAGGAGGCCCATAAATTTGTCCCTTGTGT	3	140880591	F		rs3922621	NA	NA	NMNAT3	NM_178177	TSS1500	chr3:139396338-139396882	S_Shore			NA				NA	0.216917
cg16969274	28772421	AAAACATAAAATACCTAAAAACTTTAAAAAATTTCRAACTAACATAATAC			II			GGAGGCAAGATAAGACATGAGGTACCTGAAAACTTTGAAAAGTTTCGAACTGGCATAATG[CG]CTGGCGAATTTTCCCCTTGATTTCACTCTCATAGATTAAGATAATAGCTGGAGGCTGAAA	37	3	196435434	AGACATGAGGTACCTGAAAACTTTGAAAAGTTTCGAACTGGCATAATGCG	3	197919831	R			NA	NA	C3orf34	NM_032898	Body	chr3:196438874-196439734	N_Shelf			NA				NA	0.313568
cg17558268	30604334	TCRACCTCATCAAAACAAACAAACAAAAACCTTATACAAATTAAAAAAAC			II			GAGAAGTGGAATCGACCTCATCAAGACAAACAAACAGGGGCCTTATACAGATTGGGAGGG[CG]ACAGCAAAGGCATGGTGAAATTTCTTTAAAAATCTTAGTAGAGAATGAAGACAAATGGTC	37	3	171892491	CGCCCTCCCAATCTGTATAAGGCCCCTGTTTGTTTGTCTTGATGAGGTCG	3	173375185	R		rs73880117	NA	NA	FNDC3B;FNDC3B	NM_001135095;NM_022763	Body;Body					TRUE				NA	0.271166
cg17573813	31612419	CCCRCCCCTAAATCAAAATTACTATCACTATAACTTTCAATTAACCCRAC			II			CAAGATGGCCGCTTGTCTGGGGACAGGAGCGGAGGCCAATACGCGCAGAGCATGCGCCTA[CG]CCGGGCCAATTGAAAGCCATAGTGACAGTAACCCTGATTCAGGGGCGGGAAACACTGACC	37	3	61237223	CGCCGGGCCAATTGAAAGCCATAGTGACAGTAACCCTGATTCAGGGGCGG	3	61212263	F		rs9880846	NA	NA	FHIT;FHIT	NM_002012;NM_001166243	TSS200;TSS200	chr3:61236606-61237227	Island		RDMR	NA	3:61211587-61212311	3:61237074-61237415	Promoter_Associated	TRUE	0.243687
cg20000847	30657495	TCCCAACTCCCTAACTTATCRAAAATAATATCAAAAACTAACRTTTTTCC			II			CTCCCACTGATTTCGCCGCAACTGCAGGATGGAAACGGAGGTGAACATCTGGCGGGAGCT[CG]GAAAAACGCCAGTTTCTGACACTATCTTCGACAAGCCAGGGAGTTGGGAAAGCTTGGGAG	37	3	194834008	CGGAAAAACGCCAGTTTCTGACACTATCTTCGACAAGCCAGGGAGTTGGG	3	196315297	F			NA	NA	C3orf21	NM_152531	Body					NA	3:196315176-196315328			NA	0.246753
cg21139795	27621380	AAACTATCCCTTTCCTCCTTAACTACTACTTTAACRTACCTAAATCATTC			II			GTTAAGTCTTTGGACTATCCCTTTCCTCCTTGACTACTGCTTTGACGTACCTAAATCATT[CG]TCTTACATGTCAGAGGAAATTAGTTTTGGATAGTTCTCCTTTCTGCTGTACCTCATGGGG	37	3	119243933	GACTATCCCTTTCCTCCTTGACTACTGCTTTGACGTACCTAAATCATTCG	3	120726623	R			NA	NA	CD80	NM_005191	3'UTR					TRUE				NA	0.427344
cg22288011	29633491	RAAAAACAACAAAAACACAACCCAAAAACRCTAAATCTAACTAAAAACTC			II			CCGCGGTTTGCGGGAAGCAACAGGAGCACAGCCCAGAGGCGCTAGGTCTGGCTGGGAGCT[CG]CGCTGCCGACTCCCCGGCGTGCGGCGTCGGGGAACCTCTAGGAGCCTTGGATTCTTCAGC	37	3	182881613	GGAAGCAACAGGAGCACAGCCCAGAGGCGCTAGGTCTGGCTGGGAGCTCG	3	184364307	R			NA	NA	LAMP3	NM_014398	TSS1500	chr3:182880277-182880722	S_Shore			NA	3:184364212-184364337			NA	0.211284
cg22499307	31660358	ATCCCCTAAATTAACTAAACACATCACTCACCRTCTACAATAAAATAACC			II			CTGCCTTTGGGGTCCCCTGAATTAGCTAAGCACATCACTCACCGTCTGCAATAAAGTGGC[CG]AGGCGGGAGTGAATAATGAAGGTGCAATGTGCAATGTCCGGGCCTTTCAAGGGGCTATTG	37	3	10561011	CGGCCACTTTATTGCAGACGGTGAGTGATGTGCTTAGCTAATTCAGGGGA	3	10536011	R			NA	NA								TRUE				NA	0.21954
cg23485307	62682391	TTTAACACAATTTCCTTCTTTAAATCTCAACCAATTACATATATACTCTC			II			GAAGTTGGCAGTGAAGCTCTAGCCGCAAGGATGTTCACATGCCAGCATGTTCACCTAAAG[CG]AGAGTATATATGCAACTGGCTGAGATCCAAAGAAGGAAACTGTGCTAAAGAGAGATAGCT	37	3	30706645	TTAGCACAGTTTCCTTCTTTGGATCTCAGCCAGTTGCATATATACTCTCG	3	30681649	F			NA	NA	TGFBR2;TGFBR2	NM_001024847;NM_003242	Body;Body					TRUE				NA	0.235842
cg24184919	20624493	CTAAACACAACCRACTAATCCATTACCTAAACTATAAACTACAACCCTAC			II			GTTCTGCATTGGCCACAGTTTCTTGGCGACCAAGCCCTGTCCAGGGTGCTGAGAGGCCAG[CG]CAGGGCTGCAGCCCACAGCCCAGGCAATGGACCAGCCGGCTGTGCTCAGACTGGCTCCAC	37	3	126877870	CGCAGGGCTGCAGCCCACAGCCCAGGCAATGGACCAGCCGGCTGTGCTCA	3	128360560	F		rs77295341	NA	NA								TRUE				TRUE	0.22183
cg25188166	15784474	ATACTCCCAACTAAATAAAACCCTTTCCTTCCATAACTCRATATCTAAAC			II			TGAGTCCGCCAATGCTCCCAGCTGAATAAAGCCCTTTCCTTCCATAACTCGGTGTCTGAG[CG]GTTCTTGTCTGTGGCTCGTCCGGCTACAAACCCACAAGTGGATAGAAAATAACCTAATCC	37	3	119420208	CGCTCAGACACCGAGTTATGGAAGGAAAGGGCTTTATTCAGCTGGGAGCA	3	120902898	R			NA	NA				chr3:119421855-119422334	N_Shore			NA	3:120902815-120902921			NA	0.221006
cg26147269	44795380	AAAACCATCTATCATATACTAAATTAAAATCCAAATACTTTTTACTTATC			II			TTTCTTTATCTATAAAATGGGGATGACAATAGTTTGCCTCCTAGGACTGTCAGAAGAGTT[CG]ACAAGCAAAAAGCATTTGGACTTCAACTTAGCACATGACAGATGGTCTCTGAATAATAAT	37	3	13520256	CGACAAGCAAAAAGCATTTGGACTTCAACTTAGCACATGACAGATGGTCT	3	13495256	F	rs74894944		NA	NA	HDAC11	NM_024827	TSS1500	chr3:13520912-13521319	N_Shore			NA				NA	0.202465
cg27567922	57655493	AAACTCAAAATCTCTACATCTCACRAATCAAAACRTTTAAAAAAACTAAC			II			GGAACAGATGGCTGGGAGGACTCAAAGGGAAAATCAGGCACCTTTGCTGCCGGATCCCCA[CG]CCAGCCCCTCCAAACGTCCTGACTCGTGAGATGCAGAGATCCTGAGCCTCGTGTCTCTGA	37	3	195480636	CGCCAGCCCCTCCAAACGTCCTGACTCGTGAGATGCAGAGATCCTGAGCC	3	196966307	F			NA	NA	MUC4;MUC4;MUC4	NM_018406;NM_138297;NM_004532	Body;Body;Body	chr3:195477711-195477983	S_Shelf			NA		3:195480490-195480639	Unclassified_Cell_type_specific	NA	0.20028
ch.3.3299193F	19707398	AACTAAAAAAACTTAAAATTTCCATATATCAATATTCTAACAAACATACT			II			AAATTATAAAGCATGCAACCACACTAAACAAACAATGGCATTTTTTTTTTTTTGCCCATA[CA]GCATGTTTGTCAGAATACTGACACATGGAAATTTCAAGCTTTTTTAGTTCACAGGCATTT	36	3	169846325	CAGCATGTTTGTCAGAATACTGACACATGGAAATTTCAAGCTTTTTTAGT	3	171329018	F			NA	NA	PHC3	NM_024947	Body					NA				NA	0.203717
cg01339351	18783368	AAAATATTCAAATCTATCAAAACAACCAACCATTTAAAAATCAAATCTAC			II			TCCTCCTCACTAGGAGCACTTTGATGTAAACCAGAATAGCTTTAAAAAGACAAAAAGGAT[CG]TAGATCTGATTTTTAAATGGTTGGTTGCTCTGACAGATCTGAACACTTTGCTTCATGACT	37	4	76453118	AAGTGTTCAGATCTGTCAGAGCAACCAACCATTTAAAAATCAGATCTACG	4	76672142	F	rs2126854		NA	NA	THAP6	NM_144721	3'UTR					NA				NA	0.20544
cg02241357	51739304	AAAAACAATCTCTCCTCACCAACAAACAAACATAAAAATATATATACAAC			II			CTTAAAAGTTTAAAAACAAATGGTGGATGTACTTGACGAGTGTTACTAGGATTCTTCAAC[CG]CTGTATACACACTTTTATGTCTGCTTGCTGGTGAGGAGAGACTGCCTTCTGAAGGTTAAC	37	4	80885279	CGCTGTATACACACTTTTATGTCTGCTTGCTGGTGAGGAGAGACTGCCTT	4	81104303	F			NA	NA	ANTXR2	NM_058172	Body	chr4:80885844-80886148	N_Shore			NA				NA	0.218822
cg05093818	68717455	AAACATCAAAAATCAATTCCCCAATCCCATAAAAATTAAATCAATTTATC			II			ATACTAAGTTTGGACATCAAAAGTCAGTTCCCCAATCCCATGGAAATTAAATCAGTTTGT[CG]AAGAGATGTCTGCATTCCCATATTTATTGCAGCACTATTCTAATAGCCATGGAAACAACT	37	4	87282697	CGACAAACTGATTTAATTTCCATGGGATTGGGGAACTGACTTTTGATGTC	4	87501721	R			NA	NA	MAPK10;MAPK10;MAPK10	NM_138982;NM_138980;NM_002753	TSS1500;TSS1500;5'UTR					NA				NA	0.364194
cg07951602	68639304	TAAAAAACCCAAACTCATCTTAAAACCCTTACATCRTACTCTTAAAAAAC			II			AAAGCTAGATTTGGAGAGATTTGACATTTCTCTGTGAAACACATCTTTCTAGGCATGTGA[CG]CCTCTCAAGAGCACGATGTAAGGGCTCCAAGATGAGTTTGGGCTTCCCAGTTCCCCAAGT	37	4	23729861	CGCCTCTCAAGAGCACGATGTAAGGGCTCCAAGATGAGTTTGGGCTTCCC	4	23338959	F		rs13101374	NA	NA								TRUE				NA	0.320273
cg08217354	21657325	TATTCACTCAACAACCCTTTAATAAACCTATAAAAACCAAACACTATAAC			II			ATGTTTGTATATATTCACTCAACAACCCTTTAATGAGCCTGTAAGGACCAGACACTGTGG[CG]CTGAATCAGATTTAATAATGAGTTAAGACAAAGCCCCTACCTATGGGCTAGTGTGTGGTG	37	4	15444984	CGCCACAGTGTCTGGTCCTTACAGGCTCATTAAAGGGTTGTTGAGTGAAT	4	15054082	R		rs34035778	NA	NA	C1QTNF7;C1QTNF7;C1QTNF7	NM_001135171;NM_031911;NM_001135170	3'UTR;3'UTR;3'UTR					NA				NA	0.215671
cg08896901	41787306	ACTATACTATCACTCRCTCATAATCTTAAAACAAAATATTTACACRAACC			II			CTGCTCAAGTGTCCCCTTTTGCTGCTTTGACACCTCCACGGAGCTGCCCGGTGCCATCCG[CG]GCTCGTGCAAACACTCTGCTCCAAGATTATGAGCGAGTGACAGCACAGCCTTTCAAGGTG	37	4	152996165	CTGTGCTGTCACTCGCTCATAATCTTGGAGCAGAGTGTTTGCACGAGCCG	4	153215615	F	rs72953014	rs7656970	NA	NA								TRUE				NA	0.265953
cg10356544	18806316	AAAAACTACTTCAAAAAACTAATAACRAAAAACCTACCTAACTTTTATAC			II			TTGGGCGAACGAAGGGCTGCTTCAGGAGGCTAGTGACGAAAAACCTGCCTGGCTTTTGTG[CG]GAGAAACGGCAGGCCCTTTCCATCCTTTTCTGGGGGGTAGGTTCTAAAAAGAAGGCCTTT	37	4	185975122	AGGGCTGCTTCAGGAGGCTAGTGACGAAAAACCTGCCTGGCTTTTGTGCG	4	186212116	R		rs35609390	NA	NA								NA	4:186212053-186212125			NA	0.212125
cg13953838	39733489	ACCTCTCACTCACTCTCCCTACCAAAAATAACATAATCATAATAAATAAC			II			AAGTTTTCAAATATTAAAATGATGTTCACTTTTTTTTTTACATAATTCTTCCTCATGTTA[CG]CTATTTATTATGATCATGTCATCCCTGGCAGGGAGAGTGAGTGAGAGGCTGCCCTAGCCC	37	4	141859472	CGCTATTTATTATGATCATGTCATCCCTGGCAGGGAGAGTGAGTGAGAGG	4	142078922	F			TRUE	NA	RNF150	NM_020724	Body					NA				NA	0.270975
cg14241748	47640420	ATATCCCTTAATTATTACATAACAAAATATTCCCTTCACTACTAAAAACC			II			ATTTTATGGCAAACTTTCAAGGTACTAATGCCTAAGAAGTAACAGGAGACAAGGAGACAT[CG]GCTCTCAGTAGTGAAGGGAACATCCTGTCATGCAACAACCAAGGGACATAGGCCAGAATA	37	4	184250312	CGGCTCTCAGTAGTGAAGGGAACATCCTGTCATGCAACAACCAAGGGACA	4	184487306	F		rs7694290	NA	NA								TRUE				NA	0.224223
cg14879397	52688464	TATTAATAACATACCTAACTCRATTACCAAAACACAAATATAATTCTCAC			II			GCAAGCCATTAACGTGAGAACCACACTGGCATCTCAGCAGCCGAGCCGGCGAGCCGTTAA[CG]TGAGAATCACATCTGTGTCCTGGCAACCGAGCCAGGCATGTCATTAACATGGATACAAAG	37	4	899984	CGTGAGAATCACATCTGTGTCCTGGCAACCGAGCCAGGCATGTCATTAAC	4	889984	F		rs3796611	NA	NA	GAK	NM_005255	Body	chr4:899774-899985	Island			NA	4:889142-889985			NA	0.208947
cg15594605	42700440	CATCTAAAATCACCRAAAAAAACCRCATAACATAAACTAACTTTCAAAAC			II			CCCTGTGGGATGGGAGAGCCCGTTGCTGGCGTTGCTGTCCCCGCCGTCGATGGCAGGAGG[CG]TCCTGAAAGCCAGCTCATGCCATGCGGCCTCCTCCGGTGATTTCAGATGGGGCTCCCCGG	37	4	7289763	ATCTGAAATCACCGGAGGAGGCCGCATGGCATGAGCTGGCTTTCAGGACG	4	7340664	F			NA	NA	SORCS2	NM_020777	Body					NA	4:7340558-7340760			NA	0.216784
cg16740092	18807346	TAACCCTTATTTACAAAAATTAACATTTTTTCTTACTATCTCCCAAAATC			II			AGCACATTATTTAGCCCTTATTTACAGAAATTAACATTTTTTCTTACTGTCTCCCAGAGT[CG]TAAGTCTCATGATTTATTCACTTTTATGACACCTTCTCACCCATCCAGACATTCCCTTGC	37	4	80977666	CGACTCTGGGAGACAGTAAGAAAAAATGTTAATTTCTGTAAATAAGGGCT	4	81196690	R			NA	NA	ANTXR2;ANTXR2	NM_058172;NM_001145794	Body;Body					NA				NA	0.273512
cg18075755	16682319	AACATTTACAAAACATTTTATATCCTAAAAAACAATACTAAACCCATATC			II			CGGGACTTCTCAGGACCTTGGTTCCCCATCTAACCTACCACAAGATGGTTTTGGGGAGGA[CG]ATATGGGCTTAGCATTGCTCTCTAGGATATAAAATGTTTTGCAAATGTCAGGGTTTTTTT	37	4	15429967	ACATTTGCAAAACATTTTATATCCTAGAGAGCAATGCTAAGCCCATATCG	4	15039065	F		rs13116402	NA	NA	C1QTNF7;C1QTNF7;C1QTNF7	NM_031911;NM_001135170;NM_001135171	5'UTR;Body;5'UTR					TRUE				NA	0.347415
cg18180501	70758304	ACTAAAAAAACRTCCCTTTAAATTACTTCTATTCCTTTACTTTTAACATC			II			GTCATTAATTAGCTAAAGAGACGTCCCTTTAGGTTGCTTCTATTCCTTTGCTTTTAACAT[CG]ATATCCTTATACATGTCTCTAGTGTGTATGTATGTTTCTCTATAAAGATAGGAAAAGGTG	37	4	122662861	CGATGTTAAAAGCAAAGGAATAGAAGCAACCTAAAGGGACGTCTCTTTAG	4	122882311	R			NA	NA								TRUE				NA	0.20326
cg19484093	25692469	CTAACTATTCTCRTAAATCTTATATCCAAAAACATAAAACRATATACCTC			II			GAAGAGGGGCACCAGATCCCATGCAGTGCCAAACACATCCATTCCACCCTCTAACACATA[CG]AGGCACATCGCCCCATGTCCCTGGACACAAGATCCACGAGAACAGTCAGCAGATGATCAC	37	4	119990940	CGAGGCACATCGCCCCATGTCCCTGGACACAAGATCCACGAGAACAGTCA	4	120210388	F		rs12498258	NA	NA								TRUE				NA	0.267114
cg19935756	66645477	AAAAACTTCTATAACCCCCAATAATTTCTCACTTTAATAAATCCCTAATC			II			CACTGTTACAAGAAGGCTTCTGTGACCCCCAATGATTTCTCACTTTGATGAATCCCTAAT[CG]TGATCTATATTATGCCATGTACAGTTTGATTGAAAACTTGTCCCTCCCAATATTATGCTT	37	4	47423779	AAGGCTTCTGTGACCCCCAATGATTTCTCACTTTGATGAATCCCTAATCG	4	47118536	R			NA	NA	GABRB1	NM_000812	Body	chr4:47427692-47427905	N_Shelf			NA				NA	0.238792
cg20494563	24707416	ACAAAACAACTACACCTTCTATCAATTATATTCTCTATAATTAAAAATCC			II			TAAATTTCAGGGCAGAGCAGCTACACCTTCTGTCAATTATATTCTCTGTAGTTGGGAGTC[CG]TGAGGCACATTCTCATGGCTGCCAAAGGAGGGGAAAACAAACAATATTCTACAATACATA	37	4	127898808	CGGACTCCCAACTACAGAGAATATAATTGACAGAAGGTGTAGCTGCTCTG	4	128118258	R			NA	NA								TRUE				NA	0.200684
cg20729460	43774380	ACATACCTTATATTAACAAAAAATAATTTCTCAATAAATTCTTTATCCAC			II			GTCAATGGCTTATGGTTGTTGTTTGAACCTTGACTCAGAATACTGATCATGACTTCAAGG[CG]TGGACAAAGAACCTATTGAGAAATCATTTTCTGTTAACACAAGGCATGTGTGTATCTATA	37	4	62076499	CATGCCTTGTGTTAACAGAAAATGATTTCTCAATAGGTTCTTTGTCCACG	4	61759094	F			NA	NA								TRUE				NA	0.218767
cg22097891	71711400	CCTAAATCCTATTAACCRACTTAAAAATACTACCTTTTCAATAACAAAAC			II			TCTTAGGATCACCTGGGTCCTGTTGGCCGACTTGGAGGTGCTGCCTTTTCAATGACAAGG[CG]TTTGTTATGTGTAAAGAAAGGCGTTGAATTGGACGGTCTCCAGCTTCTGCCCAGCATGGA	37	4	4405946	CGCCTTGTCATTGAAAAGGCAGCACCTCCAAGTCGGCCAACAGGACCCAG	4	4456847	R			NA	NA	D4S234E;D4S234E	NM_014392;NM_001040101	Body;Body					NA	4:4456745-4456883			NA	0.200512
cg22436195	20674476	AAATAATTCTCTACCTACAAACACTTCCAATCAAAAACCCATTCAATTAC			II			TAGATAAGACATGATGAAAAAAAAATCAAGAAAGAAAAGTCCTTTTTATCCCCTTTTATA[CG]CAATTGAATGGGTTCTTGACTGGAAGTGTCTGTAGGCAGAGAATCATTCAACATGCTTAG	37	4	154951775	CGCAATTGAATGGGTTCTTGACTGGAAGTGTCTGTAGGCAGAGAATCATT	4	155171225	F		rs17031030	NA	NA								TRUE				NA	0.355844
cg24536145	65614475	CTACCTTATTACTCTTAACCTATTAACTACTACTTCTTACTAAAATATAC			II			TGGGCATATGCCCTCATACTTGGCTCCTACCAGATGGCTGCTGCACCCTCAGCTCCCACA[CG]CACATTCTAGCAAGAAGCAGCAGCCAACAGGTCAAGAGCAATAAGGCAGATGCGAACATT	37	4	186790675	CGCACATTCTAGCAAGAAGCAGCAGCCAACAGGTCAAGAGCAATAAGGCA	4	187027669	F			NA	NA	SORBS2	NM_021069	5'UTR					TRUE				NA	0.221338
cg25569462	66638340	TCAATAATTAACRCRATACCTTTAAAACACTATTTTCCCCTAAATAACTC			II			GTCTTCTGACAATCTTGAGCAATAGGCTGAAAATTAATTACAAGGAACAGCACTCACTTA[CG]AGTCATTCAGGGGAAAACAGTGCTCTAAAGGCATCGCGCTAATTACTGAAGGAACTTCAG	37	4	189026860	CGAGTCATTCAGGGGAAAACAGTGCTCTAAAGGCATCGCGCTAATTACTG	4	189263854	F		rs67650322	NA	TRUE	TRIML2	NM_173553	TSS1500	chr4:189027609-189028033	N_Shore			NA				NA	0.30578
cg26469782	56664510	ACTTACCTACCTACTAAAATTCTAAATAAACATAAACTTAACAACCCCTC			II			CTATGTGTGCTGCTTGCCTGCCTGCTGGAGTTCTGGGTGGGCATGGGCTTGGCAGCCCCT[CG]CTAGGAGCTGCCGGGCCGGCCTTGCCAGCCCAGGCAGTGAGGGGCTTAGCACCTGGGCCA	37	4	4117213	CTTGCCTGCCTGCTGGAGTTCTGGGTGGGCATGGGCTTGGCAGCCCCTCG	4	4168114	R			NA	NA				chr4:4119800-4120035	N_Shelf			NA				NA	0.298656
cg00746386	15753349	CTTTTATTTACCTAATTTCTCAACAAAATTCCCAAACCCTTAAAAAAACC			II			TTCCATCTCGCCTTTTATTTACCTAATTTCTCAGCAAGGTTCCCAGGCCCTTAAGAAGGC[CG]AGCTGGAAAGTTTAGTTGGGCTCTTTTTTGTTGTTGTTTAATTCCACTATTAGGAAATGA	37	5	92939130	CGGCCTTCTTAAGGGCCTGGGAACCTTGCTGAGAAATTAGGTAAATAAAA	5	92964886	R			NA	NA				chr5:92939795-92940216	N_Shore		RDMR	NA		5:92939093-92939425	Unclassified_Cell_type_specific	NA	0.234763
cg02273889	10787343	TCATATCAACTTCCTCTACTTACATAATAATACTAACCTTCTTTCCTTTC			II			CATGAATGAGATCATGTCAACTTCCTCTGCTTACATAGTAATGCTGGCCTTCTTTCCTTT[CG]GAAAAACAAGTCATCCATGCACCAGAGTTCAGGGCTGCATTGTAAAATGTTTCCGAACTC	37	5	123941379	CATGTCAACTTCCTCTGCTTACATAGTAATGCTGGCCTTCTTTCCTTTCG	5	123969278	R			NA	NA								TRUE				NA	0.212412
cg02303209	34697354	AATTCCATTTCTACAAAATAAAAATCAAAACTATAATAAACTATAATCAC			II			CAACATAGTGAGATTCCATTTCTACAAAATGGAAGTCAAGGCTGTAGTGAGCTGTGGTCA[CG]CCACTGCACACCAGCCTTGGCAACAGAATGAGATCCTGTCTCAAAAAAAAAAAATTTTTT	37	5	32223673	ATTCCATTTCTACAAAATGGAAGTCAAGGCTGTAGTGAGCTGTGGTCACG	5	32259430	R			NA	NA								TRUE				NA	0.200181
cg02614045	69779398	TACTACTCTAAATAACAAAATCCRCCTTAAAAACCTCTACTTATAAAAAC			II			AAGGGACTCACTGCTGCTCTGGGTGACAGGGTCCGCCTTGGGGGCCTCTGCTTGTAAAGA[CG]TACTTTTCCTCTCCCTGATTCTGTTGTCTAAATGCCAGGTGCCTTTGGGATGGTGTTGAA	37	5	169129494	CGTCTTTACAAGCAGAGGCCCCCAAGGCGGACCCTGTCACCCAGAGCAGC	5	169062072	R			NA	NA	DOCK2	NM_004946	Body					NA		5:169128302-169129769	Gene_Associated	NA	0.308987
cg05478392	10666475	ATAACTTAAATTAAAATCTTAACTCTACCACTTACTAACTAAAAAATCAC			II			TATTACTTGCGCATTTTATGGATGAGAAAACAAAACCTTAGAGGTGTTAAGTAACACAGC[CG]TGATCTCCCAGTTAGCAAGTGGCAGAGCCAAGATTCCAACCCAAGCCATTCACTCCAAAG	37	5	34510767	TGGCTTGGGTTGGAATCTTGGCTCTGCCACTTGCTAACTGGGAGATCACG	5	34546524	F			NA	NA								TRUE				NA	0.244856
cg06493694	66646473	CACTATTTTTATACTTATAACAAAAAATTCCAAAAACCCATAAAATTTCC			II			ACCTCCGTCATCACTGTTTTTGTACTTGTGACAAGAAATTCCAAAGACCCATGAGGTTTC[CG]ATGATTGCACAAAACATTTACTAGAAGGTCTGCTATTCAGTAATGCACCCCAAGGAATCC	37	5	171341754	CGGAAACCTCATGGGTCTTTGGAATTTCTTGTCACAAGTACAAAAACAGT	5	171274359	R			NA	NA	FBXW11;FBXW11;FBXW11	NM_033645;NM_012300;NM_033644	Body;Body;Body					TRUE				NA	0.213309
cg06755258	12697311	AACRACTACATCTTCCTATCAACCCTAATTTCCATAATAACTAACRTCAC			II			CACAAGCAAAAGACTGCGGCTCCTCTCTCTGCAGGAAGGTCAGCCATACTCGGGTGGCAG[CG]TGACGCCAGTCACCATGGAAACCAGGGCTGACAGGAAGATGCAGCCGCTTCCAGCAGGGA	37	5	1462729	GCGGCTGCATCTTCCTGTCAGCCCTGGTTTCCATGGTGACTGGCGTCACG	5	1515729	F		rs13089	NA	NA	LPCAT1	NM_024830	3'UTR	chr5:1463343-1463851	N_Shore			NA	5:1515562-1515849	5:1462557-1462738	Unclassified_Cell_type_specific	NA	0.20903
cg07225509	13642449	AACAATATACCTAATACACTATCATTAATAATATCACTATATCCTCCCTC			II			TGAAGGTGATTAGCAGTGTGCCTGGTACACTGTCATTGATGGTATCACTGTATCCTCCCT[CG]GGAACAGGGACTACTCTTTTGCTTTCTACTCCCACTCACTTCTGAGCATTTGCAGTTCCC	37	5	153622812	GCAGTGTGCCTGGTACACTGTCATTGATGGTATCACTGTATCCTCCCTCG	5	153603005	R		rs2122896	NA	NA	GALNT10	NM_198321	Body					TRUE				NA	0.59341
cg07546139	68782508	CTACTAAAAACACCACAACTCACATCTAAAAAAAATTCCCCTTTACAAAC			II			ACTTGCAAAACCTGCTAGGGACACCACAGCTCACATCTGGAGGGGGTTCCCCTTTGCAAA[CG]GAAAAGGCAATATGATTTTTTTTTTCATTTTAGGATTTGTGTGAACCTAAGTTCGGTACC	37	5	92907553	TGCTAGGGACACCACAGCTCACATCTGGAGGGGGTTCCCCTTTGCAAACG	5	92933309	R			NA	NA	FLJ42709;FLJ42709;FLJ42709	NR_015369;NR_021490;NR_021491	TSS1500;Body;Body	chr5:92906239-92908875	Island		RDMR	TRUE		5:92906983-92908154	Unclassified_Cell_type_specific	NA	0.213973
cg07601741	64657434	ATCTAACCCAAATTAATAACAATTACCTTCTCTAAACTACACCACACTAC			II			TTTGTGTGAGTATCTGACCCAAATTAGTGGCAATTACCTTCTCTGGGCTACACCACACTA[CG]ATTGTTAACATTGCAATATGGCAGAAATTTCAGAATACCAAATGTTCAGCTAACAGCCAC	37	5	153160425	CGTAGTGTGGTGTAGCCCAGAGAAGGTAATTGCCACTAATTTGGGTCAGA	5	153140618	R			NA	NA	GRIA1;GRIA1	NM_000827;NM_001114183	Body;Body					TRUE				NA	0.213078
cg07743117	54619376	AATAAACAAACAAAACTTAAACAAATCACCCACRAACRTTTTAACAAATC			II			ATAAGTCTAGGGGTGGGCAAACAGAGCTTGGACAGGTCACCCACGGACGTTTTGACAAAT[CG]AGAGATGGGTCCGCAGCTCTGCTCCATGTCTACCTGCCCGGGACACCAGGAATTTGCTTT	37	5	77146278	GTGGGCAAACAGAGCTTGGACAGGTCACCCACGGACGTTTTGACAAATCG	5	77182034	R			NA	NA				chr5:77146998-77147785	N_Shore		RDMR	NA	5:77182017-77182075			NA	0.254004
cg08216684	47778396	TACCTCACACTAAAACATCCCRAAACTATTCTATTAACATCAAAAAAAAC			II			TGCAGGATAGGACTGGCGACACACCCGGGCAACAATAGCTCTGGTGGAAACAGGGCCTGG[CG]CCCTTTCTGATGCTAATAGAACAGCCCCGGGATGTTCCAGTGTGAGGCAGCTCCTATTGA	37	5	77144016	CGCCCTTTCTGATGCTAATAGAACAGCCCCGGGATGTTCCAGTGTGAGGC	5	77179772	F			NA	NA				chr5:77146998-77147785	N_Shelf			NA				NA	0.245769
cg09101062	50699371	AAACACTACACAAATTCCTTATAATCCTATCATCCTACTCTTTAATTCCC			II			GTTTGGTGGTAAGGAGGAAATGAAAATTTCAGTAACATTTCTTTAAGTGAAGAAATGACA[CG]GGAATTAAAGAGTAGGATGACAGGATTATAAGGAATCTGTGTAGTGTCTATTTTTAATTT	37	5	43487508	CGGGAATTAAAGAGTAGGATGACAGGATTATAAGGAATCTGTGTAGTGTC	5	43523265	F		rs4866831	NA	NA	C5orf34	NM_198566	Body	chr5:43483519-43484555	S_Shelf			NA				NA	0.247175
cg10140678	64683482	CRTTCCTCCTACAAACAACTTATCTCTTTTTAAACAATTACTCAAATCTC			II			CACAGGGCTTGGGAAATCCCCACCCAAACAGGCCTCATCCTACTCCAAAAACAGAGCCAA[CG]AGACCTGAGCAACTGTCCAAAAAGAGACAAGCTGTCTGTAGGAGGAACGTGCAGGACCCT	37	5	2864736	CGAGACCTGAGCAACTGTCCAAAAAGAGACAAGCTGTCTGTAGGAGGAAC	5	2917736	F		rs750511	NA	NA				chr5:2866699-2867005	N_Shore			NA				NA	0.210338
cg12471283	73668411	AATACACAAAATACCAATTTCATCTAAAAATTCCACTATTTCAAAAACRC			II			ATGAACTGACAAATGCACAGAGTGCCAATTTCATCTGAGGATTCCACTATTTCAGAAACG[CG]GGTGCAGATTAATATATCTTTAGATTTATATTTCAAGATGAAATTTTAACACTGCAATGC	37	5	107120132	ATGCACAGAGTGCCAATTTCATCTGAGGATTCCACTATTTCAGAAACGCG	5	107148031	R			NA	NA								TRUE				NA	0.263093
cg12897067	66662318	ATTTCCTTACTATCCAAAAACATTTCCCCACCAAAAAAAACACCTAAAAC			II			CGTTGCCTGGAGCCTGGATTTAGTAATGAAAACTGGCCAGCAGAAAGGACCCAGCGGGTG[CG]TTCCAGGTGCTCCCCCTGGTGGGGAAATGTCCCTGGACAGTAAGGAAATCCCCTGTCTTT	37	5	135418308	TTTCCTTACTGTCCAGGGACATTTCCCCACCAGGGGGAGCACCTGGAACG	5	135446207	F	rs79723781		NA	NA				chr5:135416204-135416475	S_Shore			NA		5:135418071-135419053	Unclassified	TRUE	0.205515
cg12908908	29689378	CACTAATTTAAACATTACTATCCCAATTAATATTTAAATAATCACAACCC			II			GGGTTGAGAACCACTGATTTAGACATTGCTGTCCCAATTAATATTTAAATAGTCACAGCC[CG]TTAGCTCCACTAATCCAGTTGCATTACCACCGGCATACAAAAGATTATTTTTTAAATACC	37	5	31106255	CGGGCTGTGACTATTTAAATATTAATTGGGACAGCAATGTCTAAATCAGT	5	31142012	R			NA	NA								TRUE				NA	0.266924
cg13972557	21765404	TATTCTACATAATAAACTAAACACAATCCCTAATTCATACTTAATTTAAC			II			CAAGCCTAATTGTATGATTTGAAAAGGTAATGATAATCATGAGAAAGAATTAATAATAAT[CG]TTAAATTAAGTATGAACCAGGGACTGTGCTTAGTCCACTATGCAGAATATTTTACTTAAT	37	5	116075820	CGTTAAATTAAGTATGAACCAGGGACTGTGCTTAGTCCACTATGCAGAAT	5	116103719	F	rs2909815	rs344768	NA	NA								TRUE				NA	0.269883
cg16051727	28750495	CATTCTTATATAACTACTCATTTACATCATTCCTACAACTCTAACTTACC			II			CTTGTATAAAACTGTAAGTGCCATATTAGATTTAACTAGGAGAAGCAGGGGGTTGTCTTC[CG]GCAAGCCAGAGTTGTAGGAATGATGCAAATGAGCAGTCACATAAGAATGCCATGTTTGTC	37	5	144078179	CGGCAAGCCAGAGTTGTAGGAATGATGCAAATGAGCAGTCACATAAGAAT	5	144058372	F	rs62402073		NA	NA								TRUE				NA	0.20391
cg17053538	57810477	CTACCACTTATAAAACAATATAATATATAAACCCAAATACRTATCTCCTC			II			GTCTTGCAACTAAGTGGCAGATTAAGATTTAAAACCATATCAGAATCTGGGTTTTAATCA[CG]AGGAGATACGTATCTGGGTTTATATATCATACTGCTCTATAAGTGGTAGGGAACATTTTC	37	5	121766285	CGAGGAGATACGTATCTGGGTTTATATATCATACTGCTCTATAAGTGGTA	5	121794184	F			NA	NA	SNCAIP	NM_005460	Body					TRUE				NA	0.220847
cg17386240	56635354	TAAATTTAATAAATATTTCTTCCTTCCCTCTTCTAACCCTCCATTTTACC			II			CTCTTACTGTTTAGATTTGGTAAATATTTCTTCCTTCCCTCTTCTGACCCTCCATTTTGC[CG]ATCTTTCCTTCTTATAACACATACTTACTAGGTACCTGCTACTTCCCGGGTGGGCCTATG	37	5	135384080	CGGCAAAATGGAGGGTCAGAAGAGGGAAGGAAGAAATATTTACCAAATCT	5	135411979	R			NA	NA	TGFBI	NM_000358	Body					TRUE				NA	0.272017
cg17944003	74765318	TATTAACATTTAAAACATTCTATACTACAAATATCTTCACCCCAAAATAC			II			TGAAGTACTATTGTTGACATTTAGAGCATTCTGTGCTGCAAGTGTCTTCACCCCAGAATG[CG]ACGTGCACCAGTGAACAGAGGTCAGGCAAGGCGAAAAGTTGTTTGTCATCTGCCAAGCTG	37	5	60325493	CGCATTCTGGGGTGAAGACACTTGCAGCACAGAATGCTCTAAATGTCAAC	5	60361250	R			NA	NA	NDUFAF2	NM_174889	Body					TRUE				NA	0.211438
cg19489705	52659300	AACTTAAACAAATCACCCACRAACRTTTTAACAAATCRAAAAATAAATCC			II			TGGGCAAACAGAGCTTGGACAGGTCACCCACGGACGTTTTGACAAATCGAGAGATGGGTC[CG]CAGCTCTGCTCCATGTCTACCTGCCCGGGACACCAGGAATTTGCTTTGAATGAAACCAGG	37	5	77146291	CGGACCCATCTCTCGATTTGTCAAAACGTCCGTGGGTGACCTGTCCAAGC	5	77182047	R			NA	NA				chr5:77146998-77147785	N_Shore		RDMR	NA	5:77182017-77182075			NA	0.310226
cg20462978	34693311	TAAACAACATAATAAAACCCRTCTCTAAAAATCAATAAAATCTAACAAAC			II			GCGTCTCGGCGCATCCTCCTCAGCCCAGGCCCCGTGCGTAAGGAGCGCTCCGTGTCAGCG[CG]CTTGCTAGACCCCATTGATTTTTAGAGACGGGTTTTACTATGTTGCCCAGTGTGGTCTCC	37	5	174911722	GGGCAACATAGTAAAACCCGTCTCTAAAAATCAATGGGGTCTAGCAAGCG	5	174844328	F		rs77810460	NA	NA	SFXN1	NM_022754	5'UTR					NA	5:174843999-174844329			NA	0.223198
cg21070081	64787328	ATATTTAAAATAATACCTTCTTTAATTACTAATTTAATCACAAAATTTCC			II			AGGGAAAATATGTGTTTGAAATAATGCCTTCTTTAATTACTGGTTTAGTCACAAGATTTC[CG]CATCCAACAATGGAAACATAGGGCCCAGCTGCATTTCATTTTTTTTAAAGGGCTTATGAT	37	5	110105162	TGTTTGAAATAATGCCTTCTTTAATTACTGGTTTAGTCACAAGATTTCCG	5	110133061	R			NA	NA								TRUE				NA	0.210532
cg21546226	58789420	TACCTTCACAATAACCRTATTCACTATATATTTCTTAAACRAAAACTTAC			II			AAAGGAAATGATCTGACTGTTCTGCATCTGCTAGTGATTGAAGGCAAATGGGAAGCAGTG[CG]CAAGTTCCCGTTCAAGAAATATATAGTGAACACGGCTATTGTGAAGGTAAACACTGCAAA	37	5	124919308	ACCTTCACAATAGCCGTGTTCACTATATATTTCTTGAACGGGAACTTGCG	5	124947207	F	rs71947689		NA	NA								TRUE				NA	0.242098
cg22077222	68755481	ACCTTTTCTTTTTCCTATACRTCAACCAAACAACTTATATTAAATATCTC			II			TTACCTGCCAAATCAACTTAAAATAAAATCGGTAAATTCATTCCTGGGTTTTGCTCTCAC[CG]AGATATTTAATACAAGTTGCTTGGCTGACGTATAGGAAAAAGAAAAGGCATTTTCTACAC	37	5	166681042	CCTTTTCTTTTTCCTATACGTCAGCCAAGCAACTTGTATTAAATATCTCG	5	166613620	F			NA	NA								TRUE				NA	0.213521
cg22946888	50636445	CTCCTTACCTTAAATAACTATAACATCCCTACCACCCAAAACACTAATAC			II			ACCTCCCAGGGCTCCTTGCCTTAGGTGGCTGTAGCATCCCTACCACCCAGGACACTGGTG[CG]AATGACACAACTCAAGTTGGGAGGGGAACAGGGAAGGAAGGGATGGATGGGGGTGGTGTA	37	5	157166598	CGCACCAGTGTCCTGGGTGGTAGGGATGCTACAGCCACCTAAGGCAAGGA	5	157099176	R		rs3194515	NA	NA	THG1L	NM_017872	3'UTR	chr5:157170505-157171321	N_Shelf			NA				NA	0.269753
cg23248424	33740452	AAATAATAACACACCTTAAATATAAAAATCAACCRAAAAAACTATTAAAC			II			CTCTTACAGGGAAATCGGCGCCCGAGACACAGCCAGCGGGTGTTCAGAAAGGAAAACGCT[CG]CTCAACAGCCTTTTCGGTTGATTCTTACATTCAAGGTGTGTTACTATTTGTGGCAAGCAT	37	5	179741104	CGCTCAACAGCCTTTTCGGTTGATTCTTACATTCAAGGTGTGTTACTATT	5	179673710	F			NA	NA	GFPT2	NM_005110	Body	chr5:179740710-179741121	Island			NA	5:179673298-179673711			TRUE	0.212696
cg26485844	24737411	ATCATTACCAATCACAAACRATCTATACTTTAAAAACCTAAAACCACAAC			II			CACAAAGGAACATCATTGCCAATCACAGGCGATCTGTGCTTTGGAAACCTGAAACCACAG[CG]TTTTCTTCATGTGGGCAAAGTACATCAAATCTGATTAAAATAAGCTTACACTACAAATTG	37	5	77256916	CGCTGTGGTTTCAGGTTTCCAAAGCACAGATCGCCTGTGATTGGCAATGA	5	77292672	R		rs13175430	NA	NA				chr5:77253832-77254049	S_Shelf			NA				NA	0.202549
cg26543192	46745402	CATATAATTATACAAATTATACACTACACACAAACCTCTACCRAATAAAC			II			GCAGGGGCCCACATATAGTTGTGCAAATTGTACACTGCACACAGACCTCTACCGAGTGAG[CG]AATGGGGCAAAACTCTAACCCATGCTACTGTCCCCAAGCTGTGTATCCTGGGAAAGTGCT	37	5	38720073	CGCTCACTCGGTAGAGGTCTGTGTGCAGTGTACAATTTGCACAACTATAT	5	38755830	R			NA	NA								TRUE				NA	0.236658
cg26935536	25781345	CTTCTAAATAACTAATAATCTCTAAACRTAAACCCTAAACTACCTAAAAC			II			TAGCATTCGCGCTTCTGAATGGCTAATGGTCTCTAAGCGTAGGCCCTAGGCTACCTGGAG[CG]CTTCCCTTTACTTTGGAAGAGAAAACAAAGTTTAAAGCTGGAGTCTCAAGGGTTGAATCC	37	5	77145356	CGCTCCAGGTAGCCTAGGGCCTACGCTTAGAGACCATTAGCCATTCAGAA	5	77181112	R	rs59984393		NA	NA				chr5:77146998-77147785	N_Shore		RDMR	NA				NA	0.273638
cg27593760	29622482	TAAATTAAACCAAATCAAAAAATTTAAACCTAAATTCTAATTCTAACTTC			II			TTCTCATTTGCTAAATTGGGCCAAGTCAGAAAATTTAGACCTGAGTTCTAATTCTAGCTT[CG]CTTCTAAATAGCTCACTTAACTCTCTAGGCCTTAATATCCTCAACCAGAAAATATAGAAG	37	5	114807774	AAATTGGGCCAAGTCAGAAAATTTAGACCTGAGTTCTAATTCTAGCTTCG	5	114835673	R			NA	NA								TRUE				NA	0.205603
cg00523628	39768400	AAAAATAAACACCATTAAAATTCATTACTTAAAATAAATCACRTAACCAC			II			AAGGCGGAAGGGGAAGTGGGCACCATTAGGGTTCATTGCTTAGAGTGAGTCACGTGGCCA[CG]TCTGGCTTCCAAGAGGCAGTGCAGACAACCCTGTGATGGAAGTGGGCGGGCTGGGACCTG	37	6	164137946	CGTGGCCACGTGACTCACTCTAAGCAATGAACCCTAATGGTGCCCACTTC	6	164057936	R			TRUE	NA								NA				NA	0.401507
cg01056272	21713378	ACACACATAAACAACTTATATACACACATATACACAAATAAAACCAAAAC			II			TGCACACATTTGCACACATAAGCAGCTTGTGTACACACATGTGCACAAATGGAGCCAGAA[CG]CATCCTGGCATTCTTCCTCCTCTAATCATCTTGGGAGCATCTGGCTTCTGCAGAGGGATC	37	6	134004505	CACACATAAGCAGCTTGTGTACACACATGTGCACAAATGGAGCCAGAACG	6	134046198	R			NA	NA								TRUE				NA	0.234648
cg01278975	57808491	CAACCATAAACTTATCTATACCCTTTTCTCTCTATATTTTCTCCCCTCCC			II			CAGCACACCCAGCCCACTTTGATTGGCTCTGAGTGAGAGCAAATGGGACCTAGGCACAGG[CG]GGAGGGGAGAAAACACAGAGAGAAAAGGGTATAGATAAGCCTATGGCTGAATCCTGGCCC	37	6	37662649	CGGGAGGGGAGAAAACACAGAGAGAAAAGGGTATAGATAAGCCTATGGCT	6	37770627	F		rs55912612	NA	NA	MDGA1	NM_153487	Body	chr6:37663761-37667102	N_Shore			NA				NA	0.377325
cg01395541	62685325	ACAACAACTTACTCTCCCATAACCCCAAAAAATAATAACAAAAATACCAC			II			GGGGCCAGCCAGCAGCAACTTGCTCTCCCATAGCCCCAAAGGGTGATGGCAGGGATGCCA[CG]CAGGACAGAGGTACCCACCACCAAGCACTTGCTGCCCCAGACCCTCCACCTCCTTGAGCC	37	6	34524766	CAGCAACTTGCTCTCCCATAGCCCCAAAGGGTGATGGCAGGGATGCCACG	6	34632744	R		rs2233631	NA	NA	SPDEF	NM_012391	TSS1500					NA				NA	0.406952
cg02438481	71655432	ACTTTTACTATTTCCATATTACAAATAAATCACRCAAACACCCRAAACTC			II			GGTGATCTGGCTCTAGTCCCCCACTCCAGGTGGGAGCTTCGCAGGCATGGGCTAGTTACT[CG]AGTTCCGGGTGCCTGCGTGACCCATTTGTAACATGGAAATAGCAAAAGTCCCTCCCCAAT	37	6	168199400	CGAGTTCCGGGTGCCTGCGTGACCCATTTGTAACATGGAAATAGCAAAAG	6	167942249	F			NA	NA				chr6:168197142-168198164	S_Shore			TRUE	6:167942145-167942267			NA	0.203416
cg02546416	15725303	ATATCTATTCAAAATTATTCCTACCTATTTAAAATTATTCCTCTCAATTC			II			CTGGGTTGTTAGTGTCTGTTCAGGGTTGTTCCTGCCTGTTTGGGGTTGTTCCTCTCAGTT[CG]GGGTTGTTCCTCTCTGTTCGGGGTTGTTACTGCCTGTTTGGGATTGTTCCTCTCTGTTCG	37	6	170487311	TGTCTGTTCAGGGTTGTTCCTGCCTGTTTGGGGTTGTTCCTCTCAGTTCG	6	170329236	R			NA	NA				chr6:170488069-170488425	N_Shore		RDMR	NA				NA	0.201507
cg03177847	42704498	TTCCTCCCCAAATATATCCCTCTCCCAATACATTTCCCTTAATATAAAAC			II			GCTGCCCAAGACTGGAAGGGAAGGCAGCTCTTAAGAAGCAAAGCAAGTGAATGGGAATTA[CG]CTCCACACTAAGGGAAATGCATTGGGAGAGGGATACATTTGGGGAGGAAGAATGAAATAA	37	6	76044678	CGCTCCACACTAAGGGAAATGCATTGGGAGAGGGATACATTTGGGGAGGA	6	76101398	F			NA	NA	FILIP1	NM_015687	Body					TRUE				NA	0.246617
cg03797139	47616466	CAAAATAACCTAATAAAATACTTTATAATAATCACTCTAACAATCATTCC			II			GAAATAGGCCGTGCAGTGTGGCCCCAGGCAAAAGCTTTGTCTTTTCTCCCAAGAACCTAG[CG]GAATGACTGCCAGAGTGATCACTATAAAGCATTTTACCAGGTTATTTTGAAGGGACGCAG	37	6	139472304	AAAATAACCTGGTAAAATGCTTTATAGTGATCACTCTGGCAGTCATTCCG	6	139513997	F			NA	NA	HECA	NM_016217	Body					TRUE				NA	0.201706
cg04922606	67694447	AAACATAACCTTATACTAACATACTACRATATCCACRAAAACRTAACCTC			II			TGGACACCGCAGCATGCCAGCACGAGGCCACGCCTCCGTGGACACCGCAGCATGCCAGCA[CG]AGGCCACGCCTCCGTGGACACCGCAGCATGTCAGCACAAGGCCATGCCTCCGTGGACACC	37	6	170703742	CGAGGCCACGCCTCCGTGGACACCGCAGCATGTCAGCACAAGGCCATGCC	6	170545667	F	rs71010659	rs9295404	NA	NA	FAM120B	NM_032448	Body	chr6:170703521-170703766	Island			NA	6:170545523-170545682			NA	0.622677
cg05163325	34731475	AAATAATAAACTCTAAATACAACTCACCTAACCATAATAAAAAATTCATC			II			AACCAATGATAGGATAATGAACTCTGGGTACAACTCACCTAGCCATAATGGGGAGTTCAT[CG]TATCCCAGGTCCAGACTGGCTTTCCGGCCAGGAGGTGAATTGTCTTTTTTCCAAGGCACA	37	6	158334118	CGATGAACTCCCCATTATGGCTAGGTGAGTTGTACCCAGAGTTCATTATC	6	158254106	R			NA	NA	SNX9	NM_016224	Body					TRUE				NA	0.200088
cg05757007	58777369	AACTAAAATTACAACTTTACCTTAATCATCRAACTACRACCTCCCAACAC			II			TTTATGTCATGAACTAGAATTACAGCTTTGCCTTGGTCATCGAACTGCGGCCTCCCAGCA[CG]CCCCATCATCTGGAGGACATCTTTAAAAGAGAGAACAAAGAGATATTCTACAATGTGGCA	37	6	101053555	ACTAGAATTACAGCTTTGCCTTGGTCATCGAACTGCGGCCTCCCAGCACG	6	101160276	R			NA	NA	ASCC3	NM_006828	Body			low-CpG:101160266-101160280		NA				NA	0.210712
cg05768759	46758386	TTAAAAATAATTAAACCTCCATACATTAACRATCCCACAAAACTTTACTC			II			CTAGGGATAAGACAGAAATTGAAACAGTAAAATAGCATGTGATGCTTACTGTGATAGAGC[CG]AGCAAAGCTCTGTGGGATCGCCAATGCATGGAGGCCTAACCACCTCTAAGGGTATACTGG	37	6	136383184	TAGAGGTGGTTAGGCCTCCATGCATTGGCGATCCCACAGAGCTTTGCTCG	6	136424877	F			NA	NA	PDE7B	NM_018945	Body					TRUE				NA	0.243801
cg05801872	72721323	TCTAAAAAATAAAATATTTCCAAAAACAAACAAACACTAACTAAAACRCC			II			CGCGCAAAACCTCCAGGCCTCTCCCGTTCACATAACGAATCGAGGGAGGCAGAGCTCTTA[CG]GCGCTCCAGCCAGTGTCTGCCTGCTTCTGGAAATACCTCATCTTCCAGAAAAGCATTCAT	37	6	14282715	CGGCGCTCCAGCCAGTGTCTGCCTGCTTCTGGAAATACCTCATCTTCCAG	6	14390694	F			NA	NA								NA	6:14390427-14390698			NA	0.210472
cg07365741	61780399	AAAACCACCRACTAATACTACTACCTAAATATCCACTTACAAACATTCCC			II			CTGTTGCTTTTAAGACCACCGACTGATGCTGCTGCCTGGATATCCACTTGCAAGCATTCC[CG]AGCCTCAGAACGTGAACTCGCAAACGCTCAGGCACCAGCTGTCTTAAGCCTAAATCTGCT	37	6	170478434	CGGGAATGCTTGCAAGTGGATATCCAGGCAGCAGCATCAGTCGGTGGTCT	6	170320359	R			NA	NA				chr6:170474406-170475553	S_Shelf			NA	6:170320318-170320386			NA	0.246095
cg07389699	15738406	ACATTTATTCATTAATTTAACAAAAAATCATTAAACTCATACCACATACC			II			GGCAGCTGAGTACATTTATTCATTAATTTAACAGAAGATCATTGAGCTCATACCACATGC[CG]GTCCACGAGTCAGGTACTAGGCATGCAATGATTAAAACACTCTCACCTCAAAGAGCTCCG	37	6	32728786	CGGCATGTGGTATGAGCTCAATGATCTTCTGTTAAATTAATGAATAAATG	6	32836764	R			NA	NA	HLA-DQB2	NR_003937	Body	chr6:32729342-32729877	N_Shore			NA				NA	0.323406
cg08692676	73808406	TAACTTACCCAAATTCTAATAACTATTAAATAATAAATCAAACATTACAC			II			CACAGGTTACATAACTTGCCCAAGTTCTGATAGCTATTAAGTGGTGAGTCAGACATTGCA[CG]TGCTTAAGACCAATGGTAATAAACTGGCCCTGTGCCTCTGCTTTTTAATCTGTCTGCTTA	37	6	134299594	CGTGCAATGTCTGACTCACCACTTAATAGCTATCAGAACTTGGGCAAGTT	6	134341287	R			NA	NA	TBPL1	NM_004865	5'UTR					TRUE		6:134299419-134299685	Unclassified_Cell_type_specific	NA	0.219102
cg09345868	60654398	CCTCCCCTAAACTAAACAACAATAACAAAATATAAAAAATCATTATTTAC			II			GCCACAGAACCCCTCCCCTAGGCTAAGCAGCAATAGCAGGGTGTGAAAAGTCATTATTTG[CG]AGACTCTGGTGTAAATTAAAAATCACACCTTTCTATCACACTTCTGGCTTCCTTGCGAAG	37	6	130537970	CGCAAATAATGACTTTTCACACCCTGCTATTGCTGCTTAGCCTAGGGGAG	6	130579663	R			NA	NA	SAMD3;SAMD3	NM_001017373;NM_152552	5'UTR;TSS1500					NA		6:130537892-130538034	Unclassified_Cell_type_specific	NA	0.22156
cg11400162	65791488	TCAATCAAACCACATATATAACTATAATCCCATAAAACTCCAATCRAACC			II			ATAATGAGTTTTCAGTCAGACCACATATATGACTGTGGTCCCATAAGACTCCAATCGAGC[CG]AAACATTCCTATCATCTGGTGACATCACAGCCATGATTACGTCACAGCACAACGCGTCGC	37	6	170455498	CGGCTCGATTGGAGTCTTATGGGACCACAGTCATATATGTGGTCTGACTG	6	170297423	R			NA	NA				chr6:170453924-170454935	S_Shore			NA	6:170297418-170297496			NA	0.404318
cg11758647	44748390	ATCTTAAATCCCTTACCCAAAACAAAAACCTTTACTTTTTATAAAAATCC			II			CTGCCACCACAGTCTTAAATCCCTTGCCCAAGACAGGAGCCTTTGCTTTTTGTGAGAGTC[CG]CGTCTGTCACCTGGTGTGACTCATCCATTCTCCAGTGCATTGCCCCTCCCACTGCAGGAG	37	6	47624115	TCTTAAATCCCTTGCCCAAGACAGGAGCCTTTGCTTTTTGTGAGAGTCCG	6	47732074	R		rs1485782	NA	NA	GPR111	NM_153839	TSS1500					NA				NA	0.477043
cg11853553	12793447	ATACATAATAAAACTCTCTACTAACACCTTCTTAAAAATATATAATACTC			II			CCCTTCAGTGACTGTGGCAGTCTGCAATGTATTAATCCACTCAATGGCTAGGGCCTTTAA[CG]AGTATTATATACTTCCAAGAAGGTGCTAGCAGAGAGCCTCACCATGCATTTTACAGCAAA	37	6	159285365	CGAGTATTATATACTTCCAAGAAGGTGCTAGCAGAGAGCCTCACCATGCA	6	159205353	F			NA	NA								TRUE				NA	0.246375
cg13799242	44656330	CAAAATATCCCACAATTTTTACTTAAAAATCTCCCAATAAAATAATTACC			II			ACTTTAAAATATATGAGTGGAACTAGGAAATGCTAATATCTAACTTCTCAGCCCAACTGC[CG]GTAATTATTTCACTGGGAGACTTTCAAGTAAAAATTGTGGGACATTTTGGCCAATGGGTT	37	6	126072671	AAAATGTCCCACAATTTTTACTTGAAAGTCTCCCAGTGAAATAATTACCG	6	126114364	F			NA	NA	HEY2	NM_012259	Body	chr6:126068722-126071320	S_Shore			TRUE				NA	0.229379
cg15044181	19803419	AAACCATACRTCATTAATAACTCATATCACCCCACCCTAATACCAAAAAC			II			ATTTTTCATGTAAGCCATGCGTCATTGATGGCTCATATCACCCCACCCTGATGCCAAGAA[CG]AACATTCCTTTATGTAAATTCAGTACCATCGTTGTACTTAACAAAATTAACAGTGACATC	37	6	160458148	CGTTCTTGGCATCAGGGTGGGGTGATATGAGCCATCAATGACGCATGGCT	6	160378138	R			NA	NA	IGF2R	NM_000876	Body					TRUE				TRUE	0.211454
cg16527629	21787337	CCCTTTAAAACTATAAAAAAACAAATTACTACTAACTAACCCCCRATTAC			II			TCATGCAGACCTGTCACACAGTGGCGGTGAGGAAGGACTCCTAGCTCGCTTTCCCAGGCC[CG]TAATCGGGGGCCAGCCAGCAGCAACTTGCTCTCCCATAGCCCCAAAGGGTGATGGCAGGG	37	6	34524698	CCTTTGGGGCTATGGGAGAGCAAGTTGCTGCTGGCTGGCCCCCGATTACG	6	34632676	F		rs2233632	NA	NA	SPDEF	NM_012391	TSS1500					NA				NA	0.339008
cg17190420	52806302	CAAAAACTAACTTTACTTTTCCTATCACAAATATACCCAAATCAATCCCC			II			TAGGGGGAGGGGGGGTGGTTAAACAAAATCATCAATGCCAAATAATAGGCCCTCAGCCTG[CG]GGGACTGACCTGGGCACATTTGTGATAGGAAAAGTAAAGCCAGCCTTTGTGGAGAACCAA	37	6	170545114	CGGGGACTGACCTGGGCACATTTGTGATAGGAAAAGTAAAGCCAGCCTTT	6	170387039	F			NA	NA				chr6:170546535-170547104	N_Shore			TRUE				NA	0.226136
cg17770035	22630345	ATCTAAACCCAAAATTCTAAACACCAACTAAAACAAAACAAAAAAATCTC			II			TGGGAGTGTAAGTCTAGACCCAGGGTTCTAGGCACCAACTGGAACAGAGCAAAGGGGTCT[CG]CTGCCCAATGTCTGTTCCCACCCAGGCCCCCACTGCACACTCTCTCTCTGTGGCGCCCTG	37	6	41312735	TCTAGACCCAGGGTTCTAGGCACCAACTGGAACAGAGCAAAGGGGTCTCG	6	41420713	R			NA	NA	NCR2	NM_004828	Body					NA		6:41312689-41313533	Unclassified_Cell_type_specific	NA	0.26806
cg19015589	59725431	TTTATTTATAAAACAACCTACCATACACCCRTTCTCAAATTAATAATTCC			II			TCAATGTTTTATCTGGTCCTACGTTTTCTCCAGAGAACAATGTCTAAACTATAATTTACA[CG]GAATCATTAATCTGAGAACGGGTGTATGGTAGGCTGTCTCACAAATAAACCTACGGATTT	37	6	71662998	CGGAATCATTAATCTGAGAACGGGTGTATGGTAGGCTGTCTCACAAATAA	6	71719719	F			NA	NA	B3GAT2	NM_080742	Body	chr6:71665360-71667132	N_Shelf			NA				NA	0.231952
cg19037598	44783427	TAAAAAAACTCCACAATCCCTCTATAAACATTACTCCAAAAAAATTCCTC			II			AACTATCAGTCTGGGGAAACTCCACAATCCCTCTATAGGCATTGCTCCAAAAAGATTCCT[CG]TACTTTTTTAATCAATGCTAATTATTCATTATATTATTATGGGTATGCAAAATAATATAC	37	6	113666021	CGAGGAATCTTTTTGGAGCAATGCCTATAGAGGGATTGTGGAGTTTCCCC	6	113772714	R			NA	NA								TRUE				NA	0.208581
cg20798066	69666477	AAAAAATAAACCCATATACTACCATATAAAAAAACCRTTTTTAACCAAAC			II			ATTAAGAAAGCAAAAAGTAAACCCATATACTACCATGTAAGAAAACCGTTTTTGGCCAGG[CG]CGGTGGCTCACGCCTGTAATCCCAGCACTTTGGGAGGCCGAGGCGGGCGGATCACGAGGT	37	6	32414433	AAAAGTAAACCCATATACTACCATGTAAGAAAACCGTTTTTGGCCAGGCG	6	32522411	R		rs9268673	NA	NA								NA				NA	0.226648
cg21565543	54604330	ACACATAAAAATCTATCTCCTATCCTATTTATCCTTACAAACAATCCTTC			II			ACTGGCCAAGTTCTCTTTCAGTGGAGTAGCAATGTGAAATAAAACGCAATACAATGGCTC[CG]AAGGATTGTTTGTAAGGATAAATAGGACAGGAGACAGACTCTCATGTGCTATGTTTTTCC	37	6	19714951	CACATGAGAGTCTGTCTCCTGTCCTATTTATCCTTACAAACAATCCTTCG	6	19822930	F			NA	NA								TRUE				NA	0.230277
cg24018148	73806350	AACTCCTAAACTAAAATCTTACAACCTTCAAAAATAAAAACRCTAAAAAC			II			TTCTGGGCTAAATCGGATAGGTGTGCTCACTCTGTCCAGGCCCCAGTGGGCTCTCTCGGC[CG]CCCCCAGCGTCTTCACCCTTGAAGGCTGTAAGACCCCAGCTTAGGAGCTGGGAAGAGGTC	37	6	39290715	CGCCCCCAGCGTCTTCACCCTTGAAGGCTGTAAGACCCCAGCTTAGGAGC	6	39398693	F		rs3807043	NA	NA	KCNK16;KCNK16;KCNK16;KCNK16	NM_001135106;NM_001135107;NM_032115;NM_001135105	TSS1500;TSS1500;TSS1500;TSS1500					NA				NA	0.277306
cg24097094	63650427	ATACTAATCAAACAATCACAATACRCCTTTACCTAAAAACTTAAATTCCC			II			TCCACAGTCCCCTGACGTCTGTCCCCAGCATTGAGCAGCGGAAGCCACAGATTCTTGAAG[CG]GGAATTCAAGTCCTCAGGCAAAGGCGCATTGTGACTGTCTGATCAGCATTTCCTATTGAT	37	6	170467790	CGGGAATTCAAGTCCTCAGGCAAAGGCGCATTGTGACTGTCTGATCAGCA	6	170309715	F		rs869621	NA	NA								TRUE	6:170309192-170309742			TRUE	0.323924
cg24178553	63626412	AATTCAAAATCATATAAATAACCCRTATTCTTAAATAAAAACTCTAAAAC			II			CAAACTGAACAATGAATGATGGTGGAGTTCATTCGTAAGTGCTCGTGGGCTATTGATGAG[CG]CTCCAGAGCTTTTACCCAAGAACACGGGTCATCCACATGATTCTGAATCCTGGTCATCCA	37	6	4169882	CGCTCCAGAGCTTTTACCCAAGAACACGGGTCATCCACATGATTCTGAAT	6	4114881	F			NA	NA								TRUE				NA	0.202841
cg24470466	22782397	AATACACTTTCTTTCCCACTCTAATATACRCTACACAAAAACAAAATATC			II			TTATTTAATCATAAGTCCATGACATGCCAGGCACTCAGGAAATAGTAAAAATTGGACATG[CG]ATATTCTGCCCTTGTGTAGCGCACACTAGAGTGGGAAAGAAAGTGCACTTTTAACTGGAC	37	6	32608858	GTGCACTTTCTTTCCCACTCTAGTGTGCGCTACACAAGGGCAGAATATCG	6	32716836	F	rs28383432	rs4455710	NA	NA	HLA-DQA1	NM_002122	Body					NA				NA	0.219487
cg25099095	19746429	AATACTTTCCAAAAAAATTAAATACAAAAATAACCCAAATAAACTAAAAC			II			TAATGCCAAAGAATGCTTTCCAGAAAGATTGGATGCAAGAGTGGCCCAAATGGGCTAGAA[CG]CGGACGATCTGAACTGGTCATCTGCAGGTGGACACAGGGCTGGGCTCGGAGCATGAAACC	37	6	156954565	ATGCTTTCCAGAAAGATTGGATGCAAGAGTGGCCCAAATGGGCTAGAACG	6	156996257	R			NA	NA				chr6:156952156-156952446	S_Shelf			NA				NA	0.213123
cg26269080	49760328	ACAATATTCCAACACTCTAAATTACCCTTCTTTATCTCCATTTTAAAAAC			II			CATAGCAGATTACAGTATTCCAACACTCTGAATTACCCTTCTTTATCTCCATTTTAAAAG[CG]AAAGTCTTTTTCTATAACCGGTTAATTCCTGAGCTTCTGTCTTGTCTTCTTCCTCACTAT	37	6	113779374	CGCTTTTAAAATGGAGATAAAGAAGGGTAATTCAGAGTGTTGGAATACTG	6	113886067	R			NA	NA								TRUE				NA	0.249315
cg26709433	66636350	CAAAAACRAAATCCTTCCATATAAAAAATACTAAACCTACRCTACCAACC			II			AGGTGATGGAACAGGAACGGGGTCCTTCCATGTGGGAAATGCTGAGCCTGCGCTGCCAAC[CG]CCTCCGGGTGAGACATCTTGTGGACAGCTGGGACAGGCGGCAGAGTAAGAGGCAGTGGTT	37	6	169571488	AGGAACGGGGTCCTTCCATGTGGGAAATGCTGAGCCTGCGCTGCCAACCG	6	169313413	R		rs9294971	NA	NA				chr6:169567265-169567610	S_Shelf			NA	6:169313187-169313420			NA	0.239086
cg26820259	40647335	CATTCTAATTCACATCCCCCAATTCCTAATCATATTTATCTACRTCTAAC			II			GTCCCACTGCCCATTCTGATTCACATCCCCCAATTCCTGATCATGTTTGTCTACGTCTGG[CG]ATACCTGACCAGAAGACGTCCTTATCTTCTATCCTCTCCCTTTCCTTTGAGGGAGAAGTC	37	6	51953096	CGCCAGACGTAGACAAACATGATCAGGAATTGGGGGATGTGAATCAGAAT	6	52061055	R			NA	NA	PKHD1;PKHD1	NM_138694;NM_170724	TSS1500;TSS1500					NA				NA	0.333543
cg02729383	52762389	ACCATATATCAAAATTAAACTAATATCACAAAATCTTCTATAAAAATAAC			II			GGAAAACAGGAGCCATGTGTCAGAATTAGGCTAGTGTCACAGGATCTTCTATGGAGGTGA[CG]AAGCCTCTTCATTATTTTCTAGAGGCAATTAAGCACATTTTCCATAAATCTACATGGCAC	37	7	130625473	CGTCACCTCCATAGAAGATCCTGTGACACTAGCCTAATTCTGACACATGG	7	130276013	R			NA	NA								TRUE				NA	0.216707
cg02847425	29800309	AATCCTAAAAAACCTACTAAAATAACRATCTAAAAACCTAATAAACCCCC			II			TGGGGAGATGCCTTCTCTAGACCTGAGACGACCACGTGTCCAGATGTGACCTGTTGCTGT[CG]GGGGTCTATCAGGCCCTTAGACCGTCACCCCAGTAGGCTCTCCAGGACCCAGGAGCCTCC	37	7	76145280	CGGGGGTCTATCAGGCCCTTAGACCGTCACCCCAGTAGGCTCTCCAGGAC	7	75983216	F			NA	NA	UPK3B;UPK3B	NM_182684;NM_030570	3'UTR;3'UTR	chr7:76145396-76145781	N_Shore			TRUE		7:76144928-76146020	Unclassified	TRUE	0.248334
cg03202545	39704471	ACCAAATTTACTACTTTAAACTAACACCATACTACCTAAAATCTATTCTC			II			TGTGGAGAGGGCAGGAAGAAAGGCATGAGGATGGGAAGCAGACAGGCTACGTGGGAAAGG[CG]AGAACAGATTCCAGGCAGCATGGTGCTAGCCCAAAGCAGCAAACCTGGCATGGACCAAAT	37	7	139359312	CCAGGTTTGCTGCTTTGGGCTAGCACCATGCTGCCTGGAATCTGTTCTCG	7	139009852	F			NA	NA	HIPK2;HIPK2	NM_001113239;NM_022740	Body;Body					TRUE				NA	0.238059
cg05337594	38720386	CTAACCATTATATCTACACTCTAATCTTTATACCATATAAAAAATAAACC			II			GAGTGAAAACTACACGTTTGGCTAATGTATGTTATTAAAGTTTGTGTGCTAATGTCTAGG[CG]GTCTATTTTCCACATGGCATAAAGACTAGAGTGCAGACACAATGGTCAGAGGGGGAGAAG	37	7	21081930	TGACCATTGTGTCTGCACTCTAGTCTTTATGCCATGTGGAAAATAGACCG	7	21048455	F		rs60583895	NA	NA								TRUE				NA	0.211317
cg05593887	15800414	ACTATATACTCCTTTCTACCTTCATAAACCCCCTAAATTCTAATCCTATC			II			CTGGGATACTCACTGTGTGCTCCTTTCTACCTTCATGAACCCCCTGGATTCTGATCCTGT[CG]CCTTACTGAGGTCGATGGGCCTCACTTGCTCTGGCTAGCATCTTCTTGGCCTTTCCCTGT	37	7	77827379	CTGTGTGCTCCTTTCTACCTTCATGAACCCCCTGGATTCTGATCCTGTCG	7	77665315	R			NA	NA	MAGI2	NM_012301	Body					TRUE				NA	0.233826
cg05779406	70767509	CTCTTATAAATTCCTTAAACAAAACAATTTCRAAACRCCTACTATATATC			II			CCTCCTTCGCCCACAGCTTCCAACTACAGATCCGCTGCTTTACTATTAGCTCCCGGTGCC[CG]ACACACAGCAGGCGTTCCGAAATTGTTTTGTTCAAGGAATTCACAAGAGTTTGATGTGAA	37	7	1198841	TCTTGTGAATTCCTTGAACAAAACAATTTCGGAACGCCTGCTGTGTGTCG	7	1165367	F	rs78515943		NA	NA	ZFAND2A	NM_182491	5'UTR	chr7:1198965-1200144	N_Shore		CDMR	NA	7:1164982-1165387	7:1198269-1198980	Promoter_Associated	NA	0.209435
cg06096382	74731464	CCTCCTTCTCRTTCTAACATTCTAACACTATATACAATATAATAAAAAAC			II			TCTAGACTTTGCCTCCTTCTCGTTCTAGCATTCTGACACTGTGTGCAGTGTAATAGAAAA[CG]CGGTTTGGGAGCTAGGTTTGCCCAACAATAGATATTCTGGGGTGATTTTCATCCTTTGCA	37	7	43151725	CTCCTTCTCGTTCTAGCATTCTGACACTGTGTGCAGTGTAATAGAAAACG	7	43118250	R			NA	NA	HECW1	NM_015052	TSS1500	chr7:43152020-43153340	N_Shore		RDMR	NA				NA	0.228736
cg06226516	36604325	AATATCAAACCATACTATAACCCTATTCAATTACAAATAAATAAAATAAC			II			ATTTGGCAAAGGATGTCAGACCATGCTATAACCCTGTTCAGTTGCAGATGGATGAGGTGA[CG]TCTTTTTGCCACCTGCTGGGGAGCAGTTGAGAGGCTGCCTCCTCATTCACCCTGAGAGTC	37	7	13072314	CGTCACCTCATCCATCTGCAACTGAACAGGGTTATAGCATGGTCTGACAT	7	13038839	R			NA	NA								TRUE				NA	0.255866
cg06785701	31668474	TAAAATCCCATAAAAAATTCCAATTATATTCAACCTCCACTAACAATAAC			II			CCTGCTGCGTCACTCAGTTCTGCATGGTGAGTCTCCTCCATCCACTGTGATCTGGAACCA[CG]TCATTGTCAGTGGAGGTTGAATACAACTGGAATTTTTTATGGGATTCTAACAGACCTGTC	37	7	128765077	AGAATCCCATAAAAAATTCCAGTTGTATTCAACCTCCACTGACAATGACG	7	128552313	F			NA	NA	LOC407835	NR_002144	TSS1500	chr7:128766335-128767982	N_Shore		CDMR	NA				NA	0.202856
cg07076109	70803442	TTTCCRAATTTTCCTAAAAAAAACTACCTCACTAAATCTTTACAATTAAC			II			TTACGCCTTCCTTTCCGGGTTTTCCTGGAGAAGGCTGCCTCACTGGGTCTTTGCAGTTGG[CG]TGTTCCCCGGTGCCATTCGTATCTGATTCATGCGTGTGCGACCAGTACTCCATTTCACTT	37	7	4747261	CGCCAACTGCAAAGACCCAGTGAGGCAGCCTTCTCCAGGAAAACCCGGAA	7	4713787	R			NA	NA	FOXK1	NM_001037165	Body				RDMR	TRUE	7:4713692-4713807			NA	0.261902
cg08693140	63669365	ATCATAAAACCTTTTACAACCAAATAACTACAAACAAATAACTACCTTAC			II			TCCTCACCTTATCTGCTCGTCCTTATCCTGCCTAGCAGGCTGTCATCTCCACTTCACAGA[CG]CAAGGCAGTCATTTGCCTGCAGTTACCTGGCTGCAAAAGGTCCCATGACCCTAGATGACT	37	7	6653510	CGCAAGGCAGTCATTTGCCTGCAGTTACCTGGCTGCAAAAGGTCCCATGA	7	6620035	F		rs62441317	NA	NA				chr7:6654745-6655860	N_Shore			NA				NA	0.277483
cg10858640	61677417	TCRCAAAACTAAATAACTCAAATCCTTAATATAATAAATCCTATACCCTC			II			GAAAGCTTGTCTCTCATTGCCTCAGCAAGATCCCTCTCCCAGGCCGCAGAGGCCCCCTGG[CG]AGGGTACAGGACCCATCACACCAAGGACCTGAGTCACTCAGCTCTGCGATGGCATCGTAG	37	7	4242962	CGCAGAGCTGAGTGACTCAGGTCCTTGGTGTGATGGGTCCTGTACCCTCG	7	4209488	F	rs78651079	rs7800149	NA	NA	SDK1;SDK1	NR_027816;NM_152744	Body;Body					NA	7:4209472-4209557			NA	0.269022
cg12551908	54759409	TAAATAACTATATTATTTTTTTACTCTTCTCTCCTTTTAAAACTCATATC			II			CTTTTTCATGCAGCTGCATTAATACTACATTGTCAAAGACAAAGACGAACATGAGACATG[CG]ATATGAGTTTTAAAAGGAGAGAAGAGCAAAAAAACAATACAGCTATCCAAGGAGCAAGTG	37	7	66785137	GGATAGCTGTATTGTTTTTTTGCTCTTCTCTCCTTTTAAAACTCATATCG	7	66422572	F		rs9443	NA	NA	STAG3L4	NM_022906	3'UTR					NA				NA	0.239014
cg13211008	13615312	AAAACTATTACRTTAATACAAAAATCATTACAAAACCRAAACCAAACCAC			II			AGCCTTTAGAGTTTGTCATGAGGCCCCAACCTGTGCGCCCACAGATAAAGGCTTCGTGTG[CG]TGGCCTGGCCTCGGTTCTGTAATGACTTTTGCACCAACGTAATAGCTCCTCCGAACTGAG	37	7	158541253	GAGCTATTACGTTGGTGCAAAAGTCATTACAGAACCGAGGCCAGGCCACG	7	158234014	F	rs2788469	rs1201424	NA	NA	ESYT2	NM_020728	Body					NA	7:158233989-158234028			NA	0.347985
cg13556624	10661477	AACTATTCTAATAAATATTACRAAAAACCCTTTTATAAAATACTAATTCC			II			AATTTTTAGCCAACTGTTCTAGTAAATATTACGGGAAACCCTTTTATAGAGTGCTAATTC[CG]GCTTAGTGTTTTCGCTAAGCTTTAGTTCTTACTCAAACATGCACACGGGCCCCCAAAGAT	37	7	105331310	ACTGTTCTAGTAAATATTACGGGAAACCCTTTTATAGAGTGCTAATTCCG	7	105118546	R			NA	NA	ATXN7L1	NM_020725	Body					TRUE		7:105331281-105331913	Promoter_Associated	NA	0.233884
cg13561372	62766317	ATCCCAACTCCCATATCTAAATTTTCCCACTATACTATACTATATTTCAC			II			AAAAAAAAAAAAAAAAAAAAAACTTGATTCTCTTCCAAGATCTCATAGATCAACAAATGT[CG]TGAAATATAGTACAGTATAGTGGGAAAACTTAGACATGGGAGCTGGGACACATAACTAGA	37	7	121781778	TCCCAGCTCCCATGTCTAAGTTTTCCCACTATACTGTACTATATTTCACG	7	121569014	F			NA	NA	AASS	NM_005763	5'UTR	chr7:121783946-121784663	N_Shelf			NA				NA	0.215918
cg15567368	45616309	AACTAACATATATTCTACCCTTACCRCACTACACAATTTAAACTAACCAC			II			CTAGACCAGAGCCATCCAGCCCAGGAGCGATGGCCACGTGTGGCCGCTGGACACGAGAGA[CG]TGGCCAGTCCAAACTGTGCAGTGCGGTAAGGGCAGAACACATGCCAGCTTTCGAAGGCTT	37	7	563891	CGTGGCCAGTCCAAACTGTGCAGTGCGGTAAGGGCAGAACACATGCCAGC	7	530417	F		rs35986921	NA	NA				chr7:556611-562845	S_Shore			NA	7:530384-530443			NA	0.387929
cg15768613	16680480	CTAAAAAAAACTACATTTTTAACCAACTTACCAAAAATTCTAATAACRAC			II			TTAAACCAACAGTATTTTGTTAAAAGGAGATAGCTAAGTATTTCTTGTAGCCCTCTAGAA[CG]TCGTCATCAGAATCCCTGGCAAGTTGGTTAAAAATGTAGTTTTCCCCAGAATTATTGAAA	37	7	37484562	CGTCGTCATCAGAATCCCTGGCAAGTTGGTTAAAAATGTAGTTTTCCCCA	7	37451087	F		rs11772971	NA	NA	ELMO1	NM_014800	5'UTR	chr7:37487354-37488672	N_Shelf			NA				NA	0.38298
cg16069065	29612325	CTAAAATATCTAACCAAAATTCTACTCCTTCCTACCTAACRAAAAAAACC			II			GTGTGAGGAGGTGGAGCCCAGCTGCAGACCACCCAGGGGCTGAGGGCAGCTTCTGTCATC[CG]GCCTTCCCCGCTAGGCAGGAAGGAGCAGAACCCTGGCCAGACACTCCAGAGGCTCCAGGG	37	7	129412730	CGGCCTTCCCCGCTAGGCAGGAAGGAGCAGAACCCTGGCCAGACACTCCA	7	129199966	F		rs6467265	NA	NA								TRUE				TRUE	0.29682
cg18088486	42660467	ACCCCTCTATTATACTCTTACAACATTCTAAAATCCATAAAATTTACACC			II			TAAATAAAATAACCCCTCTGTTGTGCTCTTGCAGCATTCTGAAGTCCATGGAGTTTGCAC[CG]TCCGAGGGCGCTGGGACACAGGTACGTGTCTCACCTCAATGGTCAGCACTAGCATCAGCC	37	7	101837148	CGGTGCAAACTCCATGGACTTCAGAATGCTGCAAGAGCACAACAGAGGGG	7	101623868	R			NA	NA	CUX1;CUX1;CUX1	NM_181500;NM_181552;NM_001913	Body;Body;Body	chr7:101838731-101839597	N_Shore			NA				NA	0.344401
cg19800407	61746491	CCACACAACCCAACAAACACCACATTTAATCTAAATTCAAAAAACTTAAC			II			GTGTATGAGTTCCACACAACCCAACAAGCACCACATTTGATCTGAATTCAGGAGACTTGA[CG]GTTCATGGCATATATTGAGAGTTCAACTGACATTTTTACACACACAAAGCAGAGGTGGTA	37	7	103790855	CACACAACCCAACAAGCACCACATTTGATCTGAATTCAGGAGACTTGACG	7	103578091	R			NA	NA	ORC5L	NM_002553	Body					TRUE				NA	0.243684
cg20469680	44672392	ATTCTACCTCTATCTCTAACAACAAAAAACCRATTTAAACTCAATATACC			II			TGTAGGGTGTCTGGAAGGCAGGTGCGGCCTGCCACTTCTAATGCAAGCTGAGAACAAACA[CG]GCATACTGAGCCCAAATCGGCCTTCTGCTGCTAGAGACAGAGGTAGAATTTATGTTTTGC	37	7	135458419	CGGCATACTGAGCCCAAATCGGCCTTCTGCTGCTAGAGACAGAGGTAGAA	7	135108959	F			NA	NA								TRUE				NA	0.231284
cg20495677	57699342	AAAACTTTAATCCTAAAATTTTCAATTAATCTTAACAAATTACAAATACC			II			TTAATTAGACACAAGCTTTTTATTTGGTTGGGGGAACTAATGGAGAAAGGGAGACACTAG[CG]GCATTTGTAACTTGTTAAGACTAATTGAAAATCTTAGGACCAAAGCTTTCTGTGAAGAGA	37	7	34801759	CGGCATTTGTAACTTGTTAAGACTAATTGAAAATCTTAGGACCAAAGCTT	7	34768284	F			NA	NA	AAA1;NPSR1;NPSR1	NR_015356;NM_207173;NM_207172	Body;Body;Body					NA				NA	0.260952
cg20671274	58641350	AATAACATTACCTCAATTTTTATAACTCTATATTAAAAAACATCAAATAC			II			CTTCCTGCACACGTGTGTAGACACACACAAGAGAAAAGAGGCAGAGTATATTTCTAGCAT[CG]CACTTGATGTTTTTCAACACAGAGTTATAAAAATTGAGGCAATGTCACCAAATTAGCTAA	37	7	42107777	CGCACTTGATGTTTTTCAACACAGAGTTATAAAAATTGAGGCAATGTCAC	7	42074302	F			NA	NA	GLI3	NM_000168	Body					TRUE				NA	0.201182
cg22407840	70620369	TTTACATTTTAACCAAACACCCCTAAAAAACTACTAAACTCTAACCRAAC			II			AGTGGGGGGAATTTACATTTTAACCAAGCACCCCTAAGAGGCTGCTGAACTCTGGCCGGG[CG]TGGTGGCTCACACCTGTAATCCCAGCACTTTGGGAGGCTAAGGTGGGCGGATCGTCTGAG	37	7	35304164	CGCCCGGCCAGAGTTCAGCAGCCTCTTAGGGGTGCTTGGTTAAAATGTAA	7	35270689	R		rs7811472	NA	NA				chr7:35301150-35301731	S_Shelf			NA				NA	0.212608
cg22535849	28647394	TCTTAAAAACRAAATCCAAAAAACCTAAAACTCAAAACCTAATCCTAACC			II			GAATTTGTTCGTCTTGGAAACGAAATCCAAGAAGCCTAAGGCTCAAGACCTGATCCTGAC[CG]GGTGTCACGTCGCCTGGGAGCAGGCGATCCTGACCGGGTGTCACGCCGCCTGGGAGCAAC	37	7	4118583	CTTGGAAACGAAATCCAAGAAGCCTAAGGCTCAAGACCTGATCCTGACCG	7	4085109	R			NA	NA	SDK1	NM_152744	Body					NA	7:4085058-4085242			NA	0.213447
cg22953237	44681311	AAACTAATCTAATAATATAAACCCAAATTACCTTTTACATCCTAAATAAC			II			AACTCTTACCCAGGCTGGTCTGGTGGTGTGAACCCAGGTTACCTTTTACATCCTGAGTGA[CG]CGTAACAAGCCTCTACAGTCTAAATTTCAAGGTCTAGTTCCTCTTGAGAGGGCTTGCCAT	37	7	31425682	GGCTGGTCTGGTGGTGTGAACCCAGGTTACCTTTTACATCCTGAGTGACG	7	31392207	R			NA	NA								NA				NA	0.447997
cg23453466	53715348	ATAAAAAAACCCTATATTCCTCTCCATCRATATTAATAAAAAACRTAAAC			II			GCAACCTCACTCTCTTCTTCACCCATCAAATCACCCACAGGCGTGGAACAATGGCCACCC[CG]CCTACGCTTCCTATCAACACCGATGGAGAGGAACACAGGGCCTCTTCACTCTAGGTCCTT	37	7	157374903	TGAAGAGGCCCTGTGTTCCTCTCCATCGGTGTTGATAGGAAGCGTAGGCG	7	157067664	F			NA	NA	PTPRN2;PTPRN2;PTPRN2	NM_002847;NM_130842;NM_130843	Body;Body;Body					NA	7:157067331-157067671			NA	0.214407
cg23557755	43646336	ATATTTAATTTTTCACCTTTCTTAATTAAAACAAAACAAACAAATATATC			II			TTCTAGTTTTCATATTTAATTTTTCACCTTTCTTAATTGAAACAAGGCAAACAAGTGTGT[CG]CATTCACATTTCTATTCCTCTATTGTTATGTACAGCGTGTAAATACTGCTTTATAATTGT	37	7	52182303	TATTTAATTTTTCACCTTTCTTAATTGAAACAAGGCAAACAAGTGTGTCG	7	52149797	R		rs71857377	NA	NA								TRUE		7:52182213-52182304	Unclassified_Cell_type_specific	NA	0.213112
cg23933554	10626354	AATCACTAATACTTTACRACAAAAAACTCAACAAACTCAATTCTTTAATC			II			TTTTTTAAAAATGAATACTCAATGTGAAAATGCTCTGTTTTCTAAGACCTAGTAGCTTTA[CG]ACCAAAGAACTGAGCTTGCTGAGTTTTTTGTCGTAAAGCATCAGTGACCTCCAAATTCAT	37	7	36399814	CGACCAAAGAACTGAGCTTGCTGAGTTTTTTGTCGTAAAGCATCAGTGAC	7	36366339	F			NA	NA	KIAA0895;KIAA0895	NM_015314;NM_001100425	Body;Body					TRUE				NA	0.252464
cg25388451	70766419	CCTTTAAATCCTCACTCAACCATATAATACTAAAATATCAAACTATTCCC			II			GCAGCTTCTTTATCTGAAGTGTGTGTTCTCTATCTAGCCTTCTCCATCATGGCCCATACT[CG]GGAACAGTTTGACATTTTAGCACCATATGGCTGAGTGAGGATCCAAAGGCCACACAAAAA	37	7	111784478	CGGGAACAGTTTGACATTTTAGCACCATATGGCTGAGTGAGGATCCAAAG	7	111571714	F			NA	NA	DOCK4	NM_014705	Body					TRUE				NA	0.20548
cg25585043	54694409	TTAATAAACTAATATAACACTTAATAAAATTCATTAAATCAAACTTCCTC			II			GAAATGTTCTTTTAATGAGCTGGTATGACACTTGATAAAATTCATTAAATCAGACTTCCT[CG]CCCTTCCTTTTGTTGTTTGTGCTTCAGAGCTCAGCACTGGGAACCTGCCCTCAAGTCCTC	37	7	81860423	TAATGAGCTGGTATGACACTTGATAAAATTCATTAAATCAGACTTCCTCG	7	81698359	R			NA	NA	CACNA2D1	NM_000722	Body					TRUE				NA	0.218841
cg00343747	38600346	TCTAATTTTAATAAATCCTAAAACRCAATCTACAAACTCRCTAAAATAAC			II			TAGCATATGGGTCTGATTTTAATGAGTCCTGGAACGCAGTCTGCAAGCTCGCTGAGGTGA[CG]ATTTGATGAAAGCAAGACTTAATCCCTGCAAAACTTGGTCTAACTTCATGTCAGGGATTG	37	8	18411478	CGTCACCTCAGCGAGCTTGCAGACTGCGTTCCAGGACTCATTAAAATCAG	8	18455758	R			NA	NA	PSD3;PSD3	NM_206909;NM_015310	Body;Body					TRUE				NA	0.241757
cg01295646	63606406	CCAAAAATAAATAAACAAAAACCCCCTCCRTAACAAAATTCAAAAAAAAC			II			GCAGTACCTCGGCGTGACGCCATGACGCAGCCGGAGAGAGCTTCACGCACACCATCTCTT[CG]TTCTTCCTGAACTCTGTCACGGAGGGGGCCTTTGTTTATTTATTTTTGGTTGGTGCTCTT	37	8	2075820	CAAAAATAAATAAACAAAGGCCCCCTCCGTGACAGAGTTCAGGAAGAACG	8	2063227	F	rs35670997		NA	NA	MYOM2	NM_003970	Body	chr8:2075452-2075821	Island			NA		8:2074812-2076090	Promoter_Associated_Cell_type_specific	NA	0.227477
cg03066009	34607398	CTAATACACATACCCACAAAATCAAAAAAAATCAATCTAAAAAACCCAAC			II			CAAAGATTATGCTAATACACATGCCCACAGAGTCAGGGAAAGTCAGTCTAGAAAGCCCAA[CG]AGAACAATCTAAAGTTTTTTTAGACTGACAGACTTAAAACCAATACTCAAGGTTCACAGC	37	8	65640259	TAATACACATGCCCACAGAGTCAGGGAAAGTCAGTCTAGAAAGCCCAACG	8	65802813	R			NA	NA	CYP7B1	NM_004820	Body					TRUE				NA	0.290753
cg03915740	16687465	CCTTTTAACATAAACAATATCATTATTCAACATATATTTAATCAATAATC			II			CTGTCTTGTCCCCTTTTAGCATGAGCAGTGTCATTATTCAGCATGTATTTAGTCAGTGAT[CG]CCACATGCCTGGCACTTCCCTGGGTGTGAGGTTGCCGCGGTGAACAGCAGATGCAGACAT	37	8	129050605	CTTTTAGCATGAGCAGTGTCATTATTCAGCATGTATTTAGTCAGTGATCG	8	129119787	R			NA	NA	PVT1	NR_003367	Body					TRUE				NA	0.222079
cg04649587	28701345	AACAACTCTAATTTACTCTCAAAACATACCTACCTAAATACTAAAAACCC			II			AAAGCAAGCTGGGCAGCTCTGGTTTACTCTCAAGACATGCCTGCCTGGGTGCTGGGGACC[CG]TTGAAGAACATGGCAGTCTGAAGCCATATGTGACTGGACCATCTTGACCTCTAAGGCCAG	37	8	11212812	CGGGTCCCCAGCACCCAGGCAGGCATGTCTTGAGAGTAAACCAGAGCTGC	8	11250222	R		rs2060458	NA	NA	TDH	NR_001578	Body					NA				NA	0.262461
cg04926385	55636431	AAAATTAAATAATAATAATATTTAAAACAAAAATCCTCAACCCCCRCRCC			II			TGGCTCACTTGCTGGACTGCCACTCACCTCCTGCTGTGTGTCTGGGTTCCTAACAGGCCA[CG]GCGCGGGGGTTGAGGACCCCTGCTTTAAATATCATCACCATTTAATTCCTTTAAAAACAT	37	8	2122339	CGGCGCGGGGGTTGAGGACCCCTGCTTTAAATATCATCACCATTTAATTC	8	2109746	F		rs76760146	NA	NA								NA	8:2109552-2109752			NA	0.253271
cg05870116	22681441	ACAAATATTTTACAACCTAAACCTCAAAACTATAATCCTCCAAAAAACRC			II			AAACAAAATCCCTGAGAAGCCATTCGACTTTTTTTTTTTTTTTTTCTTTTCTTCAAGTAG[CG]CGCTCCTTGGAGGATCACAGTTCTGAGGTTCAGGTTGTAAAACATTTGCTCCATGTTCTC	37	8	8643280	CGCGCTCCTTGGAGGATCACAGTTCTGAGGTTCAGGTTGTAAAACATTTG	8	8680690	F		rs76702491	NA	NA	MFHAS1	NM_004225	3'UTR					NA				NA	0.227474
cg06007947	39626359	AAATACAAAAACTTTCCCCRAACCCTAAAACTAATTTATTAACATCTTAC			II			CATAGGTCCTGAAGTACAAAGGCTTTCCCCGAGCCCTAAAACTAATTTATTGGCATCTTG[CG]ATCCCTTTAGTTCAAAAATCTACACATCTACGTTTCTACTTTCGCAGTAGATCAATTAAT	37	8	18459691	CGCAAGATGCCAATAAATTAGTTTTAGGGCTCGGGGAAAGCCTTTGTACT	8	18503971	R			NA	NA	PSD3;PSD3	NM_206909;NM_015310	Body;Body					TRUE				NA	0.205656
cg07009284	28682354	AATTTACATAATAAATATAACCCRTTAATTATAACTCTTTTACCTCTACC			II			CACCTATGAAAGATTTGCATAATAAATATAACCCGTTAATTGTAACTCTTTTGCCTCTGC[CG]TGTCTGGATGGTTTCCCATGAGCGACATGAACAGAGGCCACTTTCTTGACACGGTTTGCA	37	8	76318515	CGGCAGAGGCAAAAGAGTTACAATTAACGGGTTATATTTATTATGCAAAT	8	76481070	R			NA	NA				chr8:76319450-76320196	N_Shore		RDMR	TRUE				NA	0.215158
cg07927909	20674457	ACATTTCTAAATACRTAAACTCTTTTTTCTAAAAAATTAACATTTACAAC			II			CGTGGGAGCCTGCATTTCTGGGTACGTGGGCTCTTTTTTCTAAAGAGTTGACATTTACAA[CG]CATTCAGGGGTAACATAGGGTTATAAAGCACATTTCTACTCTAGACCTTTTGCTGATGAA	37	8	39380592	CATTTCTGGGTACGTGGGCTCTTTTTTCTAAAGAGTTGACATTTACAACG	8	39499749	R			NA	NA	ADAM3A;ADAM3A;ADAM3A	NR_001569;NR_024106;NR_024107	TSS200;TSS200;TSS200	chr8:39380225-39380533	S_Shore			NA				NA	0.255254
cg08576308	66751495	TCTTTACTCAATTTTAAACAAAATTTTCTCATACRTATCATTATAAACTC			II			TCAATTCACCATCTTTACTCAATTTTAAGCAAAATTTTCTCATGCGTATCATTATGGACT[CG]TGGCCTCTCATAGATTCAATGTGATTTAATCAACTGCAATAATTATTATTTTTGCTGCTC	37	8	57031906	CTTTACTCAATTTTAAGCAAAATTTTCTCATGCGTATCATTATGGACTCG	8	57194460	R			NA	NA				chr8:57030196-57030884	S_Shore			NA				NA	0.239556
cg08857872	45680319	AACCCCTACCCAAAATCTACTCATCCCATAATAAATCATTCTCTAAAAAC			II			TGCCACTCCCCAGCCCCTACCCAAGGTCTGCTCATCCCATAGTAAGTCATTCTCTGGAGA[CG]CAGGAGATCCTGGAGGAAGGAGAGAGAAGGGCTGAGAGAGCCTGAGAATGGGGCCTCCGG	37	8	1301014	GCCCCTACCCAAGGTCTGCTCATCCCATAGTAAGTCATTCTCTGGAGACG	8	1288421	R		rs7824134	NA	NA				chr8:1302767-1303403	N_Shore			NA				NA	0.233941
cg09019154	73687380	TCACACAACACCCTCTTAAAACAAATCATAATACTCCCCATTTTACAAAC			II			TTCCCACATTATCACACAGCACCCTCTTAAGGCAAATCATGATACTCCCCATTTTGCAGA[CG]GAGGGCAGGACATGGAGGCTGGCGTTGGTTATGAGTTGTGTAAAGGTTAGAACCTTCACA	37	8	19616280	CACACAGCACCCTCTTAAGGCAAATCATGATACTCCCCATTTTGCAGACG	8	19660560	R			NA	NA				chr8:19614131-19615307	S_Shore		CDMR	NA		8:19615073-19616561	Promoter_Associated	NA	0.216204
cg09430642	69676349	CCAACAACCAAATAAATAAAACATTTTAAAAAATAAATCCTCCAACCCCC			II			CGGGGCCTTTGCCAACAGCCAAGTAAGTGAGACATTTTGGAAAGTGGATCCTCCAGCCCC[CG]TTAGGCTCCCAGATGACAACATCCCCTGCTCTCATCTTGACCACAACCTCATGAAATACC	37	8	128427306	CGGGGGCTGGAGGATCCACTTTCCAAAATGTCTCACTTACTTGGCTGTTG	8	128496488	R		rs10808557	NA	NA	POU5F1B	NM_001159542	TSS1500					NA				NA	0.397691
cg10609868	20806344	CTCCATCCATCTATAAACTATCTCTAATACTAAATACTAAACTAAATAAC			II			AGTGGGTTTTTCTCCATCCATCTGTAAGCTGTCTCTGATACTGAGTGCTGGGCTGGATGA[CG]TGATGCCAGCTCTATCACATGCCCAAGTTAAGCCTGAAGGCTCTGCTCTTATGTAAAATG	37	8	81963379	TCCATCCATCTGTAAGCTGTCTCTGATACTGAGTGCTGGGCTGGATGACG	8	82125934	R			NA	NA	PAG1	NM_018440	5'UTR					TRUE				TRUE	0.206581
cg14044167	13767316	ATAAAAAAATACATATACCTAAAAATAACACAAAAAAACCATTAATAAAC			II			CCAGCTGATCCATGGAGGGGTACATGTACCTGGGGATGACACAGAGAAGCCATTAGTGAG[CG]CCCGGACAGAAACGGGTAATCCAAACAGGGACACGCTTGAAGGGTGGGGACCATGCAGCA	37	8	134271505	TGGAGGGGTACATGTACCTGGGGATGACACAGAGAAGCCATTAGTGAGCG	8	134340687	R			NA	NA	NDRG1;NDRG1	NM_006096;NM_001135242	Body;Body					TRUE				NA	0.230435
cg14818701	48790371	AACAACCCCATAACCATATATAAAATCCCAATTACCTATACTTATCCATC			II			GACCGCTGTCAAGCAACCCCATGACCATATATGAAATCCCAATTACCTGTACTTATCCAT[CG]CTAGTTCACTTCGCTGCAGTCCTTCGTAAACCAAAGAGCAGGTAGAACGAGTTCACCCTG	37	8	19540453	GCAACCCCATGACCATATATGAAATCCCAATTACCTGTACTTATCCATCG	8	19584733	R			NA	NA	CSGALNACT1;CSGALNACT1	NM_018371;NR_024040	TSS1500;TSS200					NA				NA	0.2439
cg16877004	39628407	CTATATACCTCCCRTATTCATTCAACTTTCACTTAATCACTACAAAAAAC			II			ATACATACTGGCTGTATACCTCCCGTGTTCATTCAGCTTTCACTTGATCACTGCAAAAAA[CG]AAATTCCGAGTTTGGTGTGTTGCTTTTGAAAAGAAAGATTAGTGTGTTCTGTAAAGGTGG	37	8	77712148	TGTATACCTCCCGTGTTCATTCAGCTTTCACTTGATCACTGCAAAAAACG	8	77874703	R			NA	NA	ZFHX4	NM_024721	Body					TRUE				NA	0.202278
cg16921643	47681416	TTACATATATCCTCTATAAACRAACAAATTAATTACRTATCTCCAAAACC			II			CCTAAGAATCTAGTATTAGATCATCTGAGGCCTAAGAAGCACACTGGGTGCCTATGCTCT[CG]GTCCTGGAGATACGCAACCAATTTGCCCGCCTACAGAGGACACATGCAATTCTCTTGCCT	37	8	135513489	CGGTCCTGGAGATACGCAACCAATTTGCCCGCCTACAGAGGACACATGCA	8	135582671	F			NA	NA	ZFAT;ZFAT	NM_001167583;NM_020863	Body;Body					TRUE				NA	0.204671
cg18067069	48620471	AAACTTATAAACTCATTTTTATACATCAACTTCTCATACTAATTAACAAC			II			AACTGCGTGAAAATCATTGCTAAAGCTGATTCAATAGCTAATGTCAACAATGTTGACATA[CG]CTGTTAACTAGTATGAGAAGCTGATGCATAAAAATGAGTTTACAAGTTTACTTTGGCAAT	37	8	17937731	CGCTGTTAACTAGTATGAGAAGCTGATGCATAAAAATGAGTTTACAAGTT	8	17982011	F	rs2283119		NA	NA	ASAH1;ASAH1;ASAH1	NM_004315;NM_177924;NM_001127505	Body;Body;Body	chr8:17941489-17942459	N_Shelf			NA				NA	0.264339
cg18097327	10738507	ACATATACCCAAATTATATTCACACAAACRCATACCAAAAATCCATCAAC			II			ATGACGACACTACATATGCCCAGATTGTGTTCACACAGGCGCATGCCAAGAATCCATCAG[CG]TTCTCAGTCTGGGGGGGAGGTAGACATGGGGTGTTTTGGGAAAACAAGGAAGAGATTCCT	37	8	126626177	CGCTGATGGATTCTTGGCATGCGCCTGTGTGAACACAATCTGGGCATATG	8	126695359	R			NA	NA								TRUE				NA	0.220639
cg18145431	34756475	TACCAAATCTTTCCACATCCAATATCTATAATAATAAATACACAAATTAC			II			ATTAGGTGACCTGCCAAATCTTTCCACATCCAATATCTATGATAATGGATACACAAATTA[CG]CGGGACAGAAGGAATGGCCTTGCACTGTGAAAAACCGAAGGGGAATCAATACAGCCTGTG	37	8	98099517	GCCAAATCTTTCCACATCCAATATCTATGATAATGGATACACAAATTACG	8	98168693	R			NA	NA	PGCP	NM_016134	Body					TRUE				NA	0.245256
cg21028319	71711491	TTTTTAAAACCACTTACAATCTAAAACATTTCCTTTTATTCCTAATAACC			II			TGAGAACTGAGTTTTTAAAACCACTTACAATCTGGAACATTTCCTTTTATTCCTGGTGAC[CG]GGGAATGCAGAGGTGTGGCTGTTATCTCTTTCTGACTGCTGCAGCCCACAGGGAGAGCTA	37	8	38847958	TTTTAAAACCACTTACAATCTGGAACATTTCCTTTTATTCCTGGTGACCG	8	38967115	R			NA	NA	TM2D2;TM2D2;TM2D2;TM2D2	NM_031940;NM_001024381;NM_078473;NM_001024380	3'UTR;3'UTR;3'UTR;3'UTR					NA				NA	0.285051
cg22909083	31672308	ATTTTCATCATTAAAACTATACCTCCAATCTAACCTCTAACTATAAAACC			II			GTCACCAGAGGTCCGGACAGACGTTCCTAGCAGGGATTCACCCGCTGGGTCCCTCTGGGG[CG]GCCCCACAGTCAGAGGTCAGATTGGAGGCATAGCTTCAATGATGAAAACTCAGTGTAAAG	37	8	6875661	CGGCCCCACAGTCAGAGGTCAGATTGGAGGCATAGCTTCAATGATGAAAA	8	6863071	F		rs71239273	NA	NA	DEFA1B;DEFA1;DEFA3	NM_001042500;NM_004084;NM_005217	5'UTR;5'UTR;5'UTR					NA				NA	0.422889
cg25967146	31650387	AATCRTAAAACAAAACTTAAACTCATAACACTAAACCCAAAATAACATAC			II			GAGTGCAATGAAGTCGTGGGGCAAGGCTTGGGCTCATAACACTGAACCCAAGGTAGCATA[CG]CATGGTGTTAAAACCGAGCTATAATGAGTAGGGCTGATCAGTGATGCCAATGAATTTGTG	37	8	23717906	GTCGTGGGGCAAGGCTTGGGCTCATAACACTGAACCCAAGGTAGCATACG	8	23773851	R			NA	NA								TRUE		8:23716466-23717915	Unclassified	NA	0.200986
cg26038514	11809492	AAAAAAAACAAACCCTCAATAAATATTAACTAAAATTTACAAATACATAC			II			AATGGTACTTGGAAGAGAGCAAACCCTCAATAAATGTTAGCTAGAATTTGCAGATGCATA[CG]CTTTGATTTTTTTCCCCAAAGTTCCCAACAGATACATAGTTAGCAAGAACAAATTTTATG	37	8	131265658	AAGAGAGCAAACCCTCAATAAATGTTAGCTAGAATTTGCAGATGCATACG	8	131334840	R			NA	NA	ASAP1	NM_018482	Body					TRUE				NA	0.239805
cg00540295	37809366	AAAAATAAAAAATCTACCCAAAATCCACTTAAACCCATCTATACCTTTAC			II			GGCAGGAGTCCACACCACGGTCATATGCCCAGCAGGCGGCCCTGGCACCAACATGCCCAG[CG]CAAAGGCACAGATGGGCCCAAGTGGACCCTGGGCAGACCTCCCATCCCCCAGCCCCTGGG	37	9	139616839	GGGATGGGAGGTCTGCCCAGGGTCCACTTGGGCCCATCTGTGCCTTTGCG	9	138736660	F	rs11145847	rs3739939	NA	NA	FAM69B	NM_152421	Body	chr9:139617622-139618131	N_Shore			NA				NA	0.46414
cg01993208	58775451	CAAAAAACTTATCCTTCCCTATATTCCCCACACTCCCAAATCTAAAAATC			II			TCTTAACATTTAAAGGGGAGTGTTGTGTGCTGTACACGAAGAGATCGACCCAGCTAAGAA[CG]ACTTCTAGACCTGGGAGTGTGGGGAACATAGGGAAGGATAAGTTTTTTGGGAGTGTTACA	37	9	97808906	CGACTTCTAGACCTGGGAGTGTGGGGAACATAGGGAAGGATAAGTTTTTT	9	96848727	F			NA	NA	C9orf3	NM_032823	Body	chr9:97810765-97811272	N_Shore			NA				NA	0.21143
cg13593562	32779320	CAAATCCATATTTTATTTTTACTTATTTTTTTTCTTTCAACACAATCAAC			II			GTGTATCCATAAACCTCCCACAATCTGATATGTTTGGCAGAGAAAATCAGGGAAAAGGCA[CG]TTGATTGTGCTGAAAGAAAAAAAACAAGCAAAAACAAAATATGGATCTGCCAATTACATG	37	9	13432483	AGATCCATATTTTGTTTTTGCTTGTTTTTTTTCTTTCAGCACAATCAACG	9	13422483	F			NA	NA								NA				NA	0.214263
cg13872712	34713435	ACACCTACTCAATTCCRCCTTTATAATACAAAAACAATTATAAACAATAC			II			TTGTTTCTCTTGCACCTACTCAATTCCGCCTTTGTGGTGCAAAAGCAGTTATAGACAATA[CG]TAAATGAACAGACGTGGCTCATGGCTGTGTTCTCATAAAGCTTTATTTACATAACAGGCA	37	9	4994641	CGTATTGTCTATAACTGCTTTTGCACCACAAAGGCGGAATTGAGTAGGTG	9	4984641	R			NA	NA	JAK2	NM_004972	5'UTR					TRUE				NA	0.232398
cg13959014	74608446	AACTTTTACATATTAATAACAACCTAAAACAACATAAACACTAAAAAACC			II			AAAAATGTGATTTATTAGTCTGACATTTTTAATAGGGCAAAGCTCAGAGGTTTATTGCAA[CG]GCTTTCTAGTGTCCATGTTGCCCTAGGCTGCTACCAACATGCAAAAGCTGTCAAGATATC	37	9	89482812	CGGCTTTCTAGTGTCCATGTTGCCCTAGGCTGCTACCAACATGCAAAAGC	9	88672632	F			NA	NA								TRUE				NA	0.21431
cg14068184	49793437	TATTTATTTTATTTAATTATTATTTCACTTTTCTCCTTTAACTCATTCAC			II			TATAACCAATGCCCTACTGTTGGGCAGAGAGAATGGGATATATATAAACCTAGCAGATGA[CG]TGAATGAGCTAAAGGAGAAAAGTGAAACAACAACTAAACAAAATAAACAAAACCCAACAC	37	9	110231817	GTTTATTTTGTTTAGTTGTTGTTTCACTTTTCTCCTTTAGCTCATTCACG	9	109271638	F	rs1819730	rs4430148	NA	NA				chr9:110227967-110228656	S_Shelf			NA				NA	0.247924
cg14179288	57618362	AACTATAATCTCACAATTTACCRTTTTTACAAAAAACCTCTTTTATTTTC			II			AGTGGCCCGAGGACTGTGATCTCACAGTTTACCGTTTTTGCAGAGAGCCTCTTTTATTTT[CG]TGTCAGATTATCTGTAAAATGGACTTCTCCCTCCAGTGTTGTAAACCATAACAATTCTGG	37	9	82286351	ACTGTGATCTCACAGTTTACCGTTTTTGCAGAGAGCCTCTTTTATTTTCG	9	81476171	R			NA	NA	TLE4	NM_007005	Body					TRUE				NA	0.241841
cg14300812	37807420	ATATAAAAAATAATCTCTAACAATACTCTCTAAATACTACCTCCCRAAAC			II			AGGGGGTGTTGGTATGGGAGGTGGTCTCTGGCAGTACTCTCTGAGTGCTGCCTCCCGAGA[CG]GTGAGCACGGCTAGCGTCTGCAGCGGGCTCTGCAGTGCGGCGCCCCACTTTGAGAGCAGG	37	9	134818827	TATGGGAGGTGGTCTCTGGCAGTACTCTCTGAGTGCTGCCTCCCGAGACG	9	133808648	R			NA	NA	MED27	NM_004269	Body					TRUE				NA	0.223401
cg21243021	53709351	TTATTTACTATTTACTCAATTACRCTAACTCATATTACCAATTTTTTAAC			II			AATCAGAGGAGGAAGGAGAGAGTGCAGAAGCTGTCAGAGGCGAGAGATCTTGGCTGGAGC[CG]CCAAAAAACTGGCAACATGAGTTAGCGTAACTGAGTAAACAGCAAACAATCTCCAAATGA	37	9	135513120	TGTTTGCTGTTTACTCAGTTACGCTAACTCATGTTGCCAGTTTTTTGGCG	9	134502941	F			NA	NA	DDX31	NM_022779	Body					TRUE	9:134502852-134502942			NA	0.206383
cg01472043	18803469	TCTTATATCTAACRTCTTTAACTTAACACAATATTTTTCAAAATCCRTCC			II			AATCTGTGGCCTCTTGTGTCTGGCGTCTTTGACTTAGCACAATGTTTTTCAAGGTCCGTC[CG]TGTCGCGGCGTGTATCGTTGCTTCCCTCCTTTTTATCGCCGAATAATGTTCCATTGTGTG	37	10	11868183	CGGACGGACCTTGAAAAACATTGTGCTAAGTCAAAGACGCCAGACACAAG	10	11908189	R			NA	NA	C10orf47	NM_153256	5'UTR	chr10:11865125-11865984	S_Shelf			NA	10:11908152-11908207			NA	0.2093
cg02682924	28618458	AAAAAATTAACCCAAACRATACACAAAAAACTCTAAACACCRTACCTAAC			II			CAGACCTCCAACCGACCTCTGCTGTCCTGAAGAGCGCACACTGGCCAGGTTTCCAGTCTG[CG]CCAGGCACGGTGCTCAGAGCCTTCTGTGCATCGTCTGGGTCAACCCTCCCCACAGCCCTG	37	10	106093685	CGCCAGGCACGGTGCTCAGAGCCTTCTGTGCATCGTCTGGGTCAACCCTC	10	106083675	F		rs34349230	NA	NA	ITPRIP	NM_033397	TSS200	chr10:106097595-106098556	N_Shelf			NA				NA	0.230485
cg02906915	55719356	AAAATCAATATACAAAATAACAAACCAAAAAATATCCATTTTCCCCATAC			II			TCTCCATGCCTAAGGTCAGTGTACAGAATGACAAGCCAGAAAATGTCCATTTTCCCCATG[CG]TCCTTAGCAAGCACTTTAAAGGTGACAGCTCAGAAGAGGCGGGGGAGAGGGCAATGGTTA	37	10	35927478	CGCATGGGGAAAATGGACATTTTCTGGCTTGTCATTCTGTACACTGACCT	10	35967484	R			NA	NA	FZD8;FZD8	NM_031866;NM_031866	3'UTR;1stExon	chr10:35928501-35931893	N_Shore		RDMR	NA				NA	0.206962
cg06352464	47649422	TCACCTAAAAACTCRTTAAAAATACAAATTCCCAACCCCACCTTAAACCC			II			ACGGCACCGCTTGTCTAACAACACCGAACGCTGGGCCCATCCCCAGACGTTCCGATTCAG[CG]GGTCCAAGGTGGGGCTGGGAATTTGCATCTCTAACGAGTTCCCAGGTGATTGTGATGCCC	37	10	11088205	CGGGTCCAAGGTGGGGCTGGGAATTTGCATCTCTAACGAGTTCCCAGGTG	10	11128211	F			NA	NA	CUGBP2;CUGBP2	NM_006561;NM_001025077	Body;Body					NA	10:11128131-11128286			NA	0.237591
cg07062338	20685357	TATTTCCATATAAAAATTCAAAATAAACCTAAAAAAACCACTCTTCCRAC			II			TTTCATTACTCTATTTCCATATGGAGATTCAGAATAAACCTAAAGAAACCACTCTTCCGA[CG]TAATATATACAACGCGTGTTTCTAAATTCCTCAGATTTTCAGTGCTACAATTCTTTTGCC	37	10	123301036	CGTCGGAAGAGTGGTTTCTTTAGGTTTATTCTGAATCTCCATATGGAAAT	10	123291026	R			NA	NA	FGFR2;FGFR2;FGFR2;FGFR2;FGFR2;FGFR2;FGFR2;FGFR2;FGFR2	NM_001144914;NM_001144915;NM_022970;NM_001144913;NM_001144916;NM_000141;NM_001144917;NM_001144919;NM_001144918	Body;Body;Body;Body;Body;Body;Body;Body;Body					TRUE				NA	0.200564
cg07844442	73746375	ACCTACTATAACCRAACTATCCTTTTACTAAACRAAACAACAAAAAACRC			II			GCGGCACAACGCACTTCAACGCACTGTAATCCACCAGGTGCGGACACACCTCCTTCAGCA[CG]CGCCCCTTGTTGTCCCGTCCAGCAAAAGGACAGCTCGGCCACAGCAGGTGAAGCCACCTG	37	10	129144269	CGCGCCCCTTGTTGTCCCGTCCAGCAAAAGGACAGCTCGGCCACAGCAGG	10	129034259	F	rs7100594	rs7923565	NA	NA	DOCK1	NM_001380	Body					NA	10:129034200-129034297			NA	0.373568
cg08232572	60700466	AACCRATCTAATTCCTAAACAATAAAATTAACCRTAATAAAAATAATCCC			II			CCTTTGGAAGTGACCGGTCTGGTTCCTAAGCAATAAAATTGACCGTGGTGAAAATAGTCC[CG]TGTTGCTTTTTCTTCCTTTCCCTTCTCCTGCCACCTTTGAAATGCTAACTCAGGGGAGCG	37	10	134596989	CGGGACTATTTTCACCACGGTCAATTTTATTGCTTAGGAACCAGACCGGT	10	134446979	R			NA	NA				chr10:134597357-134602649	N_Shore			TRUE	10:134446801-134447040			NA	0.207432
cg08372212	25600430	CACTCRCCCTAAAAAATACAATACRTCCTAAAAATATTATATAAACACTC			II			TTTTGGAAAGACACTCGCCCTGGAAAGTGCAGTACGTCCTGGGGATGTTGTGTAAACACT[CG]GAGCCTCTTTTCTGCACGGGACCGCTCAGTTCCCGGTTTCCATCTCACAGATTTTCAGGT	37	10	130610431	ACTCGCCCTGGAAAGTGCAGTACGTCCTGGGGATGTTGTGTAAACACTCG	10	130500421	R			NA	NA								NA	10:130500227-130500457			NA	0.213345
cg09677976	36807373	TCTCTAACACCCATAACTTATTATAAATTAAAACTACTCCAAAATAAAAC			II			TTAGGAGATCTGTGGTTAGGAAAGGCCTTCCACATGTGAACTCAACAGGACTCAATTATA[CG]TTTTACTTTGGAGCAGTTCTAACCCACAATAAGCTATGGGTGTTAGAGACAGTCAGGCCT	37	10	95661	CGTTTTACTTTGGAGCAGTTCTAACCCACAATAAGCTATGGGTGTTAGAG	10	85661	F		rs35849539	NA	NA	TUBB8;TUBB8	NM_001164154;NM_177987	TSS200;TSS1500	chr10:94526-95301	S_Shore			NA				NA	0.265173
cg10100585	10701414	AAAAAAAACCCTCCTATAAAAAAACAAATTAACCCTACCCTCACCTCCCC			II			ATCTGAAAGGAAAAGAAAACCCTCCTATAAGAGAGCAGGTTAGCCCTACCCTCACCTCCC[CG]CACTCCCGCCCTATCTAAATGCCATTTTTCTTACTCTCCATGCCCACGGCATATATATGG	37	10	107733752	CGGGGAGGTGAGGGTAGGGCTAACCTGCTCTCTTATAGGAGGGTTTTCTT	10	107723742	R			NA	NA								TRUE				NA	0.265976
cg10309386	49741454	AAACTTAAAACTAATATCCRTCATCRCTATTAAACTCRAAAATAATATCC			II			TCATCGCTGTGAGACTTGGGGCTGGTATCCGTCATCGCTGTTAGACTCGGGGATGGTATC[CG]TCATCGCTGTTAGACTCAGGGCCGATATCGTCATCGCTGTGAGACTTGGGGCTGGTATCC	37	10	13515334	CGGATACCATCCCCGAGTCTAACAGCGATGACGGATACCAGCCCCAAGTC	10	13555340	R		rs28525568	NA	NA	BEND7;BEND7	NM_152751;NM_001100912	Body;Body	chr10:13515185-13515427	Island			NA	10:13555204-13556753			NA	0.215774
cg10954330	25645386	ACCACCTTAAAAAATTTCCTAAAAAAAACTCAACTTTCTCCTCCTCTCCC			II			CAAGACAGCTGGCCACCTTAGAGGGTTTCCTAGGAGAAGCTCAGCTTTCTCCTCCTCTCC[CG]CTCCCCTGCGCTCCTCATCTTGGATCATGGAACTCCTTTTCCCAGAAGCCCAAACCAGAA	37	10	122262397	CGGGAGAGGAGGAGAAAGCTGAGCTTCTCCTAGGAAACCCTCTAAGGTGG	10	122252387	R			NA	NA	PPAPDC1A	NM_001030059	Body					NA				NA	0.289972
cg11818589	62638468	TACTTAATAACACTTTAAAACTCCTCATTCCAACTACRACTCTCACCAAC			II			TCAGGATACGACAAACACTGGTGAGAGCCGTAGCTGGAATGAATGTCAGGGTGTGACAGA[CG]CTGGTGAGAGCCGTAGCTGGAATGAGGAGCTTTAAAGTGCTATCAAGTATAAGTTCTTAT	37	10	134800741	CGCTGGTGAGAGCCGTAGCTGGAATGAGGAGCTTTAAAGTGCTATCAAGT	10	134650731	F		rs11146085	NA	NA				chr10:134804221-134804448	N_Shelf			NA	10:134650616-134650732			NA	0.203452
cg11826295	31691392	CCACCCATATTCCCTAAAACAAATAACTAACATACAACAACTCTTCAAAC			II			TGTGGAGCTCGATGCTGTCGATGTGTGACTATCTCCACGTCTGCCGGCCTAGTGGCTCCA[CG]TCTGAAGAGTTGCTGCATGTCAGCTATTTGCCCCAGGGAATATGGGTGGAATATTTTATA	37	10	131214585	CACCCATATTCCCTGGGGCAAATAGCTGACATGCAGCAACTCTTCAGACG	10	131104575	F			NA	NA								NA	10:131104533-131104576			NA	0.203699
cg12377641	38808487	AACCTCTTATATCTAACRTCTTTAACTTAACACAATATTTTTCAAAATCC			II			TTAAAATCTGTGGCCTCTTGTGTCTGGCGTCTTTGACTTAGCACAATGTTTTTCAAGGTC[CG]TCCGTGTCGCGGCGTGTATCGTTGCTTCCCTCCTTTTTATCGCCGAATAATGTTCCATTG	37	10	11868179	CGGACCTTGAAAAACATTGTGCTAAGTCAAAGACGCCAGACACAAGAGGC	10	11908185	R			NA	NA	C10orf47	NM_153256	5'UTR	chr10:11865125-11865984	S_Shelf			NA	10:11908152-11908207			NA	0.201676
cg12548760	44746312	AAATTCATACRTACTACTCCAACTCTTATCAAAAAACTTCTAACTAACAC			II			AAAATTAAAGCAATTAATTCAAGAAAGAGATGTTAAGAAAAAAACAGAACCTAAACCACC[CG]TGCCAGTCAGAAGCCTTCTGACAAGAGCTGGAGCAGCACGCATGAATTTGGATAGGACTG	37	10	70332296	AATTCATGCGTGCTGCTCCAGCTCTTGTCAGAAGGCTTCTGACTGGCACG	10	70002302	F			NA	NA	TET1	NM_030625	Body					TRUE				NA	0.20362
cg13647079	60712320	ATAATTTTCCACTACCAACTAAACAAATCATTATAAAACTACCTATAAAC			II			GCCCCTCATCCCCGGTCCTCCCCAGAGTTAATTTGCCTGTATTTCCTCCCTCGTTGAGTG[CG]CTCACAGGCAGCCTCACAATGACCTGTTTAGTTGGCAGTGGAAAATTATGTCATTTGCAA	37	10	119590101	CGCTCACAGGCAGCCTCACAATGACCTGTTTAGTTGGCAGTGGAAAATTA	10	119580091	F			NA	NA								NA	10:119579997-119580092			NA	0.243331
cg15988569	68758493	AAACAAAATAAATAAAACACTACACRTAAACRCTTTAAACCTAACTTATC			II			CCTTGAATCTTACTTAATAAACATTGCTGCTCCCAGGGTTGAGTTGGTTTTATGTGTTTA[CG]ATAAGTTAGGTTCAAAGCGCCCACGTGCAGTGCCTTATCTATCCTGCCCCGGCCTTTCCT	37	10	118380345	GGCAGGATAGATAAGGCACTGCACGTGGGCGCTTTGAACCTAACTTATCG	10	118370335	F	rs12412456	rs12415178	NA	NA	PNLIPRP2	NM_005396	TSS200					NA				NA	0.350661
cg17723206	20761434	ATCTTATTCATCCCCTCTTCTACTTAACACATACTATAAATTTTACTTAC			II			CTCACAGCTCCATCTTATTCATCCCCTCTTCTACTTAACACATACTATGAATTTTGCTTA[CG]TCTTATAATCTACGGACTTGCTTGCTCTCCACATCTCATACTTATTATGAATGTATCCAT	37	10	118931160	TCTTATTCATCCCCTCTTCTACTTAACACATACTATGAATTTTGCTTACG	10	118921150	R			NA	NA				chr10:118934734-118935180	N_Shelf			NA				NA	0.202535
cg18861767	66694457	ATCCACTAAAAAAATAACCTACCCAAACATAAAAACATCAAAAAATAATC			II			CTGCCCCTAGCCTCTCCTGCCCTGCCCTGCCCCTAGCCTCTCCTTGGAGGTGTTTCCCAG[CG]ACCACTTCCTGATGTCCTTATGCTTGGGCAGGCCACTTCCCCAGTGGATTGCCCATCCTC	37	10	82189478	TCCACTGGGGAAGTGGCCTGCCCAAGCATAAGGACATCAGGAAGTGGTCG	10	82179458	F		rs66586255	NA	NA	C10orf58;C10orf58	NR_024572;NM_032333	Body;Body					NA				TRUE	0.373741
cg19235801	16628435	AAAATAACCTAATATTCAATCTCATTAACATTCTCATTAATAATTACAAC			II			ATAGAAATGCGAAGGTGACCTAGTATTCAGTCTCATTAGCATTCTCATTAATAATTACAG[CG]ATCAGACATTATCTTTGTACCCTCTAATTCTGCTCTCACTACCTGCTCTCCTAGGTACTT	37	10	65276945	CGCTGTAATTATTAATGAGAATGCTAATGAGACTGAATACTAGGTCACCT	10	64946951	R		rs7082076	NA	NA				chr10:65280870-65282030	N_Shelf			NA				NA	0.271124
cg20135031	47683322	CTCATATATTTTAAACCCAACCTAACATTTCAACAATTTCTTACTAAAAC			II			GGAAGAAATCTAATAAGTCGGGAGTCATTTGCACACATACTACACAGTATTCACAGTAAG[CG]CTTTAGCAAGAAACTGCTGAAATGTCAGGCTGGGCCTAAAACATATGAGACCTAGTAAAA	37	10	62150420	TCATATGTTTTAGGCCCAGCCTGACATTTCAGCAGTTTCTTGCTAAAGCG	10	61820426	F			NA	NA	ANK3	NM_020987	TSS1500					NA				NA	0.232659
cg20330217	46755306	AAAACAAATAATCTATCTAAAATACTAACCTCCRCAAATACTAACCTTCC			II			GACACACAATTCATTCTCTTTTCTTTAGTGCCTGAAAATAAAAATCCGCTACCTTTTGTA[CG]GAAGGTCAGTATCTGCGGAGGCCAGCATTTTAGACAGACTACTTGTTCCTTCATTTGAAT	37	10	33578803	CGGAAGGTCAGTATCTGCGGAGGCCAGCATTTTAGACAGACTACTTGTTC	10	33618809	F	rs72790259		NA	NA	NRP1;NRP1;NRP1	NM_001024628;NM_003873;NM_001024629	Body;Body;Body					TRUE				NA	0.333539
cg21587006	66612314	AAAAAATCAAAAAACCTAATACCRTCAAAATATCCRTCCTACCCAATATC			II			AAGACCTAAATAGAGAATCAGAGGACCTAATACCGTCAAGATGTCCGTCCTACCCAATGT[CG]GTCCTACGCAATGTCGGTCCTAGGCAATGTCGGTCCTACGCAATGTCAGTCCTACCCAAT	37	10	839609	GAGAATCAGAGGACCTAATACCGTCAAGATGTCCGTCCTACCCAATGTCG	10	829609	R			NA	NA				chr10:839608-840210	Island			NA				NA	0.255686
cg23803709	58740381	AAACATTCCACTAAAATTCACAAATAAATTCTTCAAAAAATAATACTTAC			II			TGTTGGATGCCAACATCAGTTGACTTGGAAGTAGTGGGCCAACTATTGGCTAAAGAACCA[CG]CAAGCATTACTCCCTGAAGAATTTATTTGTGAACCTTAGTGGAATGTTTACTGGTCTACC	37	10	54203646	CGCAAGCATTACTCCCTGAAGAATTTATTTGTGAACCTTAGTGGAATGTT	10	53873652	F			NA	NA								TRUE				NA	0.227835
cg24217003	66719487	ATAAATATATCCTTATCTAACRATTCTTTCAACTAAAACCTAATACTAAC			II			TGGGGCAAGGGCAGAAAAGCCAGTAAGAACTAAAGGTGACAGTTTGAACTGAACTGCGAA[CG]CCAGCACCAGGTTTCAGCTGAAAGAACCGCCAGACAAGGACACATTCACAGTTCCTCCAC	37	10	123360305	CGCCAGCACCAGGTTTCAGCTGAAAGAACCGCCAGACAAGGACACATTCA	10	123350295	F	rs74616846		NA	NA				chr10:123356616-123358285	S_Shelf			NA		10:123360280-123360383	Unclassified_Cell_type_specific	NA	0.216913
cg24901662	55727451	ACCAAACAAAAATTCACACAAAATACAACTTATCCATCAAAAAAATTCAC			II			ACAAAGACCAAACCAGACAGAGATTCACACAAAATACAGCTTGTCCATCAGGAAAGTTCA[CG]TACACAAACGCATGACAGCTGCTCTAAATGGTGGTGAAGATAACATTAAACTGTTTCAGT	37	10	34977342	CGTGAACTTTCCTGATGGACAAGCTGTATTTTGTGTGAATCTCTGTCTGG	10	35017348	R			NA	NA	PARD3	NM_019619	Body					TRUE				NA	0.208967
cg24902461	18647490	ATATATATATTTCCTCATCTATAAAAACAACACTAACCTCRTAAATACTC			II			GCTTGCCTAATATGTGTGTGTTTCCTCATCTGTGAAGACAGCACTAACCTCGTAGGTACT[CG]GGAGGCTGAAGGAGTTCATCTGTGGAAATCATTTGGCATGATGCCTACTCTTATTCCTTG	37	10	121031392	TGTGTGTGTTTCCTCATCTGTGAAGACAGCACTAACCTCGTAGGTACTCG	10	121021382	R			NA	NA	GRK5	NM_005308	Body					TRUE				TRUE	0.212266
cg26810939	73739488	TAAATACTTTTACAAACTAATAAAACAATTTATAATTTTACCATACCTAC			II			ATGCAAATACATTTGAGGACGTCTTATTTATCCATCATATGCCATGTGTCTGAGTAATAG[CG]TAGGTATGGCAAAATTACAAACTGCTCCATTAGCCTGTAAAAGCATTTAAACATGACAGA	37	10	16410308	AAATGCTTTTACAGGCTAATGGAGCAGTTTGTAATTTTGCCATACCTACG	10	16450314	F			NA	NA								TRUE				NA	0.230994
cg27495447	58608424	AAAAAACCCAAACCCCTTCCATCCTCTCTAAAACTTTACACATTTATACC			II			AGGCTTTGTCTTCCTGCAGGGTGGAACTCTGGCATTGTAGGGATTAAAATGAAGGATGTA[CG]GTACAAATGTGCAAAGCTTCAGAGAGGATGGAAGGGGCCTGGGCTTCTCCATTATCTTGA	37	10	78497501	CGGTACAAATGTGCAAAGCTTCAGAGAGGATGGAAGGGGCCTGGGCTTCT	10	78167507	F			NA	NA								TRUE				NA	0.220107
cg27523644	51751341	AAACCTCCRTAAAAATATTAAACAAACTAAACAAAACCRAATACTACCCC			II			GGTGACATGCATCAATCAGGCATCTCGGGGCAGCATGCCCTCCAGTGCCAGCATTCCGTT[CG]GGGCAGCACCCGGCCCTGCCCAGCCTGCTCAACATTCCCACGGAGGTCCATGGAATTTTC	37	10	131214244	CGGGGCAGCACCCGGCCCTGCCCAGCCTGCTCAACATTCCCACGGAGGTC	10	131104234	F			NA	NA								NA	10:131104163-131104247			NA	0.214925
ch.10.19755226F	71718415	TTCTCAAACTCCATTCATCTATATTTACTTTATTTTAAACTCAATAAAAT			II			AATGGGGTACTTAGTGGTTAAAACATGTCAAATAAATAGAGAGCTGGATTATTTCTGTTA[CA]CTCCATTGAGTTCAAAATAAAGTAAATATAGATGAATGGAGTTTGAGAATAGTGAAAGAG	36	10	19715220	CACTCCATTGAGTTCAAAATAAAGTAAATATAGATGAATGGAGTTTGAGA	10	19755226	F	rs72784335		NA	NA								NA				NA	0.218523
ch.10.820670F	74790365	ATAATATCAAACAATCATTCAATAACTATAACCTCTACTCCCTTAAAATT			II			AGGAAACAGCTGTACAGGCCAGGTATAATTTATACATTTTTTTTAAAAGTTATAATTCTA[CA]ATCCCAAGGGAGTAGAGGTTATAGTCATTGAATGACTGCTTGATACCATGTCCTCTTCGT	36	10	32300362	CAATCCCAAGGGAGTAGAGGTTATAGTCATTGAATGACTGCTTGATACCA	10	32340367	F			NA	NA	KIF5B	NM_004521	3'UTR					NA				NA	0.24273
cg02030652	25678448	CTCTATAAATATACCTAACCAAATAAAAAACTAACCAAACCCAACRAACC			II			TGCGGGGCCGAACCCAGGCCAGAGGCAACCCAGCTACCCTCGCATGTGGCCAACTCTCCC[CG]GCCCGCTGGGTTTGGCTAGCCCTTCATCTGGTCAGGCACATTCACAGAGTCGCCTTTGTG	37	11	1412397	CGGCCCGCTGGGTTTGGCTAGCCCTTCATCTGGTCAGGCACATTCACAGA	11	1368973	F	rs61867609		NA	NA	BRSK2	NM_003957	Body	chr11:1410119-1412346	S_Shore			NA	11:1366417-1369183			NA	0.212897
cg02175739	15639329	AAATAACTAACTAATATAAATAACAAACRCCRCATTACTTAACRATACAC			II			AGGCTGGGACTGGATGACTGGCTGGTGTGGGTGGCAGGCGCCGCATTGCTTGGCGGTGCA[CG]TGGTGTGTGGGGGCATGTGAGGCTGGGGGCTGTCTGCTCTTTAGGGCGGTCGCAGCTAAT	37	11	875980	CGTGCACCGCCAAGCAATGCGGCGCCTGCCACCCACACCAGCCAGTCATC	11	865980	R			NA	NA	CHID1;CHID1;CHID1;CHID1;CHID1	NM_001142677;NM_023947;NM_001142675;NM_001142674;NM_001142676	Body;Body;Body;Body;Body					NA	11:865569-865981			NA	0.21721
cg02600099	33756420	TACCATTAAACAATATACRTAACAACTACATAAAAAAAACCAATACTTAC			II			GCTGTTCTGCCTGCCATTAGGCAGTGTGCGTGGCAACTGCATGGGAAGGGCCAATGCTTG[CG]GGGAGCTGTGCTGCGCTCACCCCTGTGGGATAGGAACCATCGATAACGTATATGTTGCTG	37	11	111589721	GCCATTAGGCAGTGTGCGTGGCAACTGCATGGGAAGGGCCAATGCTTGCG	11	111094931	R			NA	NA	SIK2	NM_015191	Body					TRUE				NA	0.230267
cg02873783	31665328	TTCCTTCCTTTTATCCACATTTTTTTCAACAAACATTTAAAAATACTAAC			II			TCCTTCCTTCCTTCCTTCCTTTTATCCACATTTTTTTCAGCAAACATTTAAGAGTGCTAA[CG]ATGTGTCAGCTTATGCTTGGCTCCAAGAGATTCAAAAATAAAAATGTCAAGGTCTCCTAA	37	11	110225729	TCCTTCCTTTTATCCACATTTTTTTCAGCAAACATTTAAGAGTGCTAACG	11	109730939	R			NA	NA								NA				NA	0.251723
cg04467639	63703470	TAAACCTCCCTATTCTATTCCCTAAAATACCACAATATTAAAATTAAACC			II			TTTAAAGTGAAAGACATGTGACTCTTCCCTTCACTTAGAAGCCACTGTAGGATTATTAAC[CG]GCCTAATTTCAATATTGTGGTATCTCAGGGAATAGAATAGGGAGGCCCAAGGAGGAAAGA	37	11	14495049	CGGCCTAATTTCAATATTGTGGTATCTCAGGGAATAGAATAGGGAGGCCC	11	14451625	F		rs55665837	NA	NA	COPB1;COPB1;COPB1	NM_016451;NM_001144061;NM_001144062	Body;Body;Body					NA				NA	0.280462
cg05190790	24718321	CATTATACATAATATAAAAATAACRTAAATTAATTTATCRACCRCTCCCC			II			AGCGGCCGGCAAGCCGAGCAGCGGAGGCCCTTCCATGCCTCTTCCTCTCCCGGAGGCAGA[CG]GGGAGCGGCCGACAAATTAATTCACGCTATCTTTACATTATGTATAATGCGGCATGATTT	37	11	15672856	CGGGGAGCGGCCGACAAATTAATTCACGCTATCTTTACATTATGTATAAT	11	15629432	F			NA	NA				chr11:15671689-15671914	S_Shore			NA	11:15629288-15629440			NA	0.251697
cg05407200	36709476	AAACCATTCTAAACCATAAAAAATCCAATAAAATCTAAACCCAAAAACTC			II			TTTCACTTTTCCCCCCTTTTCTTTTTAAAAATTTTTTTGAGAAAGCACTTTAGAAGAAAC[CG]AGTCTCTGGGCTCAGATTTCATTGGATCTCTCATGGCTTAGAATGGTTTATTCGTAGACA	37	11	93586725	AACCATTCTAAGCCATGAGAGATCCAATGAAATCTGAGCCCAGAGACTCG	11	93226373	F	rs10831109	rs4753510	NA	NA				chr11:93583374-93583717	S_Shelf			NA				NA	0.2981
cg06634228	47752445	CTAATTCCAATCCTATCTCTACTAATTCCTAACCAACAAATCATATAAAC			II			AAGAAAGAAATCTGATTCCAATCCTGTCTCTGCTAGTTCCTAGCCAGCAAGTCATATAAA[CG]TTCTAAGCCTCAAATTCCTTACCCATAGAGCAGAGTTAATAACAACAATTCATTACAGGT	37	11	15438255	TGATTCCAATCCTGTCTCTGCTAGTTCCTAGCCAGCAAGTCATATAAACG	11	15394831	R			NA	NA								TRUE				NA	0.412919
cg06894070	12687485	CTATCCAAAAATCAAACACAATACAAAATCRCTTCCTTATAACTATTTAC			II			AACTGAGCCAGGAGGAAGTCACTAGCAAAGAGGAAAAAAAATAGAGCTCTGGAAAAATAG[CG]TAAACAGTCACAAGGAAGCGACCCTGTATTGTGCCTGACCTCTGGACAGGTATATAAAGA	37	11	71238205	TGTCCAGAGGTCAGGCACAATACAGGGTCGCTTCCTTGTGACTGTTTACG	11	70915853	F		rs2002906	NA	NA	KRTAP5-7	NM_001012503	TSS200					NA				NA	0.406884
cg08708231	26660462	TCACATTCCAACACATACACATAATCTAACAATAATTCTTCATAAAAAAC			II			GCTTAGATTTCTCACATTCCAGCACATGCACATGGTCTGACAGTGGTTCTTCATGAGGAG[CG]GAGGTGGGGAGCATGGAGAGTGTGTGAGAGCCACCTGGGCACCTTTTTGTCAAAATATAC	37	11	132992485	CACATTCCAGCACATGCACATGGTCTGACAGTGGTTCTTCATGAGGAGCG	11	132497695	R		rs564448	NA	NA	OPCML	NM_001012393	Body					TRUE				NA	0.314996
cg08849813	61722319	TACTATATATACCTAATTCTTAATTTCTTCATCTATAAATAAAAACAATC			II			CCTCTGTCACCTACTGTATATACCTAATTCTTGGTTTCTTCATCTGTAAATAAGAACAAT[CG]TCTTTTCCTTGCCTTTTTCTAAACGAATATGTAAAGTGCCCAGCACAGACTCCATCACGT	37	11	17825098	ACTGTATATACCTAATTCTTGGTTTCTTCATCTGTAAATAAGAACAATCG	11	17781674	R			NA	NA	SERGEF	NM_012139	Body					TRUE				NA	0.2029
cg09663736	26750361	ATAATCAAATTAACAAAACCAAAAAAAATCACTATCRTCAAAACRTCCTC			II			GTGTGGGGCTCTGAGGCACGGGCCCCGGGGAGAGCAACGTGGGGTGAGCAGCCTTCACCA[CG]AGGACGTCCTGACGACAGTGACTCTCTCTGGCTCTGCCAACCTGACCACAGCGATCCAGG	37	11	131554122	CGAGGACGTCCTGACGACAGTGACTCTCTCTGGCTCTGCCAACCTGACCA	11	131059332	F	rs2658845	rs2695823	NA	NA	NTM	NM_001048209	Body					TRUE				NA	0.218793
cg09906169	74701386	ACTATAATATAAATAAAAACAACRACACATCCTAAATATACACCTATACC			II			AAAGATTTTTTACTGTGATATAAATAAAAACAGCGACACATCCTAAATGTGCACCTGTGC[CG]TGGCTGAGCCGCTGCAGTGAGGGCTAGTGTGCAACACCGATGCTGTGCTGGACGCGTGCC	37	11	1005993	CGGCACAGGTGCACATTTAGGATGTGTCGCTGTTTTTATTTATATCACAG	11	995993	R			NA	NA	AP2A2	NM_012305	Body	chr11:1007921-1008343	N_Shore			NA	11:995993-996334			NA	0.218311
cg10662047	70701398	TCACAACTACTATCATTTTTAAATAAAACACAAAATCATTCATATACTTC			II			GAGTTTTCAGTTCACAGCTGCTGTCATTTTTAAGTAAGACACAGGGTCATTCATATGCTT[CG]CAAATGCCCTCACAAATAATTGTAAGAATTGGGCCTGCCGAGGAGAGTCTGCTAACTGTG	37	11	123472546	CACAGCTGCTGTCATTTTTAAGTAAGACACAGGGTCATTCATATGCTTCG	11	122977756	R			NA	NA	GRAMD1B	NM_020716	Body					TRUE				NA	0.231118
cg10775595	34647503	CCRCTAAAAAACRCAACAAAACAAAAACCCAAAATATAACACTAACATCC			II			ATGGGAGCCTCAAGCGGCCCCGAGGTTAGCCTCCTTCCTGGCTGTTGGCAGCAGCGCTCT[CG]GATGCCAGTGCCACACTCTGGGCTCTTGTTCTGCTGCGTCTCCCAGCGGTGCCCCGTGAG	37	11	78534072	CGGATGCCAGTGCCACACTCTGGGCTCTTGTTCTGCTGCGTCTCCCAGCG	11	78211720	F	rs522672		NA	NA	ODZ4	NM_001098816	Body					NA	11:78211618-78211966			NA	0.201085
cg11150562	59617438	CAATACCTAACCCATAATAAACAAATTCTCCCTCCCCTTATTATATATAC			II			CATTAGCTCAGCAATTAGGAAGCAGTTGTTAGAATGTGCCAGATGGGCTGACACTGAGGG[CG]TACACACAATAAGGGGAGGGAGAATCTGCTCACCATGGGCCAGGCACTGTGCTAAGTCCT	37	11	120432777	AGTGCCTGGCCCATGGTGAGCAGATTCTCCCTCCCCTTATTGTGTGTACG	11	119937987	F			NA	NA				chr11:120434822-120435940	N_Shelf		CDMR	NA				NA	0.222293
cg12157785	50638359	AAAAAATTTTTCCTTAAAAATTCAAACCTCCTCRTTCTACCATCAATTAC			II			ATCCTGATCCTGGGGAATTTTTCCTTAAGGATTCAGACCTCCTCGTTCTGCCATCAGTTA[CG]CTATTTTGGAGCATCCTGTGTCAATAGAGTGAGGATAAGCACCTTTCGAAAGCTGAAGAG	37	11	103490273	GGGAATTTTTCCTTAAGGATTCAGACCTCCTCGTTCTGCCATCAGTTACG	11	102995483	R			NA	NA								TRUE				NA	0.229854
cg12208638	27767440	TTCAAAACCTAAAAAACRATAAATTAACAAAAACTTATATACCAAATATC			II			GAAAGGCAGAATTCAGGACCTGAAGGGCGGTAGGTTGGCAGAAACTTGTGTACCAAGTGT[CG]TGTCACCCCTATCCCCAACAGACACACAGCCCTGTACCATCCCTCCCATCTCAGAAGGAG	37	11	66317822	TCAGGACCTGAAGGGCGGTAGGTTGGCAGAAACTTGTGTACCAAGTGTCG	11	66074398	R			NA	NA	ACTN3	NM_001104	Body	chr11:66314207-66314455	S_Shelf			NA				NA	0.27389
cg13066461	74730398	TACTACATATTCACTAATTTTCATAACCAACCTATTATATAATAATTACC			II			ACTTGAGCACCTGCTGCATGTTCACTGATTTTCATGACCAGCCTGTTATGTGGTAATTAC[CG]CCCCTGTTTTACAGGAGAGGAAATCAGAGGCTTGAAGAGATTAAGTCATTTATTAAGGGC	37	11	19078052	GCTGCATGTTCACTGATTTTCATGACCAGCCTGTTATGTGGTAATTACCG	11	19034628	R			NA	NA	MRGPRX2	NM_054030	5'UTR					NA				NA	0.27151
cg13332350	69603367	ATTACAATAAACTAAAATTATACCTCTACATTACAACTTAACAACAAAAC			II			CATAGTCAGAAAGGGCCACTGCCGCTAAACTCCTTATTTATTTATTGTGAGGTGGAGTCT[CG]CTCTGTTGCCAAGCTGTAATGCAGAGGCACAATCTCAGCTCACTGCAACCTCTGCTTCCT	37	11	35239907	CGCTCTGTTGCCAAGCTGTAATGCAGAGGCACAATCTCAGCTCACTGCAA	11	35196483	F		rs12285721	NA	NA	CD44;CD44;CD44;CD44;CD44	NM_001001389;NM_001001392;NM_000610;NM_001001390;NM_001001391	Body;Body;Body;Body;Body					TRUE				NA	0.307037
cg13913624	53681426	CCCTATCATCAAACCCTATAAACCAATTTCTATAAAAATAAATAACATAC			II			AGTCACTCTGCATTACTTAGAGTCTCAGCTTTTGTGAGTTTGCATGTAGTGAATTTATCT[CG]TATGTTATTCATTCTTACAGAAATTGGCTTATAGGGCTTGATGACAGGGGTAACTGGTTC	37	11	11918638	CCTGTCATCAAGCCCTATAAGCCAATTTCTGTAAGAATGAATAACATACG	11	11875214	F			NA	NA	USP47	NM_017944	Body					TRUE		11:11918508-11918657	Gene_Associated_Cell_type_specific	NA	0.254795
cg14213563	17633424	TCCATCAAAAATTTCAAAAAAAAACAATTCTACAAAATACCRATATAACC			II			ATTGTTGTGGACTTGAAAAATAAAGGACTGGAGAATGGGTGCCATGATGATTGGTCTGTG[CG]GCCATACCGGCACTCTGTAGAATTGTTTTCTTTTGAAACTCTTGATGGACTAGTAGTTTT	37	11	16424935	CGGCCATACCGGCACTCTGTAGAATTGTTTTCTTTTGAAACTCTTGATGG	11	16381511	F			NA	NA	SOX6;SOX6;SOX6;SOX6	NM_001145819;NM_033326;NM_001145811;NM_017508	TSS1500;5'UTR;5'UTR;TSS1500					TRUE				NA	0.227217
cg14654833	27651404	AAATCCCTAAAATAAATATACRTACTATAACTTTCAATACTTTCTAAAAC			II			ACCTCAACCTGCAGCCGGAAGGGGGAAGTGAAACTCGGCTGGGGGTGGGGGCTCAGAAGC[CG]CCCCAGAAAGCACTGAAAGCCACAGCACGTACACCCACTCCAGGGATCTGCCAGCACCCT	37	11	1874291	CGCCCCAGAAAGCACTGAAAGCCACAGCACGTACACCCACTCCAGGGATC	11	1830867	F		rs907613	NA	NA	LSP1;LSP1	NM_002339;NM_002339	5'UTR;1stExon					NA	11:1830792-1831026	11:1874194-1874495	Promoter_Associated	NA	0.263641
cg15729439	52611391	ATACTTAAAAAATTCTAAACCCTAAATCACCACCACTAAAACACTAAAAC			II			AAACCTCTAGGGTGCTTGGGAAGTTCTAGGCCCTGAGTCACCACCACTGAAACACTAGGG[CG]GACCAAGAAAACTTCCCGTCTCTTCTCTGAGCACGAAGTCTCCACTGTGTGACTAATGTC	37	11	18405491	CGCCCTAGTGTTTCAGTGGTGGTGACTCAGGGCCTAGAACTTCCCAAGCA	11	18362067	R		rs11024636	NA	NA								TRUE		11:18404811-18406386	Unclassified	TRUE	0.250533
cg16954525	64603392	AAACCTCATTTTAAATTTCTAATCTATTTAACAACTTTACCAAAAAAAAC			II			CATCCAGATTCAGGCCTCATTTTGGGTTTCTAGTCTATTTGACAACTTTGCCAAGAAAAA[CG]GATGGCTGTTTGTACCACTCTCCTCATGCTCTCTCCTTGCAATTGTGACCCATGAGGAGG	37	11	60049097	GGCCTCATTTTGGGTTTCTAGTCTATTTGACAACTTTGCCAAGAAAAACG	11	59805673	R			NA	NA	MS4A4A;MS4A4A	NM_148975;NM_024021	Body;TSS1500					NA				NA	0.272131
cg17425584	51678463	TACACTAATTTCTCATTCAAATTTCAAATTAAATCCATTTAATAACTACC			II			ATTCATAAGAATACACTAATTTCTCATTCAGATTTCAAATTGAATCCATTTAATGACTGC[CG]ATAGCAAAGCAATAGAAATGCACAGAATAGTCATGCAATCGACAATTACCCAAAGTTCCT	37	11	115261735	CGGCAGTCATTAAATGGATTCAATTTGAAATCTGAATGAGAAATTAGTGT	11	114766945	R			NA	NA	CADM1;CADM1	NM_001098517;NM_014333	Body;Body					TRUE				NA	0.242642
cg17658341	64727358	ATTTAACTCCTAAAAAACCCAATTCTCTTAAACACAATTCAATAACTTAC			II			GATGTCCATTCATTTGACTCCTAAGAAACCCAGTTCTCTTAAGCACAATTCAATGGCTTG[CG]TCTCTAAAGTTCACTGATCACCCATCGCTCTTGCTCTTTATTTGTAAAGAACAAAGGGAC	37	11	14043404	CGCAAGCCATTGAATTGTGCTTAAGAGAACTGGGTTTCTTAGGAGTCAAA	11	13999980	R			NA	NA	SPON1	NM_006108	Body					TRUE				NA	0.214999
cg18847598	37742467	TAAATCAAAAACCCTCAACTAAAAAACCAACACRTTTAAATTACATTTAC			II			TTCATCCTTGCTGAATCAGGAACCCTCAGCTGGAGGACCAACACGTTTGGGTTACATTTA[CG]TCATCTTTCAGCCCCAAGGACTTAATGGTAAATTTATTCTTGAACTCACATGAGGGGTTC	37	11	123048161	GAATCAGGAACCCTCAGCTGGAGGACCAACACGTTTGGGTTACATTTACG	11	122553371	R		rs78286218	NA	NA	ASAM	NM_024769	Body					TRUE				NA	0.309454
cg19080354	29604412	AATACAAAACCTACCTTAAATATTATAAAAATTCTATTCTCAACAAAAAC			II			CTTCTGGGCAGAGTGCAGGGCCTGCCTTAAATGTTGTGGGGGTTCTGTTCTCAACAAAGG[CG]TAAGTTGGGAGCGACTGAGCCACTCCAGGAGGAGGTGTGGGCCCACGGCGTGTTGGAGGT	37	11	288021	CGCCTTTGTTGAGAACAGAACCCCCACAACATTTAAGGCAGGCCCTGCAC	11	278021	R			NA	NA	ATHL1	NM_025092	TSS1500	chr11:288847-289239	N_Shore			NA	11:277651-280146			NA	0.226441
cg22051636	32731457	CCTAATAACCCTTTCCTATAACCACAACTATAATTACAATTACAATTACC			II			ACATAGCCCTGCCTGGTGGCCCTTTCCTGTAGCCACAGCTATAGTTACAGTTACAGTTAC[CG]CTACAGCACATTCTGAGTTCTCAGAACTTCTCTTTCTCCTTATCACTTCAGACCTAGCAA	37	11	19081590	CTGGTGGCCCTTTCCTGTAGCCACAGCTATAGTTACAGTTACAGTTACCG	11	19038166	R			NA	TRUE	MRGPRX2	NM_054030	5'UTR					NA				NA	0.243001
cg22108909	43678381	CAAACTACCCTAACTTCTAAAACTAACCTTCRTCAACATCATATAACTAC			II			TCTATTTGAGCATTTTTATCTGGCCTGTTGCCTCTTTCTCCCCACTTTTGTCTAGCTCAA[CG]CAGTCACATGATGCTGACGAAGGTTAGCCTTAGAAGTTAGGGTAGCCTGCTGAGTTTCAG	37	11	27883440	CGCAGTCACATGATGCTGACGAAGGTTAGCCTTAGAAGTTAGGGTAGCCT	11	27840016	F		rs34600358	NA	NA								TRUE				NA	0.332845
cg22715531	10666444	TAACAAAAATATTCCRCTTACCCTCTCAAAATAAACTTTTAATAAACATC			II			CAAATGGGGAGGGGAAGGCTGAAGGTAGAAGAATGAAACAGGTTCCAAGACAACAGGCCT[CG]ATGCTCACTAAAAGTCCATCCTGAGAGGGCAAGCGGAACACCTTTGCCACCACCCACCTG	37	11	27492378	GGCAAAGGTGTTCCGCTTGCCCTCTCAGGATGGACTTTTAGTGAGCATCG	11	27448954	F			NA	NA	LGR4	NM_018490	Body	chr11:27493640-27494357	N_Shore		RDMR	NA		11:27492311-27492555	Unclassified_Cell_type_specific	NA	0.205665
cg23735290	57760503	AATCAATTAATTTAACRCCTTTCTACTCTCTACTAAAAAAACCAAAATTC			II			GACTATCTAAAAGTCAATTGGTTTAACGCCTTTCTACTCTCTGCTAAAAGGACCAAAGTT[CG]AAACAACTAAACCCCCACAATGAGTTAGACCCAGAGGGCTAAATAATAACGTAAGTCAGT	37	11	125942065	CGAACTTTGGTCCTTTTAGCAGAGAGTAGAAAGGCGTTAAACCAATTGAC	11	125447275	R			NA	NA								TRUE		11:125941957-125942172	Unclassified_Cell_type_specific	NA	0.210261
cg23868250	22756483	TTTCCCCCCAAAAAAACCAATTTATAAACATTTCCTAACTAAACATAAAC			II			GGGTCTTTTTTTTTCCCCCCAGGAGAGCCAGTTTGTAAACATTTCCTAACTGAGCATGGG[CG]GGCACTGAAGCACTGTTAATCTCTGCACCCTAACCTTTCTCTGTCATCCTGTTTGTCGTC	37	11	120764552	TTCCCCCCAGGAGAGCCAGTTTGTAAACATTTCCTAACTGAGCATGGGCG	11	120269762	R			NA	NA	GRIK4	NM_014619	Body					TRUE				NA	0.212829
cg24643105	28694460	TCACTACACTTATTAAACTTCTACCTAAATAATACCTACTAAAAATTTCC			II			TGTGTGCTTCTCCTGCTACTGCACTGAGGAGAGGCTGGTAGGTGGATGTGGACAGCAAAG[CG]GAAACCTCCAGCAGGCACTATCTAGGCAGAAGCTCAACAAGTGTAGTGATTCTTTCTTCT	37	11	113928473	CGGAAACCTCCAGCAGGCACTATCTAGGCAGAAGCTCAACAAGTGTAGTG	11	113433683	F	rs6589410	rs34029763	NA	NA				chr11:113929633-113932190	N_Shore		RDMR	NA				NA	0.235856
cg25963939	71768349	AATACTAAACTTAAAACTCCTACTCCAAAATCAAAAACTAAAACTAAACC			II			TGTGAGGCCTGAGTGCTGGACTTGGGACTCCTGCTCCAGAGTCAGGGGCTAGGGCTGGGC[CG]GGCCCACCCAGGAGGATGCTGGCAGAGGCCCTGGGAGGAGGGGGAGTGGGCGCCAGCTCC	37	11	3168455	GTGCTGGACTTGGGACTCCTGCTCCAGAGTCAGGGGCTAGGGCTGGGCCG	11	3125031	R			NA	NA	OSBPL5;OSBPL5;OSBPL5	NM_020896;NM_001144063;NM_145638	5'UTR;5'UTR;5'UTR					TRUE		11:3168183-3168543	Unclassified_Cell_type_specific	TRUE	0.219876
cg01417364	19731429	CTTCCAACCAATTAACTAAAACACTATTCAAATTCTCCRCCAAAACAAAC			II			TGGGGGCATTACTTCCAGCCAATTAGCTAGAGCACTGTTCAAGTTCTCCGCCAGGGCAGG[CG]GGTCCCTCCCACACTTTCCAGCCAGAGTGTCTGCAGGTTTGTCCTGTAAATGGCAGCAGA	37	12	128540887	CGCCTGCCCTGGCGGAGAACTTGAACAGTGCTCTAGCTAATTGGCTGGAA	12	127106840	R			NA	NA								TRUE				NA	0.207144
cg02516419	25748310	AACCAAATTTTCTAATACAAATTCAATACAACTTCACTCCTCACAACTAC			II			GGCTGAGTCAAGGCCAGGTTTTCTGATGCAAGTTCAGTGCAGCTTCACTCCTCACAGCTA[CG]CCAGGTTGGCCCCTCTCCACTCCTGACGTCAGGGCCATCTGAGGGGAGGACATGGCTGTC	37	12	47771422	GCCAGGTTTTCTGATGCAAGTTCAGTGCAGCTTCACTCCTCACAGCTACG	12	46057689	R			NA	NA								TRUE				TRUE	0.227639
cg03391002	52738457	CATTTACCAACTTATAAAAATATAACCCCAATTTTTTTCTCTATCTTCAC			II			CAGTCACTAGTGTCCTTACTAAAGAAAACAGAGACATGCAGACACACAGAGAGAATGCCA[CG]TGAAGACAGAGAAAAAAATTGGGGTTACACCTCTACAAGTTGGCAAATGCAAAAGATCGC	37	12	108566377	ATTTGCCAACTTGTAGAGGTGTAACCCCAATTTTTTTCTCTGTCTTCACG	12	107090507	F		rs1365311	NA	NA	WSCD2	NM_014653	5'UTR					TRUE				NA	0.219034
cg04957307	69657347	CTACCCAACATCAAAAACACTCAAAAAATCAAAACAAAATCAAATTCTAC			II			CAATACCAACAGAGAAAACACAAACATGCCTATTAAGAAAAAGAATAAGAGAATCACTTC[CG]CAGAACTTGATTTTGTTTTGATCTCCTGAGTGTCTTTGATGTTGGGCAGAGCTGCTGCCT	37	12	92180808	CGCAGAACTTGATTTTGTTTTGATCTCCTGAGTGTCTTTGATGTTGGGCA	12	90704939	F		rs75062454	NA	NA								TRUE		12:92180638-92180965	Unclassified_Cell_type_specific	NA	0.200758
cg05475386	17657410	AAACCTTATTAAACATTACCATTAATTAAAAATCTATTCTAAATTCTTAC			II			TTACATTGCACAAACCTTATTGAACATTACCATTGGTTGAGAATCTGTTCTGAATTCTTA[CG]TATTCCTTCTGTTAAAAAACCGACCCTTCAAATTGTCACCCATTTCCTCTCAGAAAACAC	37	12	65723693	CGTAAGAATTCAGAACAGATTCTCAACCAATGGTAATGTTCAATAAGGTT	12	64009960	R			NA	NA	MSRB3;MSRB3	NM_001031679;NM_198080	Body;Body					TRUE				NA	0.203365
cg06219206	60621347	ACCAAAAACAACAAAATCTCAACTAATAACRAAAAATCTTTAAAATTTAC			II			CACGGTAGGGATCAAACACTGGAGACGTCCTAAAACTCCCACAGAGAAGATGAAATGCAG[CG]CAAACTTTAAAGACTTCCCGTCATTAGCTGAGACCTTGCTGCTCCTGGCCCAGACCCCTC	37	12	24383177	CCAGGAGCAGCAAGGTCTCAGCTAATGACGGGAAGTCTTTAAAGTTTGCG	12	24274444	F			NA	NA	SOX5	NM_152989	5'UTR					TRUE				NA	0.240539
cg06489912	14788412	TACCAATAAATACTAAATACTATCACAAATATATATACAAATTTATAAAC			II			CATAATTAAAATACCAGTGGGTGCTAAGTGCTATCACAGATATGTATGCAGATTTGTAGG[CG]CACTAGGAGGAAGTAGTGGAAGGCATCACAGAGGGGTGACTTTTGAGCACAGGGTCTTGT	37	12	51015475	CGCCTACAAATCTGCATACATATCTGTGATAGCACTTAGCACCCACTGGT	12	49301742	R			NA	NA	DIP2B	NM_173602	Body					TRUE				NA	0.218319
cg06612945	70680357	ATTCTACCATTTATTAATAAAATCAATTACCCTTTCAAAATAACATTTCC			II			TTTACTCTGCATAATCACCACCCGTGAGGTAGCTACTTTTGTTAGCTTCATTTACATATA[CG]GAAATGTCATTCTGAAAGGGTAACTGACCCTACTAATAAATGGCAGAACCAGGATTACCT	37	12	101671552	CGGAAATGTCATTCTGAAAGGGTAACTGACCCTACTAATAAATGGCAGAA	12	100195683	F	rs824313		NA	NA				chr12:101673790-101674156	N_Shelf			NA				NA	0.285271
cg06697407	27641390	CCTTCCTAAAACTACTCTACCACCTTCCCCCTAAAATAAAACTAAATTAC			II			TCCTAGAGCTGCCTTCCTGAGGCTGCTCTACCACCTTCCCCCTAAGATAGGACTAGATTA[CG]CTGCGTCTCCCCACACCAGCTTCCTTCTTCCAGCCTGTGTCAGGTAACTCAAGGCCATCT	37	12	3305394	CTTCCTGAGGCTGCTCTACCACCTTCCCCCTAAGATAGGACTAGATTACG	12	3175655	R		rs11062562	NA	NA	TSPAN9;TSPAN9	NM_001168320;NM_006675	5'UTR;5'UTR	chr12:3308812-3310270	N_Shelf			NA				NA	0.234213
cg07466217	39796446	CAAATTCAAACTTATCAATTCATAAATCTCCTAAAAAATTAACRAACTCC			II			TGGTCTCTTTACAAATTCAAGCTTATCAATTCATGAGTCTCCTGAAAGATTGACGAGCTC[CG]TGATCCAGGCAAAACATTATTTTCTGCCTAAATCTGCATTAGTTTTTGATTCTTGCCAGA	37	12	126689156	CGGAGCTCGTCAATCTTTCAGGAGACTCATGAATTGATAAGCTTGAATTT	12	125255109	R			NA	NA								TRUE				NA	0.205186
cg07741840	15789498	TAAACCTAAAACTAAACAACCAACAAAACAACCAAAACCAAACAAACAAC			II			AGAGCAGACTGTGAACCTGAAGCTGAGCAGCCAACAGAGCAGCCAAGGCCAGGCAGGCAG[CG]CTAAGGACCGAGATGACGGCCATGCCGCGTGAGGGCAGGGATTCCCTGAGCACCCCCATC	37	12	121893769	CGCTGCCTGCCTGGCCTTGGCTGCTCTGTTGGCTGCTCAGCTTCAGGTTC	12	120378152	R			NA	NA	KDM2B;KDM2B	NM_032590;NM_001005366	Body;Body	chr12:121890223-121890510	S_Shelf			NA	12:120377979-120378224			NA	0.275912
cg08762484	60791300	CAACCCRCAACTATAAACAAACCTAAAAATAAACTATACCTTCTATTCCC			II			CTCCAATGGGACAGCCCGCAGCTGTGAACAAGCCTGAGAATAAGCTGTACCTTCTGTTCC[CG]TGGGGGCAGACCTCCCAGATACATTGTTTAGCGCAAAAGCACGTGCAGTGCTGGGTGTGC	37	12	125058884	CGGGAACAGAAGGTACAGCTTATTCTCAGGCTTGTTCACAGCTGCGGGCT	12	123624837	R			NA	NA								TRUE				NA	0.215602
cg09427568	40796477	TTAATAAAAATACTTTACAAACAACCATATATATTATAACTAATCAAAAC			II			GACTCCTGGATTTGGTGAGAGTGCTTTACAAGCAACCATGTGTGTTGTGGCTGATCAAAG[CG]CTCAGAATCCAGGGGAAGGCTGAGATGGCTCCGGAGCAAATGGCAGTGAGTGGATGGAGA	37	12	97670383	TGGTGAGAGTGCTTTACAAGCAACCATGTGTGTTGTGGCTGATCAAAGCG	12	96194514	R		rs10701107	NA	NA								TRUE				NA	0.275533
cg09581911	74718307	CTACTACTTACTAACTACAAACTTTCAACAACTCACACTAACTCTTTCTC			II			AAGCCTTATGAGGTAGGCCCCATTTTTGTTCCCATGGTAGTGATGAAATAATTGAGGTTT[CG]AGAAAGAGTCAGTGTGAGCTGTTGAAAGCCTGCAGCTAGTAAGTAGTAGAGCAGGGACTC	37	12	4699232	CGAGAAAGAGTCAGTGTGAGCTGTTGAAAGCCTGCAGCTAGTAAGTAGTA	12	4569493	F		rs997868	NA	NA	DYRK4	NM_003845	TSS200					NA				NA	0.252555
cg10221014	48768314	AAAAATATAAACCAAATATACAATAACAACTATCATAACCRTAAATAAAC			II			GGTTGTTGTTGAGGGATGTGAGCCAAATGTGCAGTAACAGCTGTCATAGCCGTAGATAGA[CG]CAGGGCTCTCTAAATTTTTACTGAATTAATTAATGGACTGCAGATCCGAGACCTACGTAG	37	12	47618577	GGGATGTGAGCCAAATGTGCAGTAACAGCTGTCATAGCCGTAGATAGACG	12	45904844	R			TRUE	NA	FAM113B	NM_138371	5'UTR					NA				NA	0.238621
cg11603201	73690467	CCCTAAACAAAAAATCTTTTAATCATTATATCAAAACCAATCAACCTAAC			II			CCTTTAACATGCCCTAGACAAAGAGTCTTTTAGTCATTGTGTCAAGGCCAATCAGCCTGG[CG]TGCCAACAAAGACGGCCTTTTCTCTGCCTTTTCTCAAGGTTGACAGTGGTAGTTGTCCTG	37	12	95805475	CGCCAGGCTGATTGGCCTTGACACAATGACTAAAAGACTCTTTGTCTAGG	12	94329606	R			NA	NA								TRUE				NA	0.210813
cg13515269	47709373	TACAAATTACTAAAAAATACCATTTAAACCACTTCAAAATAAATTACAAC			II			TCTTTAACGAGTGCAAGTTACTAAGAGATACCATTTAAACCACTTCAGAATAGGTTGCAA[CG]TGAGAAACTGCATCCTCACTTCTTTGAAAAATATATGCCTTTTAGAAAGCTGAACATTAG	37	12	26274368	GCAAGTTACTAAGAGATACCATTTAAACCACTTCAGAATAGGTTGCAACG	12	26165635	R			NA	NA	BHLHE41	NM_030762	3'UTR	chr12:26275049-26275878	N_Shore		RDMR	NA		12:26274258-26274510	Unclassified_Cell_type_specific	NA	0.242651
cg13524328	25667391	TCCTCTTTATATAATACCATCAAACACRACAAAATAACTTATCCACCTCC			II			ACAGCCAGCAGTCCTCTTTATATGGTGCCATCAAGCACGGCAAAGTGGCTTATCCACCTC[CG]CAACACTCCCAGTGCAACTGTCTGAACGCACACATGCTCCATTGTCCGGGACTGTGGCTG	37	12	117408186	CGGAGGTGGATAAGCCACTTTGCCGTGCTTGATGGCACCATATAAAGAGG	12	115892569	R			NA	NA	FBXW8;FBXW8	NM_153348;NM_012174	Body;Body					TRUE	12:115892469-115892598			NA	0.218531
cg14375747	66692404	ACAATCTCTTTCAAAATAATCCTTTTTCTTCTTCCCACTACAAAAAACAC			II			CTCCCTCACCTTCTGGAGCTTCCCCGAGTTCTCACAGTGAATAATGGAGAAAAATCCCCT[CG]TGCCTCCTGCAGTGGGAAGAAGAAAAAGGACCATTTTGAAAGAGACTGCCGCACTCTGCT	37	12	1675969	CAGTCTCTTTCAAAATGGTCCTTTTTCTTCTTCCCACTGCAGGAGGCACG	12	1546230	F			NA	NA	FBXL14	NM_152441	Body					NA	12:1546194-1546372			NA	0.200869
cg14846380	66702310	CRCTTATCCATATCRTCCTCAATCAACTAAAATTTTCTAATAATAATCAC			II			CAGAACGAGCCGTGGTACATCCGCACCGTGGAGCGTTTCCAGGCATCTAGAGAATCAGAG[CG]TGATCATCACCAGAAAATCCCAGCTGACTGAGGACGACATGGACAAGCGATGACAGCGTG	37	12	125333322	GCTTGTCCATGTCGTCCTCAGTCAGCTGGGATTTTCTGGTGATGATCACG	12	123899275	F			NA	NA	SCARB1;SCARB1	NM_001082959;NM_005505	Body;Body					NA	12:123899204-123899312			NA	0.21361
cg14912045	50641365	AAACACATATATCCAACATCTATATTTAAAAATTCAACCAACCTTAAATC			II			AAGTCCCTGGTATAAAATGGCTAGGACAGTCAGCCTTTTGTATCTGTGGGTTTTGGTCCA[CG]ACTCAAGGTTGGTTGAATCCTTAAATACAGATGCTGGACATATGTGTTTTATTATTATTT	37	12	117184799	AACACATATGTCCAGCATCTGTATTTAAGGATTCAACCAACCTTGAGTCG	12	115669182	F		rs12816240	NA	NA	RNFT2;RNFT2	NM_032814;NM_001109903	Body;Body	chr12:117187803-117188025	N_Shelf			NA				NA	0.231652
cg15114076	14750449	TAAACRCCATTCATCAATATCCAACAAAAAACCATCTCTTCCTAAATAAC			II			CCAGGGCGCAGTGGGCGCCATTCATCAATGTCCAACAGGAAACCATCTCTTCCTGGATGA[CG]GAGGTTTCAGATACAATGGAGGCGAAGAAGGCAGTGGCCACAGCATTCCCACCCCAGGGC	37	12	132703301	GGGCGCCATTCATCAATGTCCAACAGGAAACCATCTCTTCCTGGATGACG	12	131269254	R			NA	NA	GALNT9	NM_001122636	Body					NA	12:131269121-131269755	12:132703206-132704125	Unclassified	NA	0.247128
cg16047471	28759338	AACTAACTCTACATAACAACTACCTACTATTCCATATCAACTCCAAAAAC			II			GCAGCTTTGAGAACTAGCTCTACATAACAACTACCTGCTGTTCCATGTCAACTCCAAAGA[CG]TCAAAGGTGTTAACATCTTTCCCCTACCCCGGGGTTCACCTAGCTCAGCCACAGAACAGA	37	12	26274563	CGTCTTTGGAGTTGACATGGAACAGCAGGTAGTTGTTATGTAGAGCTAGT	12	26165830	R			NA	NA	BHLHE41	NM_030762	3'UTR	chr12:26275049-26275878	N_Shore		RDMR	NA				NA	0.223045
cg17003970	10756338	TTAAAACACATCCCTTTCTCCTATAAACRAAAACCTTAACCTAAACCTAC			II			TCAAGGTCCCCATCTACAGGAGAAAGGGATGTGTTCTGTCGTAACCAAGAAGGAAATACA[CG]CAGGTTCAGGTCAAGGTCCCCGTCCACAGGAGAAAGGGATGTGTTCTAACTGTCGTAACC	37	12	133435861	CGCAGGTTCAGGTCAAGGTCCCCGTCCACAGGAGAAAGGGATGTGTTCTA	12	131945934	F		rs75449706	NA	TRUE	CHFR;CHFR;CHFR;CHFR;CHFR	NM_001161345;NM_001161347;NM_018223;NM_001161346;NM_001161344	Body;Body;Body;Body;Body					NA	12:131945718-131945957			NA	0.273082
cg18079925	68653312	AACAAACACACTAAACCATCTAACACCATATTTATTAAAAAAAACTCACC			II			TGAGCATATTCCATAATCAGTGGGAAAGGGAGCTGAGCACATCTGCACAGCCTCCTGTTT[CG]GTGAGTTTCTCCCAATAAATATGGTGCCAGATGGCCCAGTGTGTTTGCTCTTAGGAATTT	37	12	29873263	CGGTGAGTTTCTCCCAATAAATATGGTGCCAGATGGCCCAGTGTGTTTGC	12	29764530	F			NA	NA	TMTC1	NM_175861	Body					TRUE				NA	0.227969
cg19235645	10701457	AAAACTCAATACCTCACAATAACAACCTACCAAACCTAAAATCTAAACCC			II			AGTATCTGTGGATGGCGCTGTGTCGCCCAGGCTGTGCCTCCCTGTGAGTCCCTGCCCAGC[CG]GGCCCAGACTCCAGGTCTGGCAGGCTGTCACTGTGAGGCACTGAGCTCTCGACAACAGAG	37	12	124787691	CGGGCCCAGACTCCAGGTCTGGCAGGCTGTCACTGTGAGGCACTGAGCTC	12	123353644	F		rs12579304	NA	NA	FAM101A	NM_181709	5'UTR	chr12:124788559-124788884	N_Shore			NA				NA	0.221301
cg20139683	35671432	ACCRAAATATAACTCACATACCTAAAACTACTCCRTAACCATCTAAATAC			II			CAGCAGGGGGAGCCGGGATGTGGCTCACATGCCTGGGGCTGCTCCGTGGCCATCTGGATG[CG]TGCACACGGCAGCAGGGGCAGCCGGGATGTGGCTTACGTGCCTGGGGCTGCTCCGTGGCC	37	12	133250118	CGCATCCAGATGGCCACGGAGCAGCCCCAGGCATGTGAGCCACATCCCGG	12	131760191	R		rs4883555	NA	NA	POLE	NM_006231	Body	chr12:133249979-133250243	Island			NA	12:131760033-131760230			NA	0.227514
cg21046080	19661348	TTTCTTATCRCAACATCAAACTATATAAATCRACCTATAAACTACCAAAC			II			TGAAATGGTCCTTTCTTATCGCAGCATCAGGCTGTGTGAGTCGGCCTGTGGGCTACCAAG[CG]AGAGACATTTATTTTCTTGTTGTTCTAGGGGTTGGAAATCCAAGATCAAGGTGTCGGTAG	37	12	131506092	CGCTTGGTAGCCCACAGGCCGACTCACACAGCCTGATGCTGCGATAAGAA	12	130072045	R		rs78391687	NA	NA	GPR133	NM_198827	Body					NA	12:130071774-130072136			NA	0.300108
cg23261846	41638405	AAAACAATCCCTTTACRAAACTACAAAACATCTTTCATATCTTAATACAC			II			CCATTTCATGGAAAGCAGTCCCTTTACGAAGCTACAAAGCATCTTTCATGTCTTGATGCA[CG]CGTATGTGAACGTCTGCTGCCTTCATAGAAACACAGGTGTTCACACCATTTTTAAACACA	37	12	30591384	AAGCAGTCCCTTTACGAAGCTACAAAGCATCTTTCATGTCTTGATGCACG	12	30482651	R			NA	NA								TRUE				NA	0.224396
cg25641515	10757490	AAAATATCTCCTCATAATCCTTTCCRTAAACTCAAATCTACAAAAACCTC			II			GTTTTCCAGAACTGCGAGCGGGTCAGAGGCATCGGCGTCGATGCCCCACGACGGCTGCAA[CG]AGGCTTCTGCAGATCTGAGTTCACGGAAAGGACCATGAGGAGACACTCCCTCACCCCGAG	37	12	132965879	CGAGGCTTCTGCAGATCTGAGTTCACGGAAAGGACCATGAGGAGACACTC	12	131475952	F		rs74874268	NA	NA				chr12:132965817-132966082	Island			NA	12:131475906-131476155			NA	0.24652
cg26124596	57687319	RAATAACTCAACACCCACTATCTCAAAATAACTCAACACCCACTATCTCC			II			CGAGTCACCCCGGGGACAGTGGGCGCCGAGTCACCCGGGACAGTAGACACCGAGTCACCC[CG]GAGACAGTGGGTGCTGAGTCACTCTGAGACAGTGGGTGCTGAGTCACCCGGGGACAGCCA	37	12	132970851	GGTGACTCAGCACCCACTGTCTCAGAGTGACTCAGCACCCACTGTCTCCG	12	131480924	F	rs36123777	rs35718555	NA	NA				chr12:132972695-132972941	N_Shore			NA	12:131480715-131481101			TRUE	0.394783
cg26561986	72784445	AAAATATTAAACCCCTTTCTATAAACCAAACACTATACTTAACCCTTAAC			II			TTTCCATTTACTTCACGGAACCACCATAGTATTCTGTCCTCTTAAGAAATGTTTGTGAAA[CG]CCAAGGGTCAAGCACAGTGCTTGGTTCACAGAAAGGGGTTCAATATTTTTGAATGAACAA	37	12	95939442	CGCCAAGGGTCAAGCACAGTGCTTGGTTCACAGAAAGGGGTTCAATATTT	12	94463573	F	rs6538642		NA	NA	USP44;USP44	NM_001042403;NM_032147	5'UTR;5'UTR	chr12:95941906-95942979	N_Shelf			NA				NA	0.264988
cg00472029	58667478	TATATAAATTAAACAAAAACRACCATACTCAAAAACAACATTACACCTTC			II			AAAATCAGCCTTTCTTCAATATGGAGGCGTAATTACATGGGTTTACTCATCCACCCTACG[CG]AAGGTGCAATGCTGTTTTTGAGCATGGTCGTTTCTGTTCAACCTACATATCCCGGGTTGT	37	13	100619842	ATGTAGGTTGAACAGAAACGACCATGCTCAAAAACAGCATTGCACCTTCG	13	99417843	F			NA	NA	ZIC5	NM_033132	Body	chr13:100620241-100624348	N_Shore		RDMR	NA		13:100619675-100620166	Unclassified_Cell_type_specific	NA	0.204653
cg03261783	67712452	TATAATTTAACATAACAAATTATATAAACRTTCAACRACTTCTCTAAACC			II			TCCAGCCCAGGAGACTTTCATCTTCATCTCGCATGAAGGATACAATTTCGTTTTGACGCA[CG]GTTTAGAGAAGCCGTTGAACGTCCACACAATCTGTTATGCTAAATCACACCTGGTGTCTG	37	13	100497453	CGGTTTAGAGAAGCCGTTGAACGTCCACACAATCTGTTATGCTAAATCAC	13	99295454	F			NA	NA	CLYBL	NM_206808	Body					NA	13:99295423-99295617			NA	0.21322
cg03887721	38655438	TATTTCTATCCCAATAAAAACCTAACTAAATAAATAAAACTCCATAAAAC			II			TTGCACATACACTTTTAGGTACTGGGGATTCAGAGAGGAAAAAGGACAAAGATCCTTCCC[CG]TTTTATGGAGCTTTATCTACTCAGTCAGGCCCTCACTGGGACAGAAACACATACCAAGCC	37	13	106756690	GTTTCTGTCCCAGTGAGGGCCTGACTGAGTAGATAAAGCTCCATAAAACG	13	105554691	F			NA	NA								TRUE				TRUE	0.209517
cg07674485	41657367	ATCCACAAAAAACRCRTAATACACAAAATACCAAATATATACAAAAAACC			II			TCAAGGTTTCTCTGCATCTGAGCAGGCGTCAGCGCTTCATTCCGTCTGATGAATGAGTCA[CG]GTCCCCTGCACATACCTGGCATTTTGTGTATCACGCGTCCTCTGTGGATGGACATTTGGG	37	13	113461305	CGGTCCCCTGCACATACCTGGCATTTTGTGTATCACGCGTCCTCTGTGGA	13	112509306	F			NA	NA	ATP11A;ATP11A	NM_015205;NM_032189	Body;Body	chr13:113464191-113464413	N_Shelf			TRUE	13:112509130-112509899			NA	0.223149
cg08603424	40637346	ATTAAACATACTTCAAAAACAAAACCCAACTATATTAAAAAAACCTTCAC			II			GCTTATAGCACATTAAACATACTTCAAAAACAAAACCCAACTATGTTAGAAAAGCCTTCA[CG]ATCACATCCATATGTTTAGTTTTAATTTGCATCACACTTAGCTCTGAATAATTAAGAAGG	37	13	100397856	CGTGAAGGCTTTTCTAACATAGTTGGGTTTTGTTTTTGAAGTATGTTTAA	13	99195857	R			NA	NA	CLYBL	NM_206808	Body					TRUE				NA	0.272124
cg08780680	11721443	CAATCTACCAAATCTAACCRAAATCTCTAAATCTAACTACCACAAAAAAC			II			GAGCAGGCTCAGGTTGACAATGCCAACTGCACAGTCAACCTTCAAACTCCAGCAGGCATC[CG]CCCTCTGTGGCAGCCAGATTCAGAGACTCCGGCCAGATCTGGCAGACTGGTAGACAGCCA	37	13	24640963	CGCCCTCTGTGGCAGCCAGATTCAGAGACTCCGGCCAGATCTGGCAGACT	13	23538963	F			NA	NA								TRUE				NA	0.201794
cg10587183	16804357	ATCACCAAAATTACTATAATCCTTTAATAATTAAACAAAATATTCRTCTC			II			GATGCACCTAAATCACCAGGATTGCTATAATCCTTTGATAGTTAGGCAGAGTGTTCGTCT[CG]GTCTGGCGTTACAGCTGGGCTGTTTACGGAGTGTTACGGTGTACTTTTCAAGGGAGATAG	37	13	36048892	TCACCAGGATTGCTATAATCCTTTGATAGTTAGGCAGAGTGTTCGTCTCG	13	34946892	R			NA	NA	MAB21L1;MIR548F5;NBEA;MAB21L1	NM_005584;NR_031646;NM_015678;NM_005584	1stExon;Body;Body;3'UTR	chr13:36049570-36050159	N_Shore		CDMR	NA				NA	0.212563
cg11921111	22737384	AATCACAATTAAATCCCTCACAAAAATTATTCTTAATCCAAAAAACTACC			II			CTTTAGATAAACCAACCCTTGGTAGGAAGCTGCCCAACAAAGGGCCCATGACACTGAACA[CG]GCAGCTTCTTGGACCAAGAACAATTCCTGTGAGGGATTCAATTGTGATCCAACAGCAAGT	37	13	62884315	CGGCAGCTTCTTGGACCAAGAACAATTCCTGTGAGGGATTCAATTGTGAT	13	61782316	F			NA	NA								TRUE				NA	0.239799
cg13519549	22775492	CTAAACCTCTAACATCATAATATTTTCTTAATACCTCACATTACTAACAC			II			TACATGTAAATCTAGACCTCTGACATCATGGTGTTTTCTTAATGCCTCACATTGCTGGCA[CG]GGGATGTGCCCTGCCTGCCAGCACCTAGGACTTCGAGTTGGGTTGCAGCTTATGACATGC	37	13	103330892	TAGACCTCTGACATCATGGTGTTTTCTTAATGCCTCACATTGCTGGCACG	13	102128893	R			NA	NA	TPP2	NM_003291	3'UTR					NA				NA	0.262949
cg20036791	18756509	CCRTCACRAATAAAAACACACAATACATCCAAATATTAATCACACAACTC			II			CAGCACTTGAGCCGTCACGAATGAGGGCACACAATACATCCAGGTATTAGTCACACAACT[CG]GGTCTAAGGGAGAAAGGCTGAGACGCCACGAGAGGTTAATCAATAGCAACCCCACCTGGA	37	13	112508324	CGTCACGAATGAGGGCACACAATACATCCAGGTATTAGTCACACAACTCG	13	111556325	R			NA	NA								NA	13:111556128-111556356			NA	0.233335
cg23630179	14642480	CTATTCCCCCTATCAAATAAAAATAACRACACTAACCTCCTAAAACTAAC			II			TCTAGGGCTTCCTGTTCCCCCTGTCAAATGGGGATGGCGACACTGACCTCCTGGAGCTGA[CG]AGGAGGTTGCAGGCGACTGTGAAACACTCAGTACCATGTCGGGCACGCAGAATATCTGGG	37	13	111089337	TGTTCCCCCTGTCAAATGGGGATGGCGACACTGACCTCCTGGAGCTGACG	13	109887338	R			NA	NA	COL4A2	NM_001846	Body	chr13:111090637-111090860	N_Shore			NA	13:109887214-109887422			NA	0.360137
cg24852561	52688352	AAAACATTCAACCCAACACAATAAACCAAATATCTAATACTCAAACACCC			II			GCACATTGAAGACTTGTTAGTTATGTGAGAATATGTCTGACATGCTTATCATCTCTCCTG[CG]GGTGCCTGAGTATCAGATACTTGGTTTACTGTGTTGGGTTGAATGCTTCTGTTCTAATTT	37	13	100340080	CGGGTGCCTGAGTATCAGATACTTGGTTTACTGTGTTGGGTTGAATGCTT	13	99138081	F			NA	NA	CLYBL	NM_206808	Body					TRUE				NA	0.207285
cg25084760	17642309	TCATCAACCATCACTCTTCCTATATTTTATTCAAAAAACACTAATTATTC			II			TAATCCAGTCTTCATCAGCCATCACTCTTCCTGTATTTTGTTCAAGAGGCACTAATTGTT[CG]CATTTGGCAGGTTTAACACTTCCTGACAGAGAGGCTATTAAGGGGAAGTATTCTCCAATA	37	13	100886412	CATCAGCCATCACTCTTCCTGTATTTTGTTCAAGAGGCACTAATTGTTCG	13	99684413	R			NA	NA	PCCA;PCCA	NM_001127692;NM_000282	Body;Body					TRUE				NA	0.236459
cg26705599	44686317	TAATCRCTATCAAATATACRCCAAACATCACAACRTTTAAATATAAAACC			II			CTTGGCCTTCCTGGTCGCTGTCAGGTATGCGCCAAGCATCACAGCGTTTGGGTATGAAAC[CG]CCCAGTCACCCGATGTGAAACCCCCACGACTCCTCTCTCCTCCCCCGCCAGGCTCCGACC	37	13	111745598	GGTCGCTGTCAGGTATGCGCCAAGCATCACAGCGTTTGGGTATGAAACCG	13	110543599	R			NA	NA				chr13:111745493-111745697	Island			NA	13:110543554-110543657			NA	0.210678
cg26808592	67719492	TTAAAACTCRAATCAATACRAATACRAAAAACAAATATCAAATCCAACCC			II			GAACCACAGTCGGGCCTGGCCCTGCTGCCGGGGCGGGGCTGCTGGACTTCCCTCCCGCTC[CG]GGCTGGACCTGACATCTGTCTCTCGCATCCGCACTGATCCGAGCTTTAACATTTTCTTTC	37	13	25322170	CGGGCTGGACCTGACATCTGTCTCTCGCATCCGCACTGATCCGAGCTTTA	13	24220170	F		rs61948124	NA	NA				chr13:25319668-25322255	Island			NA	13:24219417-24220255			NA	0.218819
cg26862247	18758446	RAAAAATTAACCTACTTATTCTCACRTTAAATACTTTATAAAAATTCACC			II			CTCAACGGCACGGGAAATTAACCTGCTTGTTCTCACGTTAAATGCTTTATGAAAATTCAC[CG]GGCGCAAAAAGAGGGAAGAAAACCCAAGTGGTTGTGCAGTGCGCCTGCCTGGCACCAGTG	37	13	100497665	GGAAATTAACCTGCTTGTTCTCACGTTAAATGCTTTATGAAAATTCACCG	13	99295666	R			NA	NA	CLYBL	NM_206808	Body					NA	13:99295666-99295807			NA	0.2179
cg00677272	38717392	ATACCTATTTCTTATTAATTACAAACTTTTAAAAAACTCACTTTCTTAAC			II			AGCCTGGATTTGTGCCTATTTCTTGTTAATTGCAGACTTTTGGAAAGCTCACTTTCTTGA[CG]AGGCCTTTTTGCTCCAAAATAGTATTACTCCTGGTCACATGGATTGCTAATGATGCTCAT	37	14	59213434	TGCCTATTTCTTGTTAATTGCAGACTTTTGGAAAGCTCACTTTCTTGACG	14	58283187	R			NA	NA								TRUE				NA	0.313935
cg00699807	36751476	CTACTATTTACACAATACCCTCTAATAATCAAAAAATACTATACTATCTC			II			CTGAGAAAAGCCTACTGTTTACACAGTGCCCTCTGGTGGTCAGAAGATGCTGTGCTGTCT[CG]TTAGGATGAATGGATTAAAATGTACTTTTCCTCCTCTGCTTCTGGAGAGGGAGAGAGGAA	37	14	64978001	CGAGACAGCACAGCATCTTCTGACCACCAGAGGGCACTGTGTAAACAGTA	14	64047754	R			NA	NA	ZBTB1;ZBTB1	NM_001123329;NM_014950	5'UTR;5'UTR					TRUE		14:64977842-64978168	Unclassified_Cell_type_specific	NA	0.207352
cg00972222	56653376	AAACRATCCAAACCCTTCTCTATACCAAAACCTATTACTATAATAAATAC			II			ATCCAACTGGTCTGGTGCTTTTGAGATATGTGTTAAGAGACCCTCAAATGCCGGGCTAGT[CG]CATTCACCACAGTAACAGGCTCTGGTACAGAGAAGGGCTTGGATCGTTTTTTAAGGATTT	37	14	34246089	CGCATTCACCACAGTAACAGGCTCTGGTACAGAGAAGGGCTTGGATCGTT	14	33315840	F			NA	NA	NPAS3;NPAS3;NPAS3;NPAS3	NM_001164749;NM_173159;NM_001165893;NM_022123	Body;Body;Body;Body					TRUE				NA	0.271382
cg01118640	72739319	TAAAAATCAAAAATCTAAAATTAACTAACCRTTTACATTCTTTCAAAAAC			II			TCTTACAGTGCTGGAAGTCAGAAGTCTAAAATTGGCTGGCCGTTTGCATTCTTTCAGAGG[CG]ATAGGAGAAATTCTATTTCCTTGCTTTTTCCATCTGAGGCTGCCTGAATTCCTTGGCTTA	37	14	52816915	CGCCTCTGAAAGAATGCAAACGGCCAGCCAATTTTAGACTTCTGACTTCC	14	51886665	R			NA	NA								TRUE				NA	0.225146
cg04244493	58757481	ACAAAATTCATATACTAAAAATTTCTCAAACACCACTAATACCAAAAAAC			II			TGTCATTTATGACAAAGTTCATATGCTAAAGATTTCTCAAACACCACTGATGCCAGAGAA[CG]TGTGTGACAAGCTCCTTTAATTGAGATTCCTGGAGTTCTGCATTGGAACTAGTTTTTACA	37	14	100828625	CAAAGTTCATATGCTAAAGATTTCTCAAACACCACTGATGCCAGAGAACG	14	99898378	R		rs61990729	NA	NA	WARS;WARS;WARS;WARS	NM_173701;NM_213646;NM_004184;NM_213645	Body;5'UTR;Body;5'UTR					TRUE				NA	0.208411
cg04823299	27605338	CAACAAATTAATAAAATACACTAAAAACTACAACACCTACAACAAACATC			II			AGAAGAATGCTCAGCAAATTGATGAGATGCACTGAAAACTGCAACACCTGCAGCAGGCAT[CG]GTCAACAGAAAAGGCCCAGTTTTCCATGACAATGTCCAACCACTCATTGCACAACCAACA	37	14	24098569	AGCAAATTGATGAGATGCACTGAAAACTGCAACACCTGCAGCAGGCATCG	14	23168409	R		rs222722	NA	NA								NA				NA	0.200649
cg05266474	73767415	CAAATCTAAATAAATTCCACRTAAACATACAAAACTAAACAAAAAAAACC			II			GGCGGAGAGGCCCGTCAGGTTGGGAGGGTTACGAGTCCAGCCGTGGAGAGGGGAATATCA[CG]GCCTTCCTTGCCCAGCCTTGCATGCCCACGTGGAATTTACTTAGATCTGTATTCAATTAA	37	14	99708736	CGGCCTTCCTTGCCCAGCCTTGCATGCCCACGTGGAATTTACTTAGATCT	14	98778489	F			NA	NA	BCL11B;BCL11B	NM_022898;NM_138576	Body;Body	chr14:99711839-99713431	N_Shelf			TRUE				NA	0.200077
cg11857805	30613358	ACTAACCAATACAAATCTCCATTTTTACTAACATAATCTTAAACTCATTC			II			GAATCTGGACCACTGGCCAGTGCAAGTCTCCATTTTTACTGGCATAATCTTAAACTCATT[CG]TGAGGGTTGCCCCCAGGAAAAAGTCGATGATCTCAGCCTCCTTGATGGGCAGGGAGAGGA	37	14	100441223	CTGGCCAGTGCAAGTCTCCATTTTTACTGGCATAATCTTAAACTCATTCG	14	99510976	R			NA	NA				chr14:100437381-100438863	S_Shelf			NA				NA	0.262277
cg12043145	57642354	TTCACAAATATTTTCTTTTAATTTTTCTTACTTCAAAACTAACTCRAAAC			II			TTTAAGTTTCATTCACAAGTGTTTTCTTTTGGTTTTTCTTGCTTCAGGGCTGACTCGGGG[CG]GCTGCGCTGCGTTCTCTCCCCTGTGAACTTTGCTCACGTTTTGGACTGGGCAGCATCTCG	37	14	97205952	CGCCCCGAGTCAGCCCTGAAGCAAGAAAAACCAAAAGAAAACACTTGTGA	14	96275705	R			NA	NA				chr14:97207777-97208334	N_Shore		CDMR	NA				NA	0.261179
cg13707567	33610388	TCACTACTTTTATAAATTCCCTTCCAAATAAATATTACTCAACATTTTCC			II			GATTCCTAACTGCTTTGCCTACTGGTAATTTTCACAGAGACAGAGGAGGGTGTAAAAGTC[CG]GAAAATGTTGAGCAATATTTATCTGGAAGGGAACTTATAAAAGTAGTGAATACAGCAAAT	37	14	84720664	CACTACTTTTATAAGTTCCCTTCCAGATAAATATTGCTCAACATTTTCCG	14	83790417	F	rs3001386		NA	NA								TRUE				NA	0.206039
cg14198221	55768438	AACCCACTACTTTCCTTCTAAAAAAAATAACTTAACCAACCCAAAAACAC			II			TCTCAAAGCTGGGAGTAGGAAATATGGACAAGGAATTTCTAAGCCCATCCCCATGTATAT[CG]TGTTCCTGGGCTGGTCAAGCCATTTTTCTCAGAAGGAAAGCAGTGGGTTCTGATTGGGGC	37	14	67983484	CGTGTTCCTGGGCTGGTCAAGCCATTTTTCTCAGAAGGAAAGCAGTGGGT	14	67053237	F		rs7160944	NA	NA	TMEM229B	NM_182526	TSS1500	chr14:67981514-67982380	S_Shore			NA		14:67983277-67983647	Unclassified	NA	0.203446
cg15468746	14654349	TAAAACTTCTCAAATTTATATCTCAAAAAATTCTACTTATACTATACCTC			II			ATCTTTTTAAGGGTATAAAGAACGAACAACAACGATTCATGACTTGGGAATCATGTGCAG[CG]AGGTATAGCACAAGTAGAATTTTTTGAGATATAAATTTGAGAAGTTTTAGAAAAGAAATA	37	14	68167893	AAAACTTCTCAAATTTATATCTCAAAAAATTCTACTTGTGCTATACCTCG	14	67237646	F		rs78497777	NA	NA	RDH12	NM_152443	TSS1500					NA				NA	0.253269
cg16702660	16631322	TCACAAAATCAAAACAAAATCCCTCCTTTCTATATACTCTATTCACTCAC			II			ATCTATAGGCAGAATCAAGGAATAGATCAGAAGTGCAAGGGAGAACTGATTTCAGGCTGG[CG]TGAGTGAACAGAGTACACAGAAAGGAGGGATTTTGTTCTGACCTTGTGAAAAGAATCCTT	37	14	22361282	CACAAGGTCAGAACAAAATCCCTCCTTTCTGTGTACTCTGTTCACTCACG	14	21431122	F	rs8009724	rs8004552	NA	NA								NA				NA	0.233066
cg17316030	25609447	TATTCACACCCTACAAAAACACTAACATCAAAAATAACTCAAACACTTTC			II			GTTGTTCACATCTTAATGATAGCATAGCTAAAACCTTTGGTAGTGTTATTTTTAGGCTCT[CG]AAAGTGTTTGAGTTATTTTTGATGTCAGTGTTTTTGCAGGGTGTGAACATCTCTTGAATT	37	14	64430230	GTTCACACCCTGCAAAAACACTGACATCAAAAATAACTCAAACACTTTCG	14	63499983	F	rs1255887		NA	NA	SYNE2;SYNE2	NM_182914;NM_015180	Body;Body					TRUE				NA	0.282444
cg18239511	31669324	CCCCAACCATAATCATAACACAAAAACTTCRAACCTAAACCATAAATACC			II			CTTCACTGAGTCTCTACTCTGAGCTGGACAGGCAAGGATACACCCTGGCTCCTGCCCCCA[CG]GTACTCATGGTCCAGGCTCGAAGTCCCTGTGTCATGATCATGGTTGGGGCAGCAGGACCC	37	14	96563269	CGGTACTCATGGTCCAGGCTCGAAGTCCCTGTGTCATGATCATGGTTGGG	14	95633022	F		rs6575572	NA	NA								TRUE				NA	0.249193
cg18576044	68603321	RTAAACTCTACTTTTCTAATTCTAACCCTAAATATCATTCAAAAAATACC			II			CCCATGCTCTAGCACTGTGATTTTCCCCAGAAACCCCCACAGAAGGCACATGACTTCTGC[CG]GCATCTTCTGAATGACATTCAGGGCCAGAACTAGAAAAGCAGAGTTCACGTGCACGGTTC	37	14	76015669	TGAACTCTGCTTTTCTAGTTCTGGCCCTGAATGTCATTCAGAAGATGCCG	14	75085422	F		rs11626877	NA	NA				chr14:76012830-76013204	S_Shelf			NA		14:76015593-76015894	Unclassified_Cell_type_specific	NA	0.341416
cg19539986	12758378	TAAAAAAATACATCAACTCCTCTTTTTCTAAAAAACATAAAACAACRCAC			II			GGACCACTGTCATGGGGAACACAGTGCGGCATCACGGCACACAGACTGGCATCGCCTGGG[CG]TGCGCTGCTCCATGTTTCTCAGAAAAAGAGGAGTTGATGCACTTTTTCAGCTGCTTTTTG	37	14	35032169	GAAAAAGTGCATCAACTCCTCTTTTTCTGAGAAACATGGAGCAGCGCACG	14	34101920	F		rs9264	NA	NA	SNX6;SNX6	NM_021249;NM_152233	3'UTR;3'UTR					NA				NA	0.204842
cg23007425	24603426	CATTCTAAAATCATTCTACTTTTAATTTTTTAAAAAACTACCATACCTCC			II			AGTTAAGGCTGTGGATAAATTGGAACCTTTGTGCGCTGCTGGTGGGAATGTCGTCTTGGA[CG]GAGGTATGGCAGTTTCTCAAAAAATTAAAAGCAGAATGACCCCAGAATGGATCCCACAAT	37	14	105600994	CGGAGGTATGGCAGTTTCTCAAAAAATTAAAAGCAGAATGACCCCAGAAT	14	104672039	F	rs75545652	rs2816667	NA	NA				chr14:105603310-105603532	N_Shelf			NA				NA	0.253502
cg23438516	50695345	AAATACAAACRCAATTTATCRTATTTCCAAACCAATTATACTATCCACTC			II			GGGATTACAGGCGTGAGCCACCGCGCCCGGCGGAGAGGAGATTTCTACTCTGGAAAGGAG[CG]AGTGGACAGCACAACTGGTTTGGAAACACGACAAACTGCGTCTGCATTTACAGAAGCAAC	37	14	106892175	AATGCAGACGCAGTTTGTCGTGTTTCCAAACCAGTTGTGCTGTCCACTCG	14	105963220	F		rs7159093	NA	NA								NA	14:105963220-105963349			NA	0.237617
cg24014990	38772460	ATCTAATTAAAAACTCAACCCTATTACCCTCTAAACCACACTTTTTAAAC			II			CCATAGTGATGATCTAGTTGGAGACTCAGCCCTATTGCCCTCTAGGCCACACTTTTTGGG[CG]CACACATCCAGCTGCAAGCTCTCCCCACCTCCCCCAGGCCTCATTGTGTTCGATTGAAAT	37	14	77233722	CGCCCAAAAAGTGTGGCCTAGAGGGCAATAGGGCTGAGTCTCCAACTAGA	14	76303475	R			NA	NA	VASH1	NM_014909	Body					TRUE				NA	0.24319
cg24180006	36696324	CCCCCACACTACATACCCCACATACTACAATCAATAACTCAAATAAAAAC			II			ACCTTCTGCCTCCCCCACACTGCATGCCCCACATGCTGCAATCAGTAACTCAGGTGGGGA[CG]CAGGGAGAAGCAGGCGGTGATGTCAGGGTTTTACTTGGCAGGCAAGAGAGCGTGGGGGGC	37	14	99893325	CCCCACACTGCATGCCCCACATGCTGCAATCAGTAACTCAGGTGGGGACG	14	98963078	R			NA	NA	SETD3;SETD3	NM_032233;NM_199123	Body;Body					TRUE				NA	0.249357
cg26053876	66604481	CATAACTATATTCATTTATTAAAATCTATTTAACTCCAAACTATATAAAC			II			GTGTTACTTCTCATAACTGTGTTCATTTGTTGAGATCTGTTTAACTCCAAACTGTGTGGG[CG]TCTAACTGTTGGCACTAAGGTTTCTTTTCTCTTGAAATTGCCAGCAAAATATTTTACCCA	37	14	22991735	CGCCCACACAGTTTGGAGTTAAACAGATCTCAACAAATGAACACAGTTAT	14	22061575	R		rs77137537	NA	NA								NA				NA	0.209813
cg00153693	58611470	TAAATTAAAAAACCTCATTAACRAACAAAACTTTTAAAAAACCACAAAAC			II			ACTGTCTGAGCCACGAGCTGTAATTGCTGCTGTCCTTCTAAGCAGGGGAAAAGCAGACCA[CG]CTTTGTGGCTTCTTAAAAGCCCTGTTCGTTAATGAGGTTTCCTAATTTAGGGCAGAAGAA	37	15	93249643	CGCTTTGTGGCTTCTTAAAAGCCCTGTTCGTTAATGAGGTTTCCTAATTT	15	91050647	F	rs74029183	rs76813278	NA	NA								TRUE				NA	0.210883
cg00942495	10695381	TTATAACTCTATTAATCTTCTAACACCACTATTACATATACTTACTATAC			II			CAGTAGGAATTTTGTAGCTCTGTTAATCTTCTGGCACCACTGTTGCATATGCTTACTGTG[CG]TGTCACCACGCCTGGCTGTCCTTGACCAAAGTGTTATGTGGTGCTTGACTGCATAATCAT	37	15	76214616	CGCACAGTAAGCATATGCAACAGTGGTGCCAGAAGATTAACAGAGCTACA	15	74001671	R			NA	NA	FBXO22;FBXO22	NM_012170;NM_147188	Body;Body					TRUE				NA	0.201
cg02155360	65786450	AACATTTATACCTTCTTATCTAAACCAAAATAACTATACCCCCAACCCAC			II			ATGAGTACCATGACATTTGTGCCTTCTTGTCTGAGCCAGGATGGCTGTGCCCCCAACCCA[CG]TACCTCTAGCTTCTCAGAGACATATTCGCACTCTGACATGAGCTGAGGTATGATTTCACT	37	15	83519898	CGTGGGTTGGGGGCACAGCCATCCTGGCTCAGACAAGAAGGCACAAATGT	15	81316952	R			NA	NA	HOMER2;HOMER2;HOMER2;HOMER2	NM_199330;NM_004839;NM_199332;NM_199331	Body;Body;Body;Body					TRUE		15:83519829-83519938	Unclassified_Cell_type_specific	NA	0.213058
cg05472380	49661500	AAAACATAATCAATTACTAAAACACTCCATTTCTCAATCACCTTAAATAC			II			TTGGCTGTTAAGAAACATAATCAATTACTGGAGCACTCCATTTCTCAATCACCTTGGATA[CG]CAGGCATTTACTACAAACATGGCCCTCTATTTAGAGCAATTCACATGTAAAGCACTCCAT	37	15	77643229	AAACATAATCAATTACTGGAGCACTCCATTTCTCAATCACCTTGGATACG	15	75430284	R		rs74025108	NA	NA								TRUE				NA	0.215035
cg07579107	54682330	TTCTCAAAAAATAATCTTATATTAACTTAACTTATTTTCTCCCAATATTC			II			GAATAATGTTTTTCTCAAAAGGTAGTCTTGTGTTAGCTTGACTTATTTTCTCCCAGTATT[CG]TGAAGAAGGGATTATTCTGCAGTCTCTGGCTTCCTCTGATGCAGTTGAGAAGTCAGCTGC	37	15	53910786	TCTCAAAAGGTAGTCTTGTGTTAGCTTGACTTATTTTCTCCCAGTATTCG	15	51698078	R			NA	NA	WDR72	NM_182758	Body					TRUE				NA	0.232778
cg09785377	41742374	ATAATATAACTATTCCACRACAAACTTAACCAATATTAACTCTAATCACC			II			ACCATAATTTTTTTAAAAATTGAGGATGATCACAGCATCCTAGGAGCTTAGAGGTTACCA[CG]GTGACCAGAGCCAACATTGGCCAAGTTTGTCGTGGAACAGCCATACCACCTGTCCTGAAT	37	15	60644157	CGGTGACCAGAGCCAACATTGGCCAAGTTTGTCGTGGAACAGCCATACCA	15	58431449	F		rs11633657	NA	NA	ANXA2;ANXA2;ANXA2;ANXA2	NM_001136015;NM_001002858;NM_004039;NM_001002857	Body;Body;Body;Body					TRUE				NA	0.285981
cg11671308	10682360	AAAATATTTAAATAAAAAACTAATTCCTACTATAATTATCCTTCTATTCC			II			TAGAGATCAAGCAACGATGGCTAATGAATTTTACACAAAGCATGCTAATAATGGGGCCTG[CG]GAACAGAAGGATAATCACAGCAGGAATTAGTTTTCTACTTAAACATCCTTCCTTTGCACC	37	15	66261007	GGATGTTTAAGTAGAAAACTAATTCCTGCTGTGATTATCCTTCTGTTCCG	15	64048061	F			TRUE	NA	MEGF11	NM_032445	Body					NA				NA	0.222086
cg11738723	72690410	AAATCTATTTCAAACATACATTCTATCTTAATAAACAAATAAAACCAATC			II			TAGCTAGCTGAAGGTCTGTTTCAAACATACATTCTGTCTTGATAGACAGGTAAGGCCAAT[CG]TTACCTTATCCATTAATTTGCTAAGATACCATCTGGTCTTTCTAAGCCTAATTAACATGT	37	15	77422908	CGATTGGCCTTACCTGTCTATCAAGACAGAATGTATGTTTGAAACAGACC	15	75209963	R			NA	NA	SGK269	NM_024776	Body					TRUE				NA	0.212829
cg12036633	34610328	ACCTTAAAATACCAAACTCTAAAACCAACCTATATTAAAAAAACCCCCCC			II			AGGAGGACATCACCTTAAAGTACCAGACTCTAGGGCCAGCCTGTGTTGGGAGAACCCCCC[CG]CCCCTTCTCTTGCAGCTTCCCCCGGGGGGGACAGATCTTCATGGGGACACAAGGGAGAGT	37	15	63758958	CGGGGGGGTTCTCCCAACACAGGCTGGCCCTAGAGTCTGGTACTTTAAGG	15	61546011	R		rs10693671	NA	NA								TRUE		15:63758469-63759880	Unclassified	TRUE	0.270821
cg13571700	17780509	AAAAAATTAAAAAATACAATTATCAAACATCTTAATATAAACCTCACACC			II			GCGTTTTCTAAAGGGAATTGAGAAATGCAATTATCAAGCATCTTAGTATGGGCCTCACAC[CG]CTTTTTGGCCACTTGATCGACGATAAATAAATACATTTGTTAGATTTGTAGAATTTCATA	37	15	36332776	CGGTGTGAGGCCCATACTAAGATGCTTGATAATTGCATTTCTCAATTCCC	15	34120068	R			NA	NA								TRUE				NA	0.204637
cg18705301	17710320	AAAAAAAATATACACAAAATACAAACAAATACCCTAAACAACTAACRACC			II			GACCACCACGCACCTGGACAGCAGCCCCTCCTACCAGCCCTTCCCGAGTCTCGCCCCACA[CG]GTCGCCAGTTGCTCAGGGCATCTGTTTGTACCTTGTGCACACCTCTCTTAAAGCACTTTT	37	15	41695430	CGGTCGCCAGTTGCTCAGGGCATCTGTTTGTACCTTGTGCACACCTCTCT	15	39482722	F		rs56283962	NA	TRUE	NDUFAF1	NM_016013	TSS1500	chr15:41694493-41694756	S_Shore			NA				NA	0.312592
cg20861250	74767452	TTTCAAAAAACATTTAATCTTTATCTATTAAAACCCCCAACATACAACRC			II			TCAATTAAGAATTTCAAGAAGCATTTAATCTTTATCTATTGAAACCCCCAGCATGCAGCG[CG]CACAGGGTGAGCCTAGAAAGAAAACCACAGCCCCCTGTGGTGAGAGGAAAAAAGATACAG	37	15	67701662	CGCGCTGCATGCTGGGGGTTTCAATAGATAAAGATTAAATGCTTCTTGAA	15	65488716	R			NA	NA	IQCH	NM_001031715	Body					TRUE				NA	0.273263
cg27224881	13684384	ACCCCCCATAAAACRCCTAACTATAAACTAATTATTTCTAAAAAAATAAC			II			TGCACCCCCCTGCCCCCCATGGGACGCCTAGCTATGGGCTGATTGTTTCTAAAGAGGTAG[CG]CCACAGGGGTGTGGAGCCAAGTGATAATCAGGCTCAGAGAGCTTGACAGTAGACCCCAGC	37	15	33191698	CCCCCCATGGGACGCCTAGCTATGGGCTGATTGTTTCTAAAGAGGTAGCG	15	30978990	R			NA	NA	FMN1	NM_001103184	Body					TRUE				NA	0.266877
cg00101154	30746351	AATTAATCTTAAACTTAACCCCATAAAACCTATAATACACRAAAATAAAC			II			CCCGTTCTTGGGGTTGATCTTGAACTTGGCCCCATGAGGCCTATAGTGCACGGGAGTGGG[CG]TCCGCTCCTCCTCCAGGGAGCGCAGGTAGTGGCCGGGCAGGCGGGAACAGATGCCCTCCC	37	16	420108	CGCCCACTCCCGTGCACTATAGGCCTCATGGGGCCAAGTTCAAGATCAAC	16	360109	R		rs75038007	NA	NA	MRPL28	NM_006428	Body	chr16:419860-420256	Island			NA	16:359773-360737			NA	0.211582
cg00253171	65648395	ATTAATAAATTCRAAAAATACCATTTAACAATTACAAACTCCCRTAAAAC			II			CAGCAAACAGTATTGATGGATTCGGGGAATGCCATTTGACAGTTACAGGCTCCCGTGAGG[CG]GTGCAGGCTCCTCCGAGCCAGGGATGGAGCTGGGGATTGAGTGACACAAGACTCTTTGGG	37	16	78291326	CGCCTCACGGGAGCCTGTAACTGTCAAATGGCATTCCCCGAATCCATCAA	16	76848827	R			NA	NA	WWOX;WWOX	NM_016373;NM_130791	Body;Body					TRUE				NA	0.213901
cg00415057	27667399	ACTAATTAAAACAACAAACATCCTAAACATACACAAAAATATAATTCACC			II			TGCCTACAGACAGAAAGCAAGATGTCTAATATTAGACATACAAGTTGCTGCCTGTTATAA[CG]GTGAATTATACCTTTGTGCATGCCTAGGATGTTTGTTGTTTTAATTAGCTGCAATATATA	37	16	68333694	CGGTGAATTATACCTTTGTGCATGCCTAGGATGTTTGTTGTTTTAATTAG	16	66891195	F			NA	NA	SLC7A6;SLC7A6	NM_001076785;NM_003983	3'UTR;3'UTR					TRUE				NA	0.222254
cg00713204	40801448	AAAAATAAACTCRAAACAACAAAAATAACACTAAAACAACCACTAAAAAC			II			CCCGCTCCCCTGTCAATGTGGGCCGGCCTCCCGCTCCCCTGTGCTGCGAGCTCCACGGCC[CG]CTCTCAGTGGCTGCCTCAGTGCCACCCCTGCTGTCTCGAGCCTACCTCCCCCTTCCTTCT	37	16	88016632	GAGGTAGGCTCGAGACAGCAGGGGTGGCACTGAGGCAGCCACTGAGAGCG	16	86574133	F	rs11645100	rs11639873	NA	NA	BANP;BANP	NM_017869;NM_079837	Body;Body	chr16:88018631-88018954	N_Shore			NA	16:86574046-86574172	16:88016006-88017655	Unclassified_Cell_type_specific	NA	0.246864
cg02316445	24799353	CCAAAATCCCCRAAAAACTATATAAAACAAAAACTTTACCAACTAACATC			II			GATGGGATTCTCCAGGGTCCCCGAGGAACTGTATGGAGCAGAAACTTTGCCAACTGGCAT[CG]ACATGTTATATAAACAAGACAGAAATTTTTGCAGTGTTGAGTCACTGGAATTTCTAGGTT	37	16	80231787	CAGGGTCCCCGAGGAACTGTATGGAGCAGAAACTTTGCCAACTGGCATCG	16	78789288	R			NA	NA								TRUE				NA	0.280041
cg02856402	65610426	AATAACTTACAAAACCCACTTTATTAAATACTAAAACATTTACACAACRC			II			ACCCAGAATCCCTCTAACCCCTTGGGTGCGGTTTGCTCAGCCCCAGCTTATCTCCTCCTC[CG]CGCTGTGTAAATGCTCCAGCACTCAATAAAGTGGGCTTTGCAAGCTACCTCCTTCCCTGC	37	16	4560300	CGCGCTGTGTAAATGCTCCAGCACTCAATAAAGTGGGCTTTGCAAGCTAC	16	4500301	F		rs1051308	NA	NA	HMOX2;HMOX2;HMOX2;HMOX2	NM_001127205;NM_001127204;NM_002134;NM_001127206	3'UTR;3'UTR;3'UTR;3'UTR					NA				NA	0.53457
cg04451839	40756399	CCRCCRCTCAAATTTATTTTACCAAAATTACAAAACAATTATAAAAATAC			II			GCAGGGCTCTGCTTTGTCAGGGAGAAGAAAATAAAGAGAAATCAGCCCAGCTTCAAAGGG[CG]CATTTCCATAATTGCCCTGTAACTTTGGCAAAATAAATCTGAGCGGCGGGGAAAAGCACA	37	16	54311855	CGCCGCTCAGATTTATTTTGCCAAAGTTACAGGGCAATTATGGAAATGCG	16	52869356	F	rs16953303		NA	NA				chr16:54315602-54316104	N_Shelf			NA				NA	0.220293
cg05340094	53782386	AATATTTATCTTTATTATAACCATTATATATTTTTACCTTCAATTTATCC			II			GTGATTAAATAAATATTTATCTTTATTGTAGCCATTGTATATTTTTACCTTCAGTTTGTC[CG]GTTTCTGATTATTATTTTAAATTTTTCAATGGCAACAGTTAATCTTTTTTTTTTCCCTTT	37	16	73095395	CGGACAAACTGAAGGTAAAAATATACAATGGCTACAATAAAGATAAATAT	16	71652896	R			NA	NA				chr16:73096888-73097115	N_Shore			NA				NA	0.206345
cg05450979	12773309	RACAAAATACCCCTAAATCCRCTCATAAATAAATAACCCCAATATAAAAC			II			TCCCTCTCCTCGGCAGAGTGCCCCTGGATCCGCTCATAGGTGGGTGACCCCAGTGTGGGG[CG]GCACCTCACTCCTCGGTCAGCCCCACAGGCACGGGTCGGGCACAACAGGGGGCGGCTACA	37	16	10855738	CGCCCCACACTGGGGTCACCCACCTATGAGCGGATCCAGGGGCACTCTGC	16	10763239	R			NA	NA	NUBP1	NM_002484	Body					NA	16:10763189-10763294			NA	0.428182
cg06844719	72651489	TCATTTATTCTCACAATAAAAAAAACTTACAAATCACCATTTCCAAACCC			II			AGCAGTCTTCAAGCCATCCTTCTGGGCTGAATAACTCTGTGTGCTTTACTCCCTTGGGAA[CG]GGCTTGGAAATGGTGACTTGTAAGCCCTCCTCACTGTGAGAATAAATGACCCAGCTCAGC	37	16	9326393	CGGGCTTGGAAATGGTGACTTGTAAGCCCTCCTCACTGTGAGAATAAATG	16	9233894	F		rs4782153	NA	NA								TRUE				NA	0.225572
cg07437923	41664365	ATAAATAATAATCCTTATCAAAATATACAATCCTTACTCCCACCCCATCC			II			GCTCTGACCGTGTGGGTGGTGATCCTTGTCAGGATGTACAGTCCTTGCTCCCACCCCATC[CG]GGATGGCCGCCTGTCCCTGACTATTGAGTCCTGTTGTTGTAAGCCAGGCATGGAGGGCTC	37	16	4506231	TGGGTGGTGATCCTTGTCAGGATGTACAGTCCTTGCTCCCACCCCATCCG	16	4446232	R			NA	NA	DNAJA3;DNAJA3	NM_001135110;NM_005147	3'UTR;3'UTR					NA				NA	0.308342
cg08969855	45765353	CAAAATTTTATCCACAACTAAAAAATATCTATCTAATTCCTACAACCCCC			II			GGGTTCTTGGCAGAGTTCTTCTTGTCTGTCAAGATGCTCTCCTGAAAACCAGCCAGGCTC[CG]GGGGCTGCAGGAATCAGATAGATACTTCCCAGCTGTGGACAAAATCCTGTAATGAAAGGA	37	16	23417536	CGGGGGCTGCAGGAATCAGATAGATACTTCCCAGCTGTGGACAAAATCCT	16	23325037	F			NA	NA	COG7	NM_153603	Body					TRUE				NA	0.215672
cg15473617	22796391	CTAAACCCCTAATATAAAATACTAAAATCTAAACCCCTAATATAAATACC			II			CCTGAGGATGCCTAAGCCCCTGGTGTAGGATGCTGAAGTCTAAGCCCCTGATGTAGATGC[CG]AAGTCTCAGCCCCCGACGTAAGATGCCGAAGTCTCAGCCCCCGACGTAGGATGGCGAAGT	37	16	89593170	CGGCATCTACATCAGGGGCTTAGACTTCAGCATCCTACACCAGGGGCTTA	16	88120671	R			NA	NA	SPG7;SPG7	NM_003119;NM_199367	Body;Body	chr16:89593169-89593395	Island			NA	16:88120671-88120896			NA	0.21526
cg26805113	74642370	ATACCTTAACCCCATAATATAACCTAATAACRTTCRATAAAATAATAACC			II			CCAACGGACTTGTGCCTTAGCCCCATGATATAACCTGATGACGTTCGGTGGAATAATGAC[CG]TTCATCACAGCCACCACTGCTTGAAGGCGTGCTGTGTTTTATGAGTTTTACGAGAGTTCT	37	16	86112141	CGGTCATTATTCCACCGAACGTCATCAGGTTATATCATGGGGCTAAGGCA	16	84669642	R			NA	NA								NA	16:84669586-84669643			NA	0.481678
cg02768480	61600312	CCCCAAATATCAAAAATACTCAAATTAAAAAACACTAACATAAACATTAC			II			CCTGGTAAGTCCTCCTCTATTTTCAGACTAGGCAGCATGAGGTCCCTTCCCCCATGTTCC[CG]TAATGTTTATGCCAGTGTTTCTCAATCTGAGTACTTTTGACATTTGGGGCTGGATAATTA	37	17	53810321	CCCAAATGTCAAAAGTACTCAGATTGAGAAACACTGGCATAAACATTACG	17	51165320	F			NA	NA	TMEM100	NM_001099640	TSS1500					TRUE				NA	0.260396
cg05331763	73723426	CCAAAACTAAACCTAACACRCAAATACTACCCTAACTAAACAATAAACAC			II			CCAACCTGCATGCAGGGCGTGGCGGGCGGCCGGGTTAAGGTCTCGCAGCCAAAGCTGCGG[CG]TGCTCACTGCCCAGTCAGGGCAGCACCTGCGTGCCAGGCCCAGCCCTGGGTTAGGGCCCC	37	17	80535367	CAGGGCTGGGCCTGGCACGCAGGTGCTGCCCTGACTGGGCAGTGAGCACG	17	78128656	F		rs4789801	NA	NA	FOXK2	NM_004514	Body	chr17:80533761-80534177	S_Shore			NA	17:78128613-78128750			NA	0.268796
cg05509701	59680394	TAAAAATCTTACAAATCTCATAACCCCTTCCCTTTCCTTTAATTTACTTC			II			TTTCACTTAACTTTTTAAACAGTGAGTTCTGTAGTTTTGATGAGTGAGAGTCATCATATA[CG]AAGCAAATTAAAGGAAAGGGAAGGGGTCATGAGACTTGTAAGATTTTTAAATACTGTACT	37	17	9213030	CGAAGCAAATTAAAGGAAAGGGAAGGGGTCATGAGACTTGTAAGATTTTT	17	9153755	F	rs78462123		NA	NA	STX8	NM_004853	Body					TRUE				NA	0.2792
cg05528899	54661458	ATAAAAATCCTCTAACCCRCTAAACCTATACRCCAAAACTAAACAACAAC			II			CGCTGTTTGGGGTGGAAATCCTCTAACCCGCTGGGCCTGTGCGCCAGGGCTGAGCAACAG[CG]CGGAGCCGTGCATCTGTCGGGGGCGGGACGCGGCAGCAGGGCTGTGAGGGCTGCGTTTTC	37	17	57120	TGGAAATCCTCTAACCCGCTGGGCCTGTGCGCCAGGGCTGAGCAACAGCG	17	57120	R			NA	NA				chr17:56119-57232	Island			TRUE	17:56145-57232			NA	0.338168
cg08002427	31621373	TTTAACAAACAAAATAATCTTACAACTATACATTATCTAAAAACCATCCC			II			TATTTCAATATTTTAACAAACAGAATGGTCTTGCAACTGTGCATTGTCTGAAAGCCATCC[CG]CTGAAGCCTGAACTTAGATCAGCTTCTCTAATGAATGTTGACGATAGAAAGTACTTTTGG	37	17	11503508	CGGGATGGCTTTCAGACAATGCACAGTTGCAAGACCATTCTGTTTGTTAA	17	11444233	R			NA	NA	DNAH9	NM_001372	Body	chr17:11501631-11502328	S_Shore			NA				NA	0.255012
cg08024264	66713451	TAAACTTTTCAAAAAATATCCCAATAAACCAAAACRACCTACATCTTCAC			II			TTTTGGAGCAATAGGCTTTTCAGGGGGTATCCCAATAGGCCAGGACGGCCTGCATCTTCA[CG]TAGCCCCTCTGCTCTTGAGCTTTCTCCTTCCTGCCACCTGGGGTGGTGGAAAGGGCATTG	37	17	75084281	CGTGAAGATGCAGGCCGTCCTGGCCTATTGGGATACCCCCTGAAAAGCCT	17	72595876	R			NA	NA	SCARNA16;C17orf86	NR_003013;NR_027058	TSS1500;TSS1500	chr17:75084622-75085085	N_Shore			NA				NA	0.470958
cg10820158	64666457	CTAAATATCAAAAACCCTAACCAATCTTAATTAACTCTACTACTTACAAC			II			TTATTGATGGACTAGATGTCAGAAACCCTAGCCAATCTTGGTTGGCTCTACTGCTTGCAA[CG]TTGTGACTGTGGACAAATAAGTCAACAGCTCCGTGCCTCAGTTTCCCTTATTTGGAAAAT	37	17	53810813	CGTTGCAAGCAGTAGAGCCAACCAAGATTGGCTAGGGTTTCTGACATCTA	17	51165812	R			NA	NA	TMEM100	NM_001099640	TSS1500					NA				NA	0.200671
cg11331837	11745317	TAACAATACACTTAAAAAAAACCATAAAAATAACTCATCAAAACTATCCC			II			AAATAACTCTTTGGCAATGCACTTAAAAAGAGCCATAAAAATGGCTCATCAAAGCTGTCC[CG]CTCAGTGAGAAGAATAGTATCAAGTGTCCTCTCAAGAAGGAGCTATTATGAACACAGAAA	37	17	35161825	CGGGACAGCTTTGATGAGCCATTTTTATGGCTCTTTTTAAGTGCATTGCC	17	32235938	R			NA	NA				chr17:35165323-35165983	N_Shelf			NA				NA	0.263313
cg17169982	51775315	AATATAAAAATACCAATTCAAAAATATTATAACTTACCACCTTAAAAAAC			II			GCATTTGTAAAAATGTGAAAGTGCCAGTTCAGAGGTGTTGTAGCTTGCCACCTTGGAAGG[CG]TGTGTGTGGCCGTAGCTCTGTGAACACACGTGTGAACCCGGCGTTAGGACACCCGGGCCC	37	17	80787973	CGCCTTCCAAGGTGGCAAGCTACAACACCTCTGAACTGGCACTTTCACAT	17	78381262	R			NA	NA	TBCD;ZNF750	NM_005993;NM_024702	Body;3'UTR	chr17:80790368-80790581	N_Shelf			NA				NA	0.253839
cg20502501	21638429	TTCAAAAATCCAAAATATTCCAAAATCCRAAACTCTATAAAAACCACCAC			II			AGTGTCCCTAATTCAAAAATCCAAAATGTTCCAAAATCCGAAACTCTGTGAGGGCCACCA[CG]CTGCCACAGGTGGACAGTTCCCCTCCCGACCTTGCGGGCGCAAACTTTGTTTCATGCACA	37	17	78809403	TCAAAAATCCAAAATGTTCCAAAATCCGAAACTCTGTGAGGGCCACCACG	17	76423998	R		rs2333989	NA	NA	RPTOR;RPTOR	NM_001163034;NM_020761	Body;Body					NA	17:76423926-76424027			NA	0.269597
cg20756026	53647446	AATCCRAAAAACTAAAAATATAATCCAAATATCTCACCAACCTCACRTCC			II			GAGAACAGGTGGGTCCGAGGGGCTGAGAGTGTGGTCCAGGTGTCTCACCAACCTCACGTC[CG]CTCTGTCTGCAGCGTCCGGGGTGCCGCAGCTGGTGGAGCCGGTGCTCTGGGACTACACGG	37	17	80394529	CGGACGTGAGGTTGGTGAGACACCTGGACCACACTCTCAGCCCCTCGGAC	17	77987818	R			NA	NA	HEXDC	NM_173620	Body	chr17:80393470-80393752	S_Shore			NA	17:77987705-77987897			NA	0.324248
cg24417155	72680508	AAAATACTTTCTATTATCCCTACATAATTTCCTCCTTTATAAATAACTCC			II			TAGGAATTGAGGCTGGACCAAGCACAGATGTGGGTCTGGCTGAGCTCAGGCCACTAGCCT[CG]GAGTCACCCACAAAGGAGGAAATTATGCAGGGACAACAGAAAGTACCTCTGAGACCTGTG	37	17	40808068	CGGAGTCACCCACAAAGGAGGAAATTATGCAGGGACAACAGAAAGTACCT	17	38061594	F		rs12943352	NA	NA				chr17:40811232-40811597	N_Shelf			NA		17:40808028-40808338	Unclassified_Cell_type_specific	NA	0.295375
cg25929399	14621300	AAAACACAAACTTTCCTATTAATCAATAATATAACAAAAAAACTAACCCC			II			TGTCCACTCTGGAGACACAAACTTTCCTGTTGGTCAGTGGTGTAGCAGGAGGACTAACCC[CG]GTGATGACAATGGTTCTCACTTGGGTTAAGACTCAACCAGCCTTCCCTATCCAGGGAAGA	37	17	39597601	CGGGGTTAGTCCTCCTGCTACACCACTGACCAACAGGAAAGTTTGTGTCT	17	36851127	R			NA	NA	KRT38	NM_006771	TSS200					NA				NA	0.246283
cg26287152	28777449	TTTAAAAATTCTTTAAACTACCCCATTTTATCCCCTCCCCAACTTTTACC			II			GGCCAGACCTCCCCGCGGATTGACACATCAATACCGCCAAAGAAAATGGCCTGGAGGAAG[CG]GCAAAAGTTGGGGAGGGGATAAAATGGGGCAGCTCAAAGAACCCCCAAATCCCCAGAGAT	37	17	77923675	CGGCAAAAGTTGGGGAGGGGATAAAATGGGGCAGCTCAAAGAACCCCCAA	17	75538270	F	rs76544663		NA	NA	TBC1D16	NM_019020	Body	chr17:77924080-77924423	N_Shore			TRUE	17:75538070-75538586			NA	0.214285
cg26536949	41695311	CCTCCAAATACCAACAAAAAACAAACRTTTTCTCATATAAAAAAAATACC			II			GATGCTCCTTTCCTCCAGGTACCAGCAGAAAGCAGGCGTTTTCTCATGTGGGAAAGATGC[CG]GCCCCCGCTGTTTGGGGTGGAAATCCTCTAACCCGCTGGGCCTGTGCGCCAGGGCTGAGC	37	17	57053	CTCCAGGTACCAGCAGAAAGCAGGCGTTTTCTCATGTGGGAAAGATGCCG	17	57053	R			NA	NA				chr17:56119-57232	Island			TRUE	17:56145-57232			NA	0.365155
cg27129144	50738421	TCATTTCCCCAAACATTAACAATTTTATTAACACCCACCATTATAAAAAC			II			CTGCTTCGGTATCATTTCCCCAGGCATTAGCAGTTTTATTGGCACCCACCATTGTGAAAA[CG]CTGCACATATCAACATCTCAGCACAGCCCTCCATCTGCCTGCAGATGACTTCCCCGGTAG	37	17	78848533	CATTTCCCCAGGCATTAGCAGTTTTATTGGCACCCACCATTGTGAAAACG	17	76463128	R			NA	NA	RPTOR;RPTOR	NM_001163034;NM_020761	Body;Body	chr17:78849401-78850933	N_Shore			NA	17:76463128-76463410			NA	0.244671
cg27659796	58690368	TATTACCTCTAATTTAAAACCRTACAAAATATTACCACAAACCRTATACC			II			CCTAGATCTGAGCTCCTTCCTGGGAGTCCAGGGCCCTTCACAAGTTTGGGTGAACAATCC[CG]GTACACGGTCTGTGGTAACATCCTGCACGGCTCTAAACCAGAGGCAACAGGGCACCCCAC	37	17	1053794	GTTGCCTCTGGTTTAGAGCCGTGCAGGATGTTACCACAGACCGTGTACCG	17	1000544	F		rs2245293	NA	NA	ABR;ABR	NM_021962;NM_001159746	Body;5'UTR					NA	17:1000395-1000574			NA	0.382224
ch.17.1348593F	40601467	GTACAATTAAAATACATATAAAAATACCATACTCTAAAAACAATTAAACT			II			GGTGATGCTGTTGCTGCTGGTCTATGAACCAAACTTTGAGAACCATCTGTTCAGTGCAAA[CA]GTTCAACTGTTTTCAGAGCATGGCATCCTTACATGTATTTCAATTGTACCCATAATTTCT	36	17	49281558	CAGTTCAACTGTTTTCAGAGCATGGCATCCTTACATGTATTTCAATTGTA	17	46636556	F			NA	NA	MBTD1	NM_017643	Body					NA				NA	0.227578
cg00348031	20645464	AACAACTATAAAACCAAACTTTACCATTCCRACTAAAACCACAAAACCAC			II			GGGATCCGCCTGTCCACGTGCAGCCGCCTCCGGGCGGCGTCGGCCATGCTGCTGCCCCAC[CG]TGGCTCTGTGGCTCCAGCCGGAATGGCAAAGCCTGGCTCCACAGCTGCCTGGGAGCGTGA	37	18	77236278	GCAGCTGTGGAGCCAGGCTTTGCCATTCCGGCTGGAGCCACAGAGCCACG	18	75337266	F	rs7408083	rs7408082	NA	NA	NFATC1;NFATC1;NFATC1;NFATC1	NM_006162;NM_172388;NM_172389;NM_172387	Body;Body;Body;Body	chr18:77233326-77236398	Island			NA	18:75333920-75337925	18:77235851-77236588	Unclassified_Cell_type_specific	NA	0.453916
cg01142445	56751447	TCTTCCTTTCAAAATAACRACATCATCTTATAATTTAACCATATATTTAC			II			TTTTTCTTTCTGAGAAAAAACAACATATGGGAAAAGTTCAGTTTCTCCCAGAAAAGGTTG[CG]CAAACATATGGTCAAATTACAAGATGATGTCGTTATTTTGAAAGGAAGAGCATATAAACT	37	18	70538624	CTTCCTTTCAAAATAACGACATCATCTTGTAATTTGACCATATGTTTGCG	18	68689604	F			NA	NA				chr18:70533965-70536871	S_Shore		RDMR	NA				TRUE	0.302877
cg05384868	43702386	CCAAAACAATAACTCTAAATCTAAAAAAAATCRCAATCCCCACCCACAAC			II			CAGGTGAACTCCTCCACCCTGTCCCCGCCCCCGCCCCCACCCCCAACCAAAACAAGCATT[CG]TTGTGGGTGGGGACTGCGACTCCTCCCAGATTCAGAGCTACTGCTCTGGGAGGGCCGTCA	37	18	20714428	CGTTGTGGGTGGGGACTGCGACTCCTCCCAGATTCAGAGCTACTGCTCTG	18	18968426	F			NA	NA	CABLES1;CABLES1	NM_001100619;NR_023359	TSS1500;TSS200	chr18:20714968-20717071	N_Shore		RDMR	NA		18:20714282-20714533	Unclassified	NA	0.203618
cg05401069	69655467	CAACCCTTAAACCTAAAACATTAACAACRAACTCTAACTCTATATATAAC			II			TGGCTTGCTTCTCCCTGGACATAACTACTGAGTAATTGGCAGGCAGGCCGGACTGACCTG[CG]CCACACACAGAGCCAGAGCCCGCTGCCAATGCTTCAGGCCCAAGGGCTGTGCTCCTGGGT	37	18	21572634	CGCCACACACAGAGCCAGAGCCCGCTGCCAATGCTTCAGGCCCAAGGGCT	18	19826632	F			NA	NA	TTC39C	NM_153211	TSS200					TRUE		18:21572543-21572968	Promoter_Associated_Cell_type_specific	NA	0.267321
cg06077443	58717318	TATAATCACACTCCATCTATTACTACAAAATTCTTAAATACCTACAAAAC			II			GGTATTACTCAACCTAACCAAGGGAATGGTTTGCTGAATATGTCGTACTCAACTGATAGG[CG]CTTTGCAGGCATTTAAGAATTCTGTAGTAACAGATGGAGTGTGATCATATATTTAAATAG	37	18	10457385	ATGATCACACTCCATCTGTTACTACAGAATTCTTAAATGCCTGCAAAGCG	18	10447385	F			NA	NA	APCDD1	NM_153000	Body	chr18:10454082-10454296	S_Shelf			NA				NA	0.215595
cg08235349	29742325	CCTACCCCAACAACAACAAAATAAAAATCAACTAATAAACAAAATAAAAC			II			AACATATGGGGCCTACCCCAGCAGCAGCAAGATGAAAGTCAGCTGATGGGCAGGATAAAG[CG]TGTGCATGACAGGATAGAGTTCTCCCATTTTGCCAAGTTTCTCCAATGATGCTTCACTCT	37	18	5198566	CGCTTTATCCTGCCCATCAGCTGACTTTCATCTTGCTGCTGCTGGGGTAG	18	5188566	R		rs292288	NA	NA	LOC642597	NM_001145194	TSS1500	chr18:5196243-5197389	S_Shore			NA				NA	0.291666
cg11986743	44644324	TCTCTTCRAAAAAAACTCTCTTAACTTCCRATCTTAAATAATAACTTCCC			II			TATAAAAATTTTCTCTTCGGAGGGAGCTCTCTTAACTTCCGATCTTAAGTAGTGGCTTCC[CG]TTTCTGCGGTGCTCGCCACAGGGGTGTGTCTCAGAGCAGGGAGGACGGGTGAGAGAAGGG	37	18	29205358	CGGGAAGCCACTACTTAAGATCGGAAGTTAAGAGAGCTCCCTCCGAAGAG	18	27459356	R			NA	NA	B4GALT6	NM_004775	3'UTR					NA				NA	0.202747
cg12639429	35630321	ATAACTTACTTCTCCCTAAACATAACTACTAAATAATTAACAAACAAACC			II			GCCTAACAAGCATGGCTTGCTTCTCCCTGGACATAACTACTGAGTAATTGGCAGGCAGGC[CG]GACTGACCTGCGCCACACACAGAGCCAGAGCCCGCTGCCAATGCTTCAGGCCCAAGGGCT	37	18	21572622	CGGCCTGCCTGCCAATTACTCAGTAGTTATGTCCAGGGAGAAGCAAGCCA	18	19826620	R			NA	NA	TTC39C	NM_153211	TSS200					TRUE		18:21572543-21572968	Promoter_Associated_Cell_type_specific	NA	0.20223
cg16353800	38782387	ACTCCATTATCTTACACTTAAACAAAAAATCRTTAAAAATATTTAAAAAC			II			ACAAACTCTTTGCTCCATTATCTTACACTTGAGCAGAAAATCGTTAGAAATATTTGGAAA[CG]AAATAATCTGTCACCTTCTTACGAAAAAAGCTGAAAATAGTGCATAAACTGATTTAACCT	37	18	72917943	CGTTTCCAAATATTTCTAACGATTTTCTGCTCAAGTGTAAGATAATGGAG	18	71046931	R			NA	NA	ZADH2	NM_175907	Body	chr18:72919914-72921785	N_Shore		RDMR	NA		18:72917710-72918389	Promoter_Associated_Cell_type_specific	NA	0.205053
cg18719665	35613508	CTATACTATACACCCAAAAACACAACCCTTAAACCTAAAACATTAACAAC			II			AACTACTGAGTAATTGGCAGGCAGGCCGGACTGACCTGCGCCACACACAGAGCCAGAGCC[CG]CTGCCAATGCTTCAGGCCCAAGGGCTGTGCTCCTGGGTGCATAGCACAGAAAAGACTGCC	37	18	21572656	TGTGCTATGCACCCAGGAGCACAGCCCTTGGGCCTGAAGCATTGGCAGCG	18	19826654	F			NA	NA	TTC39C	NM_153211	TSS200					TRUE		18:21572543-21572968	Promoter_Associated_Cell_type_specific	NA	0.201209
cg19375418	29773383	ACTCTATAAACACTATCRCRACAACTCAAACACTACATTTAAATCCTAAC			II			GGCAGACCCTCCTGTCTCCGCCTGCAGCCCCCTCCAGCAGACCCCCCCGCCTTGGGTTTC[CG]CCAGGACCTAAATGCAGTGTCTGAGTTGCCGCGACAGTGCCCACAGAGCCCCAGATGACA	37	18	77292410	CGCCAGGACCTAAATGCAGTGTCTGAGTTGCCGCGACAGTGCCCACAGAG	18	75393398	F			NA	NA				chr18:77292133-77292556	Island			NA	18:75393037-75393432			TRUE	0.231555
cg25130590	33623371	AACTAAACTATAAAACTCACAACTACCAAAACTCCTAAAACACCTACTTC			II			AGCCTCAGGACAGCTGAGCTGTGGGGCTCACAGCTACCAAGACTCCTGGGGCACCTGCTT[CG]GACTCCACGTCCTTCGCCTGCACATGTTAGCACCGTTCCTCCCAAGATAGCAGCAGCCTG	37	18	77110161	GCTGAGCTGTGGGGCTCACAGCTACCAAGACTCCTGGGGCACCTGCTTCG	18	75211149	R		rs28648076	TRUE	NA	ATP9B	NM_198531	Body					NA				NA	0.275087
cg01282508	32722312	TCTTTCTACCTTAATCTCCCAAACTACTAAAAATATAATTATAAACCAAC			II			GGCTCAAGCAATCTTTCTGCCTTGGTCTCCCAAACTGCTGGGAGTATAGTTGTGAACCAG[CG]CGCCCAGCCTCCCTCACTCTCAGTCTCTGTGTTTCTGTGTTCATCTCTCTCTCTCCTCTT	37	19	41319790	CTTTCTGCCTTGGTCTCCCAAACTGCTGGGAGTATAGTTGTGAACCAGCG	19	46011630	R			NA	NA				chr19:41317792-41318151	S_Shore			NA				NA	0.20158
cg01462799	31809355	TTAAAACAAAACAATATTCTCCCAATACCCAAATTCCAAAAAAAAAATTC			II			TTGTTCTGTGTTTGGGACAGGACAGTGTTCTCCCAGTGCCCAAATTCCAAGGGGGGAGTT[CG]ATGGTCTTGCCCGAGTGGTGGGACTCTCGTCCTGGTGGGTCCCGTGCTAGCGGCTCCCCT	37	19	18959208	TGGGACAGGACAGTGTTCTCCCAGTGCCCAAATTCCAAGGGGGGAGTTCG	19	18820208	R	rs71336700		NA	NA	UPF1	NM_002911	Body				RDMR	TRUE				TRUE	0.304889
cg02890235	64667483	AAATCTACTTTCTCATAATCTAATTCRTATTTCTCTAAAACRAAACTCTC			II			CCCCAGGTCTGGGTCCCGGCAGGGCTGGAAGGAGCCTGAGAGGGATGTGCGCAGCACCTC[CG]AGAGTCCCGCTTTAGAGAAACACGAATCAGATCATGAGAAAGCAGACCTCTGAGAAGTCA	37	19	55735946	GGTCTGCTTTCTCATGATCTGATTCGTGTTTCTCTAAAGCGGGACTCTCG	19	60427758	F		rs12610801	TRUE	NA								NA	19:60427408-60427866			NA	0.390042
cg04515524	32746409	TCAATAAATACTCCAAAAAACTACAACACAAAAAATAATAAACTTAAAAC			II			CACTTAGATGCTCAGTAAATGCTCCAGGAAACTGCAGCACAAGGAATAATGAACTTGGAG[CG]GGGAAGAGCTGGCTTTGTCCCGGGAGAGCTCGGGCAAGAGGCCTCGCATGTCTGTGCCTC	37	19	17489148	CAGTAAATGCTCCAGGAAACTGCAGCACAAGGAATAATGAACTTGGAGCG	19	17350148	R		rs73018403	NA	NA	PLVAP	NM_031310	TSS1500	chr19:17487895-17488125	S_Shore			NA				NA	0.42017
cg04727458	15647330	ACTCTAAACCACTTCATTTAATTTCTAAAACCCAATAATCCTTTCTACCC			II			CAAAGGCTCCCACTCTGGGCCACTTCATTTGGTTTCTGGAGCCCAGTGGTCCTTTCTGCC[CG]GACTCAGGATCTTTTGGGGAAATTTGGGACCTCGCAGGACATCTGCACAATCCATAGAAA	37	19	54269519	CGGGCAGAAAGGACCACTGGGCTCCAGAAACCAAATGAAGTGGCCCAGAG	19	58961331	R		rs10425751	NA	NA				chr19:54271740-54271959	N_Shelf		RDMR	NA				NA	0.238694
cg06688803	54745316	TCTATATTTAAACCTCAATTTCTCCCCTTTTATAAACCAAAAATATAATC			II			CATCTAACTACGTCTTCCCAATAACACAGCGGGGCAAAACGGGAAGACGAAGAACGAGTA[CG]ATTATATCCCTGGTTTATAAAAGGGGAGAAACTGAGGCTCAAACATAGATGTCACTTGTC	37	19	45457306	CTATGTTTGAGCCTCAGTTTCTCCCCTTTTATAAACCAGGGATATAATCG	19	50149146	F	rs66771331	rs7259679	NA	NA	CLPTM1	NM_001294	TSS1500	chr19:45458213-45459083	N_Shore			NA				NA	0.272419
cg16904092	62732367	ATTCTAATCRAAAATACTCTACRCRTATTCCTACCTCAAAACTTTTACAC			II			GCCTGTGTAAGATTCTAATCGAGGATGCTCTACGCGTGTTCCTGCCTCAGAGCTTTTGCA[CG]TGCTGTTTCCTCTAGTCTAGCAGGAGTGCCCTTCTCCCAGATGTCTGTCAGGCCTACTCT	37	19	46401943	TTCTAATCGAGGATGCTCTACGCGTGTTCCTGCCTCAGAGCTTTTGCACG	19	51093783	R		rs73940367	NA	NA	MYPOP	NM_001012643	Body	chr19:46404537-46406545	N_Shelf			NA				NA	0.286153
cg17742947	50625498	AAAAATCAAAAACTAAATATCTAATAACTAAATTACRAATCCTAAAACCC			II			CAGAAGAAAGCAGGGGTCAGAGGCTGGGTGTCTAGTGGCTGGGTTGCGGATCCTGGAGCC[CG]GACCAGGCAGGTAGAGCAGGAATCTGCTTGCTGAGCACGGTTGATTTATTCATAGTACAC	37	19	42546977	CGGGCTCCAGGATCCGCAACCCAGCCACTAGACACCCAGCCTCTGACCCC	19	47238817	R			NA	NA	GRIK5	NM_002088	Body	chr19:42546647-42546896	S_Shore			NA				NA	0.202592
cg18333092	60758320	TCTACAATTCTTTACTTCAAAAAATCAACAAATTAACCTTATTCATCAAC			II			TAAGGTATGTGTAGTAGGCATTGCCTTTTCTCTTTGGGAACAAAACTCAGGAGGATTGCC[CG]TTGATGAACAAGGCTAACCTGCTGATTCTTTGAAGCAAAGAACTGCAGATGGTCCTTTTA	37	19	54210518	CTGCAGTTCTTTGCTTCAAAGAATCAGCAGGTTAGCCTTGTTCATCAACG	19	58902330	F		rs7255365	NA	NA	MIR518C;MIR520C	NR_030199;NR_030198	TSS1500;TSS200					NA				NA	0.220442
cg19504860	19785341	AATCAAAAACTCTAAACTAAAAACAATTCACTCAAACACRCAACTAAACC			II			ACCGGAGCTCCGGCTGCAGCAAGAGACAAAGGCCGCGCCAAACCCGGAAGCCGCCCTGTC[CG]GTCCAGCTGCGTGTCTGAGTGAACTGTCCCCAGCTCAGAGTCCCTGATTGGATAATGTTA	37	19	21512191	CGGTCCAGCTGCGTGTCTGAGTGAACTGTCCCCAGCTCAGAGTCCCTGAT	19	21304031	F	rs75175775	rs62107534	NA	NA	ZNF708;ZNF708	NM_021269;NM_021269	1stExon;5'UTR			low-CpG:21303959-21304078		NA		19:21511615-21512500	Promoter_Associated	NA	0.202688
cg19689876	31612432	ACRAAAATAAAAACTACAAATTAAAAAAACTCTAATAAAACTTCTCTCTC			II			GTGGATACAGGAAGTGCTCAGCAACGATTACGCCCCGAGGGCCAATCACAGGGCTGCGGC[CG]AGAGAGAAGCCTTATTAGAGCTTTCTCAACCTGCAGCCCTCATCTCCGCCGGCGAGTAGG	37	19	55477759	CGGAGATGAGGGCTGCAGGTTGAGAAAGCTCTAATAAGGCTTCTCTCTCG	19	60169571	F	rs34844508	rs697822	NA	NA	NLRP2	NM_017852	TSS200					NA	19:60169266-60169572			NA	0.212122
cg25555753	40745320	TACCTATCCTAAATAAAACTACCCCTCRTTACTACTATCCRATTAAAAAC			II			CTGCGTTTCTTTGCCTGTCCTGGGTGGGACTGCCCCTCGTTGCTGCTATCCGGTTGGGGG[CG]GGAAGGTGGGTGGCTGGGTGGGCAGATGGCACCTGCCAGCCCCAGTGACCAGATGGGGGC	37	19	3133435	CGCCCCCAACCGGATAGCAGCAACGAGGGGCAGTCCCACCCAGGACAGGC	19	3084435	R			NA	NA							DMR	NA		19:3132935-3133984	Unclassified	TRUE	0.21993
cg00507855	61779465	TAAAAAACTTTATCCAAAAACTCTCTTAAAATCCRAACATAATAACTCAC			II			CTCGATCTCATGACCTCGTGATCCACCCACCGTGGCCTCCCAAAGTGTTGGGATTACAGG[CG]TGAGCCACCATGCCCGGACCCTAAGAGAGTTTTTGGATAAAGCTTTCCAATCAGGGAGTA	37	20	45605303	GGAAAGCTTTATCCAAAAACTCTCTTAGGGTCCGGGCATGGTGGCTCACG	20	45038710	F	rs73622690	rs6018214	TRUE	NA	EYA2;EYA2	NM_172110;NM_005244	5'UTR;5'UTR					NA				NA	0.200114
cg01101355	15748411	TAAATCTCATTATCAATTAACACTAAAACTAAAATTTAAACCTAAATCTC			II			GAGACACCAGGGATGGGGCATCCTGCTCCCACCTCAGCCACAGGGCTCAGCCTCAGGGAT[CG]AGACCCAGGTTCAAATCCCAGCTCCAGTGCCAACTGACAATGAGACTTAGAACCAGCTGT	37	20	47422326	CGAGACCCAGGTTCAAATCCCAGCTCCAGTGCCAACTGACAATGAGACTT	20	46855733	F			TRUE	NA	PREX1	NM_020820	Body					NA				NA	0.219807
cg06075393	49713492	TCCTAACACTAAAAAAAATCTAAAATCTACAATAAACRAAAAATTTCCCC			II			TATCTGACATCCACCCTCCACCCTCCTTTAACCTTGAGTTAACGCATCCAACAACGTGTG[CG]GGGAAATTCCCCGCTCACTGCAGATCTCAGACCCCTCCTAGTGCCAGGAGAAATGGCACA	37	20	4795381	CGGGGAAATTCCCCGCTCACTGCAGATCTCAGACCCCTCCTAGTGCCAGG	20	4743381	F	rs76222887	rs2245786	NA	NA	RASSF2;RASSF2	NM_014737;NM_170774	5'UTR;5'UTR					TRUE		20:4794041-4795740	Promoter_Associated	NA	0.435918
cg06305758	33684488	AATTTCACCATATTAACCAAAACRATCTAAATTTCCTAACCTATTAATCC			II			AGTAGAGACGGGGTTTCACCATGTTAGCCAGGACGGTCTGGATTTCCTGACCTATTGATC[CG]CCCGCCTCGGCCTCCCAAAGTGCTGGGATTACAGGCGTGAGCCACTGCACCCAGTTGGGA	37	20	56179171	GTTTCACCATGTTAGCCAGGACGGTCTGGATTTCCTGACCTATTGATCCG	20	55612577	R			NA	NA	ZBP1;ZBP1;ZBP1	NM_001160418;NM_001160417;NM_030776	3'UTR;3'UTR;3'UTR					NA				NA	0.20122
cg12751644	58698369	AATACAAAATCCCRCAACTAACTAAACCATACCTCTTTTATCTACCCTAC			II			GCTGGGCAGAGCCACTCATCCACGGCACTGGCCACTCAGCCAGGTATTGACAGACCCACC[CG]CAGGGCAGACAAAAGAGGCATGGCCCAGCCAGCTGCGGGACCCTGCACCCCCCACTCACT	37	20	60527061	GTGCAGGGTCCCGCAGCTGGCTGGGCCATGCCTCTTTTGTCTGCCCTGCG	20	59960456	F			NA	NA				chr20:60518033-60523876	S_Shelf			NA				TRUE	0.264334
cg16423285	74608440	RATAAAAAAAAACAACCACRAAACAAACAATCTCAATATTCCTCATCATC			II			CCCTTCTCACCAACGCTGAGGAGCACTGCAACCATCTGCACCGTGGCCGCCCCTTCTCAC[CG]ATGATGAGGAACATTGAGACTGTCTGCCCCGTGGCTGCCCCTTCTCACCGATGCTGAGGA	37	20	60520624	GTGAGAAGGGGCAGCCACGGGGCAGACAGTCTCAATGTTCCTCATCATCG	20	59954019	F	rs35581869		NA	NA				chr20:60518033-60523876	Island			NA	20:59951492-59957259			NA	0.290317
cg18819889	42796352	ACCCRTAAATTATACATCCAAAAATTAAAACAATCCATACAATAACAACC			II			TTCGAAGGAAAGCCCGTGGATTATGCATCCAGGAATTAAAGCAGTCCATGCAATGGCAGC[CG]CCAAGCAGAGACGGTGACGGGATCCCTGCGTTGACGGTGGCATGACCGTGTGTGATGGGA	37	20	60119597	CGGCTGCCATTGCATGGACTGCTTTAATTCCTGGATGCATAATCCACGGG	20	59552992	R		rs7352034	NA	NA	CDH4	NM_001794	Body	chr20:60119507-60119712	Island			NA	20:59552704-59553060			NA	0.301184
cg25318971	63630422	TCACATTACCTAAAACTTTATAATACAAACTAAACTTTATCATAAAATAC			II			GGCAGCTCAGTTCACATTGCCTGGGGCTTTATGGTACAGGCTGGGCTTTGTCATAAGGTG[CG]GCCTTTAGTCCTCATTCCCACCACCTGGTTTTGTCGTAAATTCCCCTCTAGTTTCCCCTC	37	20	55837483	CACATTGCCTGGGGCTTTATGGTACAGGCTGGGCTTTGTCATAAGGTGCG	20	55270890	R			NA	NA	BMP7	NM_001719	Body	chr20:55839287-55839766	N_Shore		CDMR	NA				NA	0.231788
cg25985455	57639456	AACAACAAAATATAAACRTAATCCACATAAATTAAAATTCTTAAATAAAC			II			CTCAGGTGATCCAACTGCCTCGGCCTCCCAAAGTGCTGGGATTACAGGCGTGAGTCACCA[CG]CCCACCCAAGAATTTTAATTTATGTGGACTACGCTTACACCTTGCTGCCCTTTGATTTTC	37	20	60713905	CGCCCACCCAAGAATTTTAATTTATGTGGACTACGCTTACACCTTGCTGC	20	60147300	F	rs78773816	rs3827118	NA	NA	PSMA7	NM_002792	Body	chr20:60717598-60719667	N_Shelf			NA				NA	0.281327
cg26089705	62735412	AAATAAAACCAACAACATCTAACCTAACAAAAATCATAACCTAAAAAACC			II			CGATGGGAGGGGGATAAAGCCAGCAGCATCTGGCCTGACAAGGATCATGACCTGGGGAAC[CG]GACAGCCCTGAGTTCAATCCTGGCTCAGCCACAGCCTGGCTGGGAGGACTTGGCAGGTTA	37	20	43371550	GATAAAGCCAGCAGCATCTGGCCTGACAAGGATCATGACCTGGGGAACCG	20	42804964	R			NA	NA				chr20:43374349-43374890	N_Shelf			NA				NA	0.202649
cg01442600	53615445	CTCCTTATTTCTTTTATATTTCTTAAACATTCCAAATCRTATACTCTCAC			II			GCTCAACCCTGGACCCGCACAGACCCAGCAGAGCTGCTCAGGAAACCTTCAGCCGCCCTC[CG]TGAGAGCACACGATTTGGAATGTTCAAGAAATATAAAAGAAATAAGGAGCACTTCAAAGA	37	21	32624720	TCCTTATTTCTTTTATATTTCTTGAACATTCCAAATCGTGTGCTCTCACG	21	31546591	F			NA	NA	TIAM1	NM_003253	Body	chr21:32624144-32624382	S_Shore			NA	21:31545964-31546592			NA	0.233612
cg03633114	29661300	CACTTTCTATACTTCCCAATCCTAAATTTTCTTCACTATCACTCTTTATC			II			TGAACAACTTTGCTTTTTATCTTTAAACAAAGGGAAGGAATTTTCAGGGTTGAAGGTATT[CG]ACAAAGAGTGACAGTGAAGAAAACTCAGGATTGGGAAGTACAGAAAGTGTATGGCATCTC	37	21	27945841	CGACAAAGAGTGACAGTGAAGAAAACTCAGGATTGGGAAGTACAGAAAGT	21	26867712	F		rs11909749	NA	NA	CYYR1	NM_052954	TSS1500	chr21:27945010-27945646	S_Shore			NA				NA	0.238889
cg04412950	38721354	TAAAACAAACCATCTAAAAACTTTCAATCTAAACATCCTAAAATAAAACC			II			GTGCCGACAGTTGGCACTCACTTCTCTTTGGTTTTTCCTTAAAGGAAGACCCAGACACCC[CG]GCCCCACTCTAGGATGTTCAGACTGAAAGCTCCCAGATGGTCTGTTTTACACTTCTGAGC	37	21	33452218	CGGCCCCACTCTAGGATGTTCAGACTGAAAGCTCCCAGATGGTCTGTTTT	21	32374089	F	rs35147881		NA	NA	NCRNA00159	NR_024352	TSS1500					NA				NA	0.226544
cg14170265	41728506	AAACTCCCAAATAATCTATTTTACACTTCTAAACATATATCATAACTACC			II			GTTCAGACTGAAAGCTCCCAGATGGTCTGTTTTACACTTCTGAGCATGTATCATGGCTAC[CG]AGGATTTTGTGACAATGGTCACAAAATTAGGACTCCATAAAATAAATACCTGATTGGGAC	37	21	33452295	CGGTAGCCATGATACATGCTCAGAAGTGTAAAACAGACCATCTGGGAGCT	21	32374166	R			NA	NA	NCRNA00159	NR_024352	TSS1500					NA				NA	0.221347
cg15959464	59777444	TATTTATTTCAACCTCCRTATTTACATTTACAAACTACATATAAAAAAAC			II			TTTACTCGTGGTACCAGCTCAGTTGCAGATGCATACGGAACGCAGGAAGCCGGGGCCCCA[CG]TTCCCCCATATGCAGTCTGCAAATGCAAACACGGAGGCTGAAACAAACACGTCTGGAAGA	37	21	46763239	GTTTGTTTCAGCCTCCGTGTTTGCATTTGCAGACTGCATATGGGGGAACG	21	45587667	F	rs9982576	rs73238114	NA	NA				chr21:46765729-46766088	N_Shelf			NA	21:45587642-45587888			NA	0.309668
cg00243527	24625307	ACTAAACACCCTAAAAAAACTTCCCTAAAAAAACTTAAACAAAAAATAAC			II			TCCCCTTGCTAACTGGGCACCCTGGGGAAGCTTCCCTGGGGAAGCTTGGGCAGGAAGTGG[CG]GGAGTCTGGGGGTGGTTTAATCAAGCCCTCTCCCCATTCTCTCCTTCCAGCCCCAAAAGG	37	22	30640594	CTGGGCACCCTGGGGAAGCTTCCCTGGGGAAGCTTGGGCAGGAAGTGGCG	22	28970594	R			NA	NA	LIF	NM_002309	Body	chr22:30642437-30642671	N_Shore			NA				NA	0.248399
cg01234546	20785319	AAATAAAAAACACAAAATTTATCRAAAACAAAAACCAAAAAACAACACTC			II			CCTCAATCTCCACACGCCTGCCTCCTCCACTGCCTCTCTTCAGGCCCATCCAAAGGCCCC[CG]AGTGCTGCCTCCTGGCCTCTGTCCCCGATAAATCCTGTGCCCTCTACCTCATGTGGGGGC	37	22	50723473	GGTAGAGGGCACAGGATTTATCGGGGACAGAGGCCAGGAGGCAGCACTCG	22	49065600	F	rs4075185	rs4076566	NA	NA	PLXNB2	NM_012401	Body	chr22:50723670-50724235	N_Shore			NA				NA	0.220754
cg01500431	14731306	ATAAAAACAAATAAACATATCACRTTCTAATACCTAAACCCACATCTATC			II			TGGACAACGAGATAGGGACAAGTAGGCATATCACGTTCTGATACCTGGACCCACATCTGT[CG]CTGGGCCCACGTCTGTCCTCAGGCCCCCAGGATATACTTTTATGGGGAGTTTTCCTCCCT	37	22	24388327	TAGGGACAAGTAGGCATATCACGTTCTGATACCTGGACCCACATCTGTCG	22	22718327	R			NA	NA	GSTTP2	NR_003082	Body	chr22:24384134-24384405	S_Shelf			NA				NA	0.290574
cg11564601	69794453	TAACCACCRCRATAATAATAACRCTAACCATAACAATAATAATAAAAAAC			II			TTGTGTTGGGGGTGGGGGAGAAACAGAGGTATCCTGTCACTGGGTGCTGAGCTGCCGGCA[CG]CCTCCTATCACCATTGCCATGGCCAGCGTCATCACCATCGCGGTGGCCAGCGTCAGCGTT	37	22	30592435	CGCCTCCTATCACCATTGCCATGGCCAGCGTCATCACCATCGCGGTGGCC	22	28922435	F	rs8136984		NA	NA							DMR	TRUE		22:30592340-30592665	Unclassified	TRUE	0.217076
cg13116946	55764345	CTCCTAATACACCTATCTCTAAATACACCCTCCTCATCTATTATAAAAAC			II			TGGCTCCAAAGCCTGTCTCATTCCTGGGGCTCCACCCGGGGCCCTCACAGCAGTTACAAG[CG]CCCCCATAACAGATGAGGAGGGTGTACTCAGAGACAGGTGCACCAGGAGCCGGGGGCTGG	37	22	38479732	CGCCCCCATAACAGATGAGGAGGGTGTACTCAGAGACAGGTGCACCAGGA	22	36809678	F			NA	NA	SLC16A8	NM_013356	TSS1500	chr22:38476836-38478839	S_Shore			NA				NA	0.212925
cg13306870	21755493	AAAACTCCRTAACTCAAAAAAAACTAAACTCCAAAAATATAACCTAAAAC			II			CTGGCTCACTACAGCCCATGAGCCACCTGGCTGCCCTGAGCTGGGCACCTCAGGCCCACC[CG]TCCCAGGTCACACCCCTGGAGTTCAGCTCTCCCTGAGCCACGGAGTTCCCCATGGGCCAT	37	22	39527583	GAACTCCGTGGCTCAGGGAGAGCTGAACTCCAGGGGTGTGACCTGGGACG	22	37857529	F		rs79502	NA	NA	CBX7	NM_175709	3'UTR					TRUE				NA	0.314104
cg15242686	16758430	CRCCCTACTTATCTTCTAAACTATTACTCAAATAACTCTAACTAACTTCC			II			CCCAAGGGATCTGCCCACCATTCCCGGGGTCACCAGCCCTGCCAGTGATGATCCCCCCAA[CG]GAAGCCAGCCAGAGCCACCTGAGCAATAGTCCAGAAGATAAGCAGGGCGGGCAGTGAAGA	37	22	24348715	CGGAAGCCAGCCAGAGCCACCTGAGCAATAGTCCAGAAGATAAGCAGGGC	22	22678715	F			NA	NA	GSTTP1	NR_003081	TSS1500					NA				NA	0.224955
cg22666875	70635493	CCAAAATCATCTACCACTAAAAATTCCTAATAAAATATTAAAACTTACCC			II			CCCAGGAGGTACCAGGATCATCTACCACTGGAAATTCCTGATGGAGTGTTGAAACTTACC[CG]TGACCAAAACACTCCCAAGGGATCTGCCCACCATTCCCGGGGTCACCAGCCCTGCCAGTG	37	22	24348640	CGGGTAAGTTTCAACACTCCATCAGGAATTTCCAGTGGTAGATGATCCTG	22	22678640	R			NA	NA	GSTTP1	NR_003081	TSS1500					NA				NA	0.255172
cg26822175	43780356	CATTCAAAATAACACAATAACATCCCTAAAACTAAAAACCTAAATTCCTC			II			GGTAAGTCCCAGGTTTGGAGGAGGGGTGGGATCAGAGTTCTGAGTGAGCATTCTGGGAGG[CG]AGGAACCCAGGTCCCCAGTCCTAGGGATGTCACTGTGTCATCCTGAATGCCATCCTCATC	37	22	27018010	ATTCAGGATGACACAGTGACATCCCTAGGACTGGGGACCTGGGTTCCTCG	22	25348010	F	rs6005095	rs78238497	NA	TRUE	CRYBA4	NM_001886	5'UTR					NA				NA	0.205229
ch.22.363412F	30684346	AACTAACATAAATACTAATTATATAACATTTACTTTTACTATTATTAACT			II			AGCTCTGAGCCCTGCTAGGCTGAGCGACATCAGATGGCTGCTGTGGATCTTCACCAACTA[CA]GCCAACAACAGCAAAAGTAAATGCTATATAACCAGCACCCATGCCAGCTCTGCACACCAT	36	22	29755095	CAGCCAACAACAGCAAAAGTAAATGCTATATAACCAGCACCCATGCCAGC	22	28085094	F			NA	NA	AP1B1;AP1B1;AP1B1	NM_001166019;NM_001127;NM_145730	Body;Body;Body					NA				NA	0.224977
cg02842889	72679367	ACACACAACCAACTAAAACAATAATACACAAATAATAATAACAACAAACA	26669351	ACACGCAACCAACTAAAACGATAATACGCAAATAATAATAACGACGAACG	I	C	Grn	GGCCGCTTGCCTGCACGCAACCAACTAAGGCGGTGGTGCGCAAGTAGTGGTGACGGCGGG[CG]CGCGGAGAAAAGGAACGTTGTGACGGAAACTCCAGCTGCCGGAGACCCCACCGCAGTGAG	37	Y	2803127	CGCCCGCCGTCACCACTACTTGCGCACCACCGCCTTAGTTGGTTGCGTGC	Y	2863127	R			NA	NA	ZFY;ZFY;ZFY;ZFY	NM_003411;NM_001145276;NM_001145275;NM_001145276	TSS1500;1stExon;TSS1500;5'UTR	chrY:2802964-2804283	Island			NA	Y:2862947-2864321			NA	-0.23445
cg11822088	39710410	AAAAAAACAAAATAACTCAAATAATACTCTTCAAACCAAAATAATCTACA	37703399	AAAAAAACAAAATAACTCGAATAATACTCTTCAAACCGAAATAATCTACG	I	A	Red	CATGAAAAAACAAAGAGGACAGGATAACTCGGGTGGTGCTCTTCAGGCCGGGGTGGTCTA[CG]GAAATATCTTTGAGAAACTGACATATGCTTAGAACATATTCAAAAATTCAGCTCTGCTGT	37	1	243398577	AAGAGGACAGGATAACTCGGGTGGTGCTCTTCAGGCCGGGGTGGTCTACG	1	241465200	R			NA	NA	CEP170;CEP170;CEP170	NM_001042405;NM_001042404;NM_014812	5'UTR;5'UTR;5'UTR					TRUE				NA	-0.231672
cg21914290	64742325	TTATTTAACTCTAAATAAACACCACTCCCAAAAAAAAAACTCAAAATTCA	72603303	TTATTTAACTCTAAATAAACGCCACTCCCAAAAAAAAAACTCGAAATTCG	I	T	Red	AAATTGTACCGGTTGTTTGGCTCTGAGTGGACGCCACTCCCAAGAAGGGAGCTCGGGATT[CG]TCGTGGCCTTAGAGTGGGTATGGAGCCGGGCTGGCCAGAGGAAGCTAGCTATGGAGCGCC	37	1	170635960	TTGTTTGGCTCTGAGTGGACGCCACTCCCAAGAAGGGAGCTCGGGATTCG	1	168902584	R			NA	NA	PRRX1;PRRX1	NM_022716;NM_006902	Body;Body	chr1:170633274-170634178	S_Shore			NA	1:168902533-168903137			NA	-0.200317
cg26030770	31673418	ACTATCAAATATTACATATTAAATATTATCTCCTATTTAAAACAATAACA	56677396	ACTATCGAATATTACATATTAAATATTATCTCCTATTTAAAACAATAACG	I	A	Red	AAGATAATAAGGTCTTATTTATAAATATTTTTAAGAGGCAAAGGTAGCTTTTATTATTCT[CG]CCATTGCTTTAAACAGGAGACAACATTCAATATGCAACACTCGATAGTTGCCTCATAGAG	37	1	36912487	CGCCATTGCTTTAAACAGGAGACAACATTCAATATGCAACACTCGATAGT	1	36685074	F	rs11263898		NA	NA	OSCP1;OSCP1	NM_206837;NM_145047	Body;Body	chr1:36915796-36916324	N_Shelf			NA				NA	-0.201242
cg03695591	29645481	AAAAAACAAAATCCAAAAATATCTTAAAAAACATATCTATAATATCTTCA	58702454	AAAAAACAAAATCCAAAAATATCTTAAAAAACGTATCTATAATATCTTCG	I	A	Red	TTTTTCCCTCCTGGGAAGTCATGAATTCTTTGTTTGATTTTTCAATATAATTGTTAGTTT[CG]AAGACATCACAGATACGTTTCCCAAGACATCTCTGGATTTTGCTCCTCTCCCAAGTCAGT	37	2	223920391	CGAAGACATCACAGATACGTTTCCCAAGACATCTCTGGATTTTGCTCCTC	2	223628635	F	rs41313551		NA	NA				chr2:223917576-223918037	S_Shelf			NA				NA	-0.217264
cg23949574	61783319	CAACTCAACTCACTACATATTTTCATTATAATAATTAAAAAAAACAATCA	17698496	CAACTCAACTCACTACGTATTTTCATTATAATAATTAAAAAAAACGATCG	I	C	Grn	CACGCGATGCTCTGAGGAAGGAAACCGTCTAGGAACCAAGAGTCACGGAGCTGCCTCCCG[CG]ACCGCCTTCCTCAATCACTACAATGAAAACACGCAGTGAGCTGAGCTGCAGTGAAGACAA	37	2	240302855	CAGCTCAGCTCACTGCGTGTTTTCATTGTAGTGATTGAGGAAGGCGGTCG	2	239967792	F			NA	NA	HDAC4	NM_006037	5'UTR					TRUE	2:239967723-239967826	2:240302317-240303199	Promoter_Associated	NA	-0.272436
cg03826463	19713480	TACCATTCCACTAATAAAAAATCCTAAAAAACAATTTTCTCACACCCTCA	54773385	TACCATTCCGCTAATAAAAAATCCTAAAAAACGATTTTCTCGCGCCCTCG	I	T	Red	ATCTGTCAAAAGTGCCATTCCGCTGGTGGGAAGTCCTGGAAGACGGTTTTCTCGCGCCCT[CG]TTCTCCCTCCAGGTCCGTCCCCCCGGTCCCCCAGTACATCTCCCCTAACGCTCACTCGGG	37	3	186211670	CGAGGGCGCGAGAAAACCGTCTTCCAGGACTTCCCACCAGCGGAATGGCA	3	187694364	R			NA	NA								TRUE	3:187694324-187694382			NA	-0.208533
cg26309929	14642314	TAAACATCACCAAAAAATTAAAAAACAACTTAAAACTCACACTAAATACA	33606329	TAAACGTCACCGAAAAATTAAAAAACAACTTAAAACTCACGCTAAATACG	I	T	Red	GAATGAATTCTATAAATAATTGAGATAGCTGATGGAACAAATAGCTGAAAGAAAAACATA[CG]CACTTAGCGTGAGCCTCAAGCTGCTCCTCAATCCTTCGGTGACGTTTAGATCTGAGAAGC	37	3	24083947	CGCACTTAGCGTGAGCCTCAAGCTGCTCCTCAATCCTTCGGTGACGTTTA	3	24058951	F			NA	NA								TRUE				NA	-0.205671
cg13679164	58762470	AACTAAATCACTCTAAAAAACATCTCACTAACCTACACTTCTACTTCCCA	60697445	AACTAAATCACTCTAAAAAACATCTCGCTAACCTACGCTTCTACTTCCCG	I	T	Red	TCCGCAGCCCACAGCTAAGTCACTCTGAAGAGCATCTCGCTGGCCTGCGCTTCTGCTTCC[CG]TTGCCTTCTAGGCGGTTCTGACCGTGACATCCCTTTGCTCCTCCGCTTGTGCCCTTGAAT	37	6	161258479	CGGGAAGCAGAAGCGCAGGCCAGCGAGATGCTCTTCAGAGTGACTTAGCT	6	161178469	R			NA	NA								NA	6:161178411-161178494			NA	-0.239259
cg01117269	26690399	AAAAAAAAACCATATAAACATCTACCAAAAAAACATCCTAAATAACAACA	32712500	AAAAAAAAACCGTATAAACGTCTACCGAAAAAACGTCCTAAATAACAACG	I	A	Red	CCCACCTCCTCTGCCGGACACCCCAGCTTGCTCCCGCCTTGGGGCTTCTGTGCTGGTTCT[CG]CTGCTACCCAGGACGTTCCTCCGGCAGACGTCCACACGGCCCTCTCCCTGTCTCCAGGGG	37	10	416315	CGCTGCTACCCAGGACGTTCCTCCGGCAGACGTCCACACGGCCCTCTCCC	10	406315	F			NA	NA	DIP2C	NM_014974	Body	chr10:413851-414165	S_Shelf			TRUE				TRUE	-0.216113
cg18912160	29716355	TTACTATTAAAATACAAAACTAATCCAAAAAAAACACAAAAAAAATCACA	38632397	TTACTATTAAAATACAAAACTAATCCAAAAAAAACACAAAAAAAATCGCG	I	T	Red	AGAACAGAGACGTTGCTGTTAGAATACAAAGCTGGTCCAGGAAGGGCACAGAGGGAATCG[CG]TCTCTGCTTGGCCACCCTGCCATCCCTTTGTCCCTCTCTTACACAAACATCGTCCATCCC	37	10	3281074	CGCGATTCCCTCTGTGCCCTTCCTGGACCAGCTTTGTATTCTAACAGCAA	10	3271074	R			NA	NA								NA	10:3270415-3271239	10:3281006-3282758	Unclassified	NA	-0.271479
cg19795556	17749503	CAAAAACAAAATATTTATCAAACTCATATAAACACTTAAAAATATTAACA	30735464	CAAAAACAAAATATTTATCGAACTCATATAAACACTTAAAAATATTAACG	I	A	Red	TTTGGCTATAAATTCCTGAAATGCTGACATGGTTGAATTTATTTTTGCTTTAAACAAAAT[CG]TTAACATTTCCAAGTGTCCATATGAGCTCGATAAATACTTTGCCTCTGCTTACTGCGTAT	37	10	60494185	CGTTAACATTTCCAAGTGTCCATATGAGCTCGATAAATACTTTGCCTCTG	10	60164191	F	rs9299585		NA	NA	BICC1	NM_001080512	Body					TRUE				NA	-0.208962
cg04772025	41803463	TTTCTTTCCTAAATTCTACTCTTACAACCAACCAATAAAACCAAACAACA	28802404	TTTCTTTCCTAAATTCTACTCTTACGACCAACCGATAAAACCGAACAACG	I	A	Red	AAAGGAAATCAGAAAAAAACAGGAGAGACAGGCGGCAGTGCACGGGGGCGGGGCCCGTGC[CG]TTGTCCGGCCCCACCGGCTGGCCGCAAGAGCAGAACTCAGGAAAGAAAAAGGAAAGTAAA	37	11	68637568	TTTCTTTCCTGAGTTCTGCTCTTGCGGCCAGCCGGTGGGGCCGGACAACG	11	68394144	F			NA	NA							DMR	NA	11:68394116-68394169			TRUE	-0.247052
cg24166450	53800400	AACACAAATATTATTCATAATAAAACATATTCTAATAATTTCCCAATTCA	13749328	AACACGAATATTATTCGTAATAAAACATATTCTAATAATTTCCCAATTCG	I	A	Red	ACGGGAGCGTGTGGCACGGATGTTGTTCGTGATGAGGCATATTCTAGTGGTTTCCCAATT[CG]GTTGTGTACAACCCAGTGCTCTAGTGTTCAGTAAATACTTCCTTCCTCTTTAGGCAGAAC	37	17	74248466	GGCACGGATGTTGTTCGTGATGAGGCATATTCTAGTGGTTTCCCAATTCG	17	71760061	R			NA	NA								TRUE		17:74248320-74248664	Unclassified	TRUE	-0.215665
cg25755428	14653467	CATTCAAACTTAACAAAAATCATAAAATAAATTCAACCACATAAAATCCA	70711339	CGTTCGAACTTAACAAAAATCGTAAAATAAATTCGACCACGTAAAATCCG	I	C	Grn	GGCGGCTCACTCCGTTCGGGCTTGGCAGGAGTCGTGGAGTGGGTTCGGCCACGTGGAATC[CG]CGTCCTGGGAACCCGTGGAATCCGCGTCCTGGGAACCCGTGGAATCCGCCTCCTGGGAAC	37	19	13875111	CGTTCGGGCTTGGCAGGAGTCGTGGAGTGGGTTCGGCCACGTGGAATCCG	19	13736111	R		rs36203614	NA	NA	MRI1;MRI1	NM_001031727;NM_032285	TSS1500;TSS1500	chr19:13875044-13875951	Island			NA	19:13736053-13736951			NA	-0.212741
cg01238044	16690356	TCCCTTCAAACTACACATCATAAATCTAATTAAAAATAAATCCAACCTCA	68600447	TCCCTTCGAACTACGCATCGTAAATCTAATTAAAAATAAATCCAACCTCG	I	A	Red	AAGTTCCCTAAGCTATGTATGCCTACCTGTCCCCTTCCTGACTTTTCGGTTCCCCAAACC[CG]AGGCTGGACCTACCTTTAATCAGATCCACGATGCGCAGCTCGAAGGGAATGTCGTTCTTC	37	22	24384105	TCCCTTCGAGCTGCGCATCGTGGATCTGATTAAAGGTAGGTCCAGCCTCG	22	22714105	F	rs11550606		NA	NA	GSTT1	NM_000853	Body	chr22:24384134-24384405	N_Shore			NA	22:22713895-22714427	22:24384030-24385101	Unclassified_Cell_type_specific	NA	-0.204529
cg08061524	55687374	CTACACTTAACAAATACTAAAAAAACAACCACATTTAAAATCATAAACCA	43684496	CTACACTTAACGAATACTAAAAAAACGACCACGTTTAAAATCGTAAACCG	I	A	Red	AAAGCCGCAGGGCTGCACTTGGCGAGTGCTAGAAAGACGGCCACGTTTGGGATCGTGGGC[CG]GATGGGGCCTCCGTCGGCCAGGCCCAGTTGGCCTTAGCCGGCTGGGTCACAAAATGGAAG	37	22	46472568	CGGCCCACGATCCCAAACGTGGCCGTCTTTCTAGCACTCGCCAAGTGCAG	22	44851232	R			NA	NA							RDMR	NA	22:44851177-44851249			NA	-0.409136
cg11478607	68715471	TTAAACAACACAAACACCTAAAACACTCTTTAATCCAATTACAAACAACA	66754357	TTAAACGACACGAACGCCTAAAACACTCTTTAATCCAATTACGAACGACG	I	A	Red	CGCTGTGCCCCATTGGGCGGCACGGACGCCTGGGACACTCTTTAGTCCAATTGCGGGCGG[CG]GGCGGCCTGTCTCAGGGCTGGGCCCGCCTGGCTCCTGTGGGATCAGGGTGGGTGGCCAAG	37	22	24384400	CGCCGCCCGCAATTGGACTAAAGAGTGTCCCAGGCGTCCGTGCCGCCCAA	22	22714400	R			NA	NA	GSTT1	NM_000853	TSS200	chr22:24384134-24384405	Island			NA	22:22713895-22714427	22:24384030-24385101	Unclassified_Cell_type_specific	NA	-0.227543
cg17342469	69612393	AAAAAAAACAAACCATACTAAAACCATAATAAAACAATCTATAATACTCA	50611489	AAAAAAAACGAACCGTACTAAAACCGTAATAAAACGATCTATAATACTCG	I	A	Red	GTTAGCAGATGTGGGAGGAGCGGGCCGTGCTGGGGCCGTAGTGAAGCGATCTGTGGTGCT[CG]GGGAGCGTTGGGAAGGCTGAGGTGGCCCATCAGCTGGGGACACCCGGCACATTACGGGGA	37	22	46473074	GGGAGGAGCGGGCCGTGCTGGGGCCGTAGTGAAGCGATCTGTGGTGCTCG	22	44851738	R			NA	NA							CDMR	NA	22:44851698-44851746			NA	-0.431301
cg25487405	42620355	ACCAAACCAAAATCCAAACTCCCATTAACAAATATAAAAAAAACAAACCA	67644427	ACCAAACCAAAATCCAAACTCCCGTTAACAAATATAAAAAAAACGAACCG	I	T	Red	TGCCCCGGAGAAGCCAGGCCAGAGTCCAGGCTCCCGTTAGCAGATGTGGGAGGAGCGGGC[CG]TGCTGGGGCCGTAGTGAAGCGATCTGTGGTGCTCGGGGAGCGTTGGGAAGGCTGAGGTGG	37	22	46473039	CGGCCCGCTCCTCCCACATCTGCTAACGGGAGCCTGGACTCTGGCCTGGC	22	44851703	R			NA	NA							CDMR	NA	22:44851698-44851746			NA	-0.296889
cg04193779	29756474	AACTACCCCATATATTTACTAACACTCTTTAAACCATAATTTAATTAAAC			II			ATGGGTATCATGACTACCCCATGTGTTTACTGGCACTCTTTAAACCATAATTTGATTGAA[CG]GGAAACTGAGTAGTTTTCAATTAAGTACCTACTTGCATTTTTAGGCCATTGCTGATGAAA	37	Y	9170562	ACTACCCCATGTGTTTACTGGCACTCTTTAAACCATAATTTGATTGAACG	Y	9230562	R			NA	NA	TTTY20	NR_001546	Body	chrY:9174129-9174443	N_Shelf			NA				NA	-0.267629
cg05098815	51733378	ACTCACATACACCCAAAATTAAATAAACATACTCAAACAAATATTAATAC			II			CAAGCAATTCCACTCACATACACCCAGAATTGAATAAGCATACTCAAACAAATATTAGTG[CG]TAGAAATACTGCCATGGAAACAACCCAAATAAAATAATGGGTTAACAGCTTGTGGAAGGA	37	Y	9449618	CGCACTAATATTTGTTTGAGTATGCTTATTCAATTCTGGGTGTATGTGAG	Y	10059618	R			TRUE	NA	RBMY3AP	NR_001573	Body					NA				NA	-0.246799
cg08528516	50744305	ATTTCATTATTTCTTCATCCTATAATACTAAAACCRTATACTCATAAAAC			II			AGTATGTAATTGTTTCATTGTTTCTTCATCCTGTGATGCTAAAGCCGTATGCTCATAAAG[CG]CAGGCACACCGGTAGAAAAACTAGAGGGGTCTGGAGTTCCTAGGTGAACCCCAGCAGCCT	37	Y	15015995	TTTCATTGTTTCTTCATCCTGTGATGCTAAAGCCGTATGCTCATAAAGCG	Y	13525389	R			NA	NA	DDX3Y;DDX3Y	NM_001122665;NM_004660	TSS200;TSS1500	chrY:15016544-15017298	N_Shore			NA				NA	-0.273209
cg08673225	10730369	TATACTACRCAAACRTATATATAATCACAACTTCCATTAAAATTTTTCAC			II			AGCCACCGTGCCCGGCCTGGCTGGTTGTTTTTTGTATATCAATTCTGTCAGGCGGACGCG[CG]TGAAAAATTCCAATGGAAGCTGTGACCACACACACGCCTGCGCAGTACAACTTACATAGC	37	Y	2708972	GTACTGCGCAGGCGTGTGTGTGGTCACAGCTTCCATTGGAATTTTTCACG	Y	2768972	F			NA	NA	RPS4Y1	NM_001008	TSS1500					NA				NA	-0.217522
cg15700967	21707349	ATAATATAACATCATTCCTCCRAAATACATAAATAAAACTAATAACCCAC			II			CCTACTGAGAATCCCAGCCTCCCCGCATCCTTTCTCACCACTGCACACCCCATATCCCGC[CG]TGGGCCATTAGCCTCACTTATGCACCCCGGAGGAATGATGCCACATCATTCCCGGGTGCA	37	Y	6954228	TGATGTGGCATCATTCCTCCGGGGTGCATAAGTGAGGCTAATGGCCCACG	Y	7014228	F			TRUE	NA	TBL1Y;TBL1Y;TBL1Y	NM_134259;NM_134258;NM_033284	Body;Body;Body					NA	Y:7013879-7014229			NA	-0.230107
cg25918849	31635398	TCCTCCATCAAAACACAACCACAAAAATAATCCAAATAAACCCTAAAATC			II			GAAACACCTCATCCTCCATCAGGACACAACCACAGAGATGGTCCAAATGAGCCCTGAGGT[CG]AGGCTTTTATTGTCCTGCCATGGGTCTTCACAGGCAGCCTTTTTCTTGATACCAGGCCAG	37	Y	23753332	CCTCCATCAGGACACAACCACAGAGATGGTCCAAATGAGCCCTGAGGTCG	Y	22162720	R			NA	NA	TTTY13	NR_001537	Body					NA				NA	-0.28608
cg01740135	69676427	TCATTAACTTTCAAAAACCATTTCCTAACCCCCAACAACAAATAAACCTC			II			CAGTTCAATCATCATTGACTTTCAGAGGCCATTTCCTGACCCCCAACAGCAAATAGACCT[CG]CTTTGCTTTCATGGTGTCTCTTATTCTCTGTGACAGCATTTTGAGTCATTTGTAATTTCT	37	X	42638571	CATTGACTTTCAGAGGCCATTTCCTGACCCCCAACAGCAAATAGACCTCG	X	42523515	R			NA	NA	PPP1R2P9	NR_002191	TSS1500	chrX:42637008-42637383	S_Shore			NA				NA	-0.218479
cg01871025	49793376	TATCACCATAAATTACAATACAAATTAATTCCCTCTCTTCTCTCTCCCCC			II			CCAGGATGCGTTGTCACCATAAGTTACAGTACAAGTTGGTTCCCTCTCTTCTCTCTCCCC[CG]CACCTCGACCTTCTGCCCTGTCTCAGACACACACACACACACACACACACACACACACAC	37	X	76648652	CGGGGGAGAGAGAAGAGAGGGAACCAACTTGTACTGTAACTTATGGTGAC	X	76565308	R			NA	NA							DMR	NA				NA	-0.337723
cg08590378	67720391	TTCCAAAACTAAACCCACAACATAAAAAACCCTACTATTAAAACAAATAC			II			ATTTTTTTTATTCAGCAGTGTTTGTGAGATCTATTTAGGTTGATGCATGTAGCAGAGGTT[CG]TATTTGTCTCAACAGCAGGGCTTTTTATGCTGTGGGCCTAGTTTTGGAAAGGAAGGAAGA	37	X	37892347	TCCAAAACTAGGCCCACAGCATAAAAAGCCCTGCTGTTGAGACAAATACG	X	37777291	F		rs7886195	NA	NA	SYTL5;SYTL5;SYTL5	NM_138780;NM_001163334;NM_001163335	5'UTR;TSS1500;5'UTR					NA				NA	-0.240308
cg00110769	43618424	AAACTCTATAATCCTAAACTTAAACAATTTTTATAAAATATCCTATAAAC			II			GACACTACAGAAATTTTAGTCCCCACTTAAGGAAATGTTTAAGTAATAGACACTCTTAGA[CG]TTTATAGGATACTTTATAAAAATTGTCTAAGTTTAGGATTATAGAGCCCTTGGTCATTTG	37	1	110122089	GGCTCTATAATCCTAAACTTAGACAATTTTTATAAAGTATCCTATAAACG	1	109923612	F			NA	NA	GNAI3	NM_006496	Body					TRUE				NA	-0.218593
cg01802772	71632410	AAACTTATTTAAAAATTACTACTAATAATAAACCAACCCAAAAATTCTAC			II			GCTCTGCATCTCCTCACACTCTCCACGGGCCATTTTCTAGCTCTCTTTGGAAGGAGAAAT[CG]CAGAACCCCTGGGCTGGTTTATTATCAGCAGCAATCTCCAAACAAGCCCCAGGGGCTGTC	37	1	55014160	CGCAGAACCCCTGGGCTGGTTTATTATCAGCAGCAATCTCCAAACAAGCC	1	54786748	F		rs299872	NA	NA	ACOT11;ACOT11	NM_015547;NM_147161	Body;Body					NA		1:55013618-55014223	Unclassified	NA	-0.28847
cg03517160	50691305	TCTAACTCCACTACTAACTCCTTAATAACTTTACAATATTATATACCCAC			II			AAATAAATGGTTCTGACTCCACTACTAACTCCTTGGTGACTTTACAATATTGTATGCCCA[CG]TCTCCTCTCTAAGCAAAGTCTGCTCCTCTACAGAATGAGTGGGTTGTTCTGTCAGGCTAC	37	1	57873715	CGTGGGCATACAATATTGTAAAGTCACCAAGGAGTTAGTAGTGGAGTCAG	1	57646303	R			NA	NA	DAB1	NM_021080	5'UTR					TRUE				NA	-0.206622
cg03718183	28678488	TCATAAAATAAATTTTAATAAAACCAAAACATAAATACCAAATCAAAAAC			II			TCTTCTCCTATTCATAAAATAGGTTTTGGTAAGACCAAAACATAAGTGCCAAATCAAAGG[CG]AAGACCTGAGCCATCTCAATCTAAAATCATAAGCCCATTACAATTTCAGATTTTCCAAAT	37	1	26231082	CGCCTTTGATTTGGCACTTATGTTTTGGTCTTACCAAAACCTATTTTATG	1	26103669	R		rs77318619	NA	NA	STMN1;STMN1;STMN1;STMN1	NM_203401;NM_203399;NM_005563;NM_001145454	Body;Body;Body;Body	chr1:26231950-26233624	N_Shore		RDMR	NA				NA	-0.216097
cg04083966	54715362	ACCACTTCTCCRAAAAACTCTACTATAAACACCTTAACAAATTCAAATAC			II			ACTCTGATACTGCCACTTCTCCGGGAGGCTCTGCTGTGGGCACCTTGGCAGATTCAGATG[CG]GTCTCCTCTGGACTGCAGGCAGGGCCCTCGGAGGTGTTTTTTTCCATCATTGCTGGACTG	37	1	203144832	CCACTTCTCCGGGAGGCTCTGCTGTGGGCACCTTGGCAGATTCAGATGCG	1	201411455	R			NA	NA	MYBPH	NM_004997	1stExon					NA				NA	-0.212043
cg04246708	15809316	TTTACTCTAACACTAAACACAAAATTCCACACTTACTTATCRATAAAACC			II			GTAAACAGAGATTACTTGGCAGAATATGCCCGTAAGAGAGCCCCTGCAGAACAGGAGCAA[CG]GTTCTATCGATAAGTAAGTGTGGAATTTTGTGTTCAGTGTTAGAGTAAACATATGTTAAA	37	1	246785611	CGGTTCTATCGATAAGTAAGTGTGGAATTTTGTGTTCAGTGTTAGAGTAA	1	244852234	F		rs3129547	NA	NA	CNST;CNST	NM_001139459;NM_152609	Body;Body	chr1:246783197-246783917	S_Shore			TRUE				NA	-0.237805
cg05389555	70648482	ACCTAAATAAACTAATCTTCTACCTATCATACRTCCTAACAAATAAATCC			II			CCGCCCACTCATTCACGCTTGAGTTGTACCTCCACACGCAGTCATAGAGCCGGGAGCCAT[CG]GACCCACCTGCCAGGACGCATGACAGGCAGAAGATCAGCCCACTCAGGTGAGTCACCCAC	37	1	6659504	CGGACCCACCTGCCAGGACGCATGACAGGCAGAAGATCAGCCCACTCAGG	1	6582091	F		rs2232460	NA	NA	KLHL21	NM_014851	Body	chr1:6659125-6659505	Island			NA		1:6659468-6660155	Promoter_Associated_Cell_type_specific	NA	-0.360153
cg05790237	15659338	ATTAAACCACRATCATATCTTAAAAAACTAACAATAATTCTATAATATCC			II			CCCACACAACCATTAAACCACGATCATATCTTAAAAAGCTAACAATAATTCTGTAATGTC[CG]ATATGCAATACTTTCAAATTTCCGCTCTTGTCTCATAAATATGCTTTTACCATTGGTTTA	37	1	245268112	CGGACATTACAGAATTATTGTTAGCTTTTTAAGATATGATCGTGGTTTAA	1	243334735	R			TRUE	NA	EFCAB2;EFCAB2;EFCAB2	NR_026587;NM_001143943;NR_026586	Body;Body;Body					NA				NA	-0.231246
cg06636682	32703367	TATTCTAACAACTAAAATATATAATAAACCCCTATTATCTAATAAAACAC			II			TTCCCTGCTGCAGGGCTCCAGAGAAGGGTGCAGCTGTGACTCCTTAGTAACTGGGGGATG[CG]TGCTCCACCAGACAACAGGGGTCTACTACATACCCCAGCTGCTAGAACATGTCCTACCAC	37	1	146990815	GTTCTAGCAGCTGGGGTATGTAGTAGACCCCTGTTGTCTGGTGGAGCACG	1	145457439	F			NA	NA								NA				NA	-0.283024
cg06928484	24754503	CCCTCTCCRAAAAAATACACCTTAAAACCAAACACTTTCTTAACCAAAAC			II			GGAGAAGTATTACCATGACTTCCCTGTCTACAACCCTGCCCTCCTCAACCTGCCCAAGTC[CG]TCCTGGCCAAGAAAGTGTCTGGCTTCAAGGTGTATTCCCTCGGAGAGGGTGAGCAGCCCT	37	1	160390288	CCTCTCCGAGGGAATACACCTTGAAGCCAGACACTTTCTTGGCCAGGACG	1	158656912	F		rs61744131	NA	NA	VANGL2	NM_020335	Body	chr1:160389103-160389386	S_Shore			NA				NA	-0.218544
cg06961873	11685303	CAAACTCACTACRAATCCTACTATAAAACTAATAAATAACTAAACTATCC			II			TCTATCTGTATCAAGCTCACTGCGGATCCTGCTGTAAAACTGGTGGGTAGCTGGGCTGTC[CG]TTACCACCACAGCTACATCTTCTGTTTCTTTGAATAGAAAGCACCACAGTGTTTTGCACT	37	1	25825780	CGGACAGCCCAGCTACCCACCAGTTTTACAGCAGGATCCGCAGTGAGCTT	1	25698367	R			NA	NA	TMEM57	NM_018202	3'UTR					NA				NA	-0.317007
cg06975914	69794397	AATAATTATAACACTAACTCTTACTTTAAAAAACAACACACTACCAATCC			II			AAACCATCTGAAATAATTATAGCACTAGCTCTTACTTTGAAGAGCAGCACACTGCCAGTC[CG]TATTTGGTTTGTTTTAGAAGGTTCATGATTTAAAACAAGCAGGTAATTTCCACTGAAGAT	37	1	97004302	CGGACTGGCAGTGTGCTGCTCTTCAAAGTAAGAGCTAGTGCTATAATTAT	1	96776890	R			NA	NA								TRUE				NA	-0.268305
cg07703391	14775357	CCRACCTAAAATCTAACTAAATTTAAAAATTTCCTACTTCTAAAAAACCC			II			CTGGCAATGCCCCGGCCTGGGGTCTGGCTGGGTTTGAGGGTTTCCTGCTTCTGAGGGGCC[CG]ATCCAGATGAGAAGGGTGGCTGCAGCTGGGCCGGGCGGGTGGACTCAGTGGCAGCCGCAG	37	1	40226045	CGGGCCCCTCAGAAGCAGGAAACCCTCAAACCCAGCCAGACCCCAGGCCG	1	39998632	R			NA	NA	BMP8B;PPIE	NM_001720;NM_203456	3'UTR;Body					NA				NA	-0.292399
cg07957294	13629473	CATATTTCCAAAACTATTAAAAATAAACTCRACCTTAAAACTAAAAACRC			II			CTCAGGTACCGGATTGTTGCAAAGGTCTGTACGTGCCTGTGCCTGCATTGCGACCCCCGG[CG]CGCCTCCAGTTCCAAGGCCGAGCTCACTTTCAACAGCTCTGGAAATATGAATGTATTTTT	37	1	170638917	ATATTTCCAGAGCTGTTGAAAGTGAGCTCGGCCTTGGAACTGGAGGCGCG	1	168905541	F			NA	NA	PRRX1;PRRX1	NM_022716;NM_006902	Body;Body					NA	1:168905431-168905562			NA	-0.254234
cg08250118	44675342	TCCAATTTCATACCCCCTCTCCTAACTTAAACTAATAATTCTTAACTACC			II			TCCCAAACAAATCCAGTTTCATACCCCCTCTCCTGACTTAAACTAATGGTTCTTAACTGC[CG]TCAGGGTAGAGGCTAAACTCCCTTCTTAGCCACTCACTCCGGCTCTACCTTCATTTCTGC	37	1	182858007	CGGCAGTTAAGAACCATTAGTTTAAGTCAGGAGAGGGGGTATGAAACTGG	1	181124630	R			NA	NA								TRUE				NA	-0.249338
cg09010107	47729318	AAACCCTAATACTTCCRCCAAAAAAAATTTTCCAAAAATTAAAAATCTAC			II			TTACAATCCCTCTCCTACACACTGTTTCCCGCTCCATCCATCAGCCTACCACACCACCAT[CG]CAGACCCCTAACTCCTGGAAAACCCTCCTTGGCGGAAGCACTAGGGCCCTCAGGTACCGG	37	1	170638807	CGCAGACCCCTAACTCCTGGAAAACCCTCCTTGGCGGAAGCACTAGGGCC	1	168905431	F			NA	NA	PRRX1;PRRX1	NM_022716;NM_006902	Body;Body					NA	1:168905431-168905562			NA	-0.219453
cg09061993	21667507	AAACAAACAACAAACCTAAATTCAAATTCCAACTACAAAACTTACTAAAC			II			GGGAGAGAGACAGGCAGACAGCAGACCTGGATTCAAGTTCCAGCTGCAGAGCTTGCTGAG[CG]TGTCTAACCTTGGGTACGTCACTCCACGTTGCTGCTCTGGCCCTCAGACAGCTCATCTGT	37	1	211499620	CGCTCAGCAAGCTCTGCAGCTGGAACTTGAATCCAGGTCTGCTGTCTGCC	1	209566243	R		rs12033418	NA	NA	TRAF5;TRAF5	NM_004619;NM_001033910	TSS1500;TSS1500	chr1:211500151-211500636	N_Shore			NA		1:211499503-211501341	Promoter_Associated	TRUE	-0.217842
cg09762182	53721458	TATTATTAAACTTCCTCTAAAATACTACACAAAAAATAAATATAAAATAC			II			CAACTCTTCAGACAGCGGAAACCCACCCGGGCGCCCTCAGAGACGACGAGCACGCAACAG[CG]CATCCCACACCCACTCCTTGTGCAGCACCTCAGAGGAAGCTCAACAACAGTTCTCTGCGT	37	1	1046164	GTTGTTGAGCTTCCTCTGAGGTGCTGCACAAGGAGTGGGTGTGGGATGCG	1	1036027	F		rs6666280	NA	NA	C1orf159	NM_017891	5'UTR	chr1:1046044-1046340	Island			NA	1:1035789-1036188			NA	-0.256053
cg10701801	30682354	AAATTATAAATAATCTTAATAACAATATTCACRTTTACATTCTCRCATCC			II			AATCCCATGACAGATTATAAATAATCTTAATAGCAGTATTCACGTTTGCATTCTCGCATC[CG]TGGCATGGAGTCCTACACACAATAGGCGCCCTAAGAAAGCGTGTTTGACTTGATCGCTGG	37	1	52082593	CGGATGCGAGAATGCAAACGTGAATACTGCTATTAAGATTATTTATAATC	1	51855181	R			NA	NA	OSBPL9;OSBPL9;OSBPL9;OSBPL9	NM_148909;NM_148906;NM_024586;NM_148908	TSS200;TSS200;TSS200;TSS200					NA		1:52082034-52083410	Promoter_Associated	NA	-0.226218
cg11954332	48671329	ACCAACTCTCCRTATCCAAACATTTAAAAAACTACCTATAAATATACACC			II			TTGGATAAGGGGCCAACTCTCCGTGTCCAAACATTTAGAGAACTGCCTGTGAGTGTACAC[CG]TTGTAATCTTATTGGGAGCCCTTTGTCGAATTCTGTATTTTACTTTGATGCTTTTTGAGT	37	1	170639289	CGGTGTACACTCACAGGCAGTTCTCTAAATGTTTGGACACGGAGAGTTGG	1	168905913	R			NA	NA	PRRX1;PRRX1	NM_022716;NM_006902	Body;Body					TRUE				NA	-0.263856
cg12388679	25682337	CTTACCTATAACAATTTACACAACAATAACRTTTTATTTCAAATATTACC			II			GATAATTTTATCTTACCTATAGCAGTTTGCACAACAGTAGCGTTTTATTTCAGATATTAC[CG]TTGCATAAAGTATGCAGTGGAGCACAGTTATATTGTATATATGTTAATTATATTTAAATT	37	1	203787273	CGGTAATATCTGAAATAAAACGCTACTGTTGTGCAAACTGCTATAGGTAA	1	202053896	R			TRUE	NA	ZC3H11A	NM_014827	Body					NA				NA	-0.219133
cg12658012	21671397	AAAAATCTAATACCCTCTATTTTCCCATTCRATATCTAAACTAACATTCC			II			AAGGGTAGAGGGGAAATCTAGTGCCCTCTATTTTCCCATTCGGTATCTAAGCTGACATTC[CG]GATGAAAATCTCCAGAGGGCTGGAGCTGAACCATAATTATCCTTTTTTTTTTCTTTTTAA	37	1	183578811	GAAATCTAGTGCCCTCTATTTTCCCATTCGGTATCTAAGCTGACATTCCG	1	181845434	R			NA	NA								TRUE		1:183578109-183578958	Unclassified_Cell_type_specific	NA	-0.240132
cg15600437	36605384	AAACTAATTTCTTATTTAATTAACACCACCATCATTTACCTAAACTCTAC			II			ACCTGGTCAAAAGGCTGATTTCTTATTTAGTTGACACCACCATCATTTGCCTGGGCTCTG[CG]ATAGCCTCCACTCTGGGCTCTCCCACGTGGGTCCTGCCTCCCTCACCCCCGCAGATCGTG	37	1	17309539	CGCAGAGCCCAGGCAAATGATGGTGGTGTCAACTAAATAAGAAATCAGCC	1	17182126	R			NA	NA	MFAP2;MFAP2	NM_001135247;NM_017459	TSS1500;TSS1500	chr1:17306551-17307363	S_Shelf			NA				NA	-0.346998
cg17096979	37758355	ATCACACATTCTACACATATAACAAAATAACACATATACCCCATCAATAC			II			GTTTTCACGTGGTGACTAATACTTTTATTGACTTATTTTTATTGATACATAATATTTGTA[CG]TATTGATGGGGTACATGTGCTATTTTGTTACATGTGCAGAATGTGTGATATCGAGTTGGG	37	1	230881857	TCACACATTCTGCACATGTAACAAAATAGCACATGTACCCCATCAATACG	1	228948480	F	rs28359571	rs28359570	NA	NA	CAPN9;CAPN9	NM_006615;NM_016452	TSS1500;TSS1500					NA				NA	-0.290773
cg17737388	56686490	ACTATTAAACAAACACATTAAAAAACACTATAACRAACCRAAATTCCTAC			II			TTCCTTTGGAGGCTGTTAAGCAAGCACATTAAGAAGCACTGTGACGAACCGAGGTTCCTA[CG]ATGGACGTGGGCACATGCAACTCCCTGCCGTTCGCTTATCGTTCAGGCTGACTTTTTTTT	37	1	85724454	CTGTTAAGCAAGCACATTAAGAAGCACTGTGACGAACCGAGGTTCCTACG	1	85497042	R			NA	NA	C1orf52;C1orf52	NR_024113;NM_198077	Body;Body	chr1:85724701-85725524	N_Shore			NA		1:85724332-85725981	Promoter_Associated	NA	-0.311415
cg18886157	69780472	ACAACRAAACTAACRTTTCTATACAACAAAAAACTACAAATCTTCCTCTC			II			GCACGGACAGGCCATCTCTAGTCTTTGCTAAGCGAGAGTCACTCACAACTCTGCAGCCAC[CG]AGAGGAAGACTTGCAGCCCCCTGCTGCACAGAAACGCCAGCCTCGCTGCCTGGAAGCAAG	37	1	3807387	CAGCGAGGCTGGCGTTTCTGTGCAGCAGGGGGCTGCAAGTCTTCCTCTCG	1	3797247	F		rs4131373	NA	NA	C1orf174	NM_207356	Body	chr1:3808490-3809236	N_Shore			NA	1:3796967-3797293			NA	-0.247665
cg20778915	60629456	AAAAAAAAATATACAAAACCCAAAAAATTACCTTCCACCTTTCCCTACAC			II			GGGAGGCCTTGAGGAAGAGGTGTGCAGAACCCAAGGGATTACCTTCCACCTTTCCCTGCA[CG]CTGCATCCAGCTAAGCCCTCCTGCCCATCCAGCCCTGAGGGGGCCCTCTACAGATGTGGG	37	1	110670021	GGAAGAGGTGTGCAGAACCCAAGGGATTACCTTCCACCTTTCCCTGCACG	1	110471544	R			NA	NA				chr1:110672810-110673339	N_Shelf			NA				NA	-0.332303
cg20802333	73679510	TTAACTTAATCTAAAAAAACCACCTAAAAATACCAAACRTTATTTTATTC			II			GTTGTGAAGAGAGAAGCAGCTTTGAAAGAAATGCTTTTAAACTAAAATAACCACGGCATT[CG]AACAAAATAACGTTTGGCATTCTTAGGTGGCCCTTTTAGACTAAGTTAATGGCAGCAGAA	37	1	244552382	CGAACAAAATAACGTTTGGCATTCTTAGGTGGCCCTTTTAGACTAAGTTA	1	242619005	F			NA	NA	C1orf100	NM_001012970	3'UTR					NA				NA	-0.211726
cg21294301	45781502	TAAATCTAAACAAAACCTCTAAAAATTACTATTTCATTAACCCCCTTCTC			II			GCTTAATTGAGAAGGTGAGATTTGATCAGGGCTTTGAAGGATGTGAGTAGCAACTAACTG[CG]AGAAGGGGGCCAATGAAACAGTAATTCCTAGAGGCTCTGTTCAGACTTAGGGCTTTTGAA	37	1	8120055	AAGTCTGAACAGAGCCTCTAGGAATTACTGTTTCATTGGCCCCCTTCTCG	1	8042642	F		rs72634245	NA	NA								TRUE				NA	-0.250675
cg21436120	28727506	AACACTTTTCAACCAATTTTCCTCTATACATTATCTACATCAAAATTAAC			II			TAGCTATATATGGCACTTTTCAGCCAATTTTCCTCTGTGCATTGTCTGCATCAAAGTTAA[CG]CAAATCAAATCTTTGGAGGAGGTTAAAAAAATTTATTTTTTGCTCCTTAACACCCTTTTG	37	1	164536135	GCACTTTTCAGCCAATTTTCCTCTGTGCATTGTCTGCATCAAAGTTAACG	1	162802759	R			NA	NA	PBX1	NM_002585	Body					TRUE				NA	-0.208121
cg22481673	73680327	AACTTATCTCTAATCTCCATACRAATTTTAATCCAACCTTACATATAATC			II			CCGCAACATTGCCTCATAGATGGCATTTGATTAATAAATTGGAAATGTGGAGTTATGAGG[CG]ATTACATGCAAGGCTGGATTAAAATCCGCATGGAGATTAGAGATAAGCCCCGGCTCTGCG	37	1	211667751	GCTTATCTCTAATCTCCATGCGGATTTTAATCCAGCCTTGCATGTAATCG	1	209734374	F		rs12733443	NA	NA	RD3;RD3	NM_001164688;NM_183059	TSS1500;TSS1500					NA				NA	-0.27068
cg23887839	48673495	CCCAATTTAAAACCAATCATATCAAAAACACAATCCCTTAAATTATACTC			II			GAGCCCGGGAGGATGGGGTAGGAGGGGGTGGCTAGTCTGCGCAGCGGAGCCCCACTCTTA[CG]AGCACAACTCAAGGGATTGTGTTCTTGACATGATTGGCCCCAAACTGGGTCCATTTGTTT	37	1	12606996	CGAGCACAACTCAAGGGATTGTGTTCTTGACATGATTGGCCCCAAACTGG	1	12529583	F		rs10864558	NA	NA								NA		1:12606835-12607084	Unclassified_Cell_type_specific	NA	-0.38874
cg24358781	43755341	CTAAACACATACTTACAAACCTATCATACTAATAAATACAAAACTCCACC			II			GGATGGGGAGTGTAGGACACTCTGGGAGAAATTTAAGATCCCAATCTCTAGGATTGCCTG[CG]GTGGAGCTCTGCACTCATCAGTATGACAGGTCTGCAAGTATGTGCTCAGATATGCTCTTG	37	1	178067721	TGAGCACATACTTGCAGACCTGTCATACTGATGAGTGCAGAGCTCCACCG	1	176334344	F			NA	NA	RASAL2	NM_170692	Body	chr1:178062712-178063846	S_Shelf			NA				NA	-0.220759
cg24586205	21656447	TTTCAAAATCAACTCTACCACAAATCTACCTTAAACACTTAAACTAAAAC			II			GCAGATCAGGGTTTCAGGATCAACTCTGCCACAGATCTGCCTTGAACACTTAAGCTAAGA[CG]TTACCTCCCCTGAAATTCTGGACCATCTTTTGTAAAAATAGAAATAATATTACTCAAGTT	37	1	222162028	CGTCTTAGCTTAAGTGTTCAAGGCAGATCTGTGGCAGAGTTGATCCTGAA	1	220228651	R		rs4348729	NA	NA								TRUE				NA	-0.225983
cg24925741	20633404	CRACCAAAATCATTTCACCCAACTAAAAACATCTCCATAAAAAAAAACAC			II			GGCCAGGCTGGGGTCTTGGTGGAGGGCAAGCAGGAACCAGGGACAGACGATGGAGCTCTG[CG]TGTCCTCCCTCATGGAGATGCCCCCAGCTGGGTGAAATGACCCTGGTCGGTGCTATGCCC	37	1	2245221	GACCAGGGTCATTTCACCCAGCTGGGGGCATCTCCATGAGGGAGGACACG	1	2235081	F		rs2843153	NA	NA				chr1:2245714-2247086	N_Shore			NA				NA	-0.366255
cg25879365	34751411	ACTAATATCAACATTTCAAAATAATAATCACTAAAATTAAATAAAATACC			II			GGAAGCCGAACCTCTGGTTTGAAATTTAATGCTGAGATTTGAAATATGAGAGTTCTCGAG[CG]GTATCTTACCCAATTTTAGTGATTATTACTTTGAAATGTTGACATCAGTTTCTTTCTTTA	37	1	40510058	CTGATGTCAACATTTCAAAGTAATAATCACTAAAATTGGGTAAGATACCG	1	40282645	F			NA	NA	CAP1;CAP1	NM_006367;NM_001105530	5'UTR;5'UTR	chr1:40505411-40506703	S_Shelf			NA				NA	-0.216572
cg00866836	63715327	AATTTCTTTTTCTAAACTAATAATCTAATACCTACCATCCTTAAAAATTC			II			CTTGATCATAGAGTTTCTTTTTCTAGGCTAATGATCTAATACCTGCCATCCTTGAAGGTT[CG]GATAAAACCTTTCCCTTCTTTATTTAGCCTTCCATTAGCCCATCCCAGCTGGAAGTGAGG	37	2	58662766	GTTTCTTTTTCTAGGCTAATGATCTAATACCTGCCATCCTTGAAGGTTCG	2	58516270	R		rs62140781	NA	NA								TRUE				NA	-0.222284
cg02527811	41782488	AAAACCTACTAATAACAACCATCRTACACTACAAACACCACAATCTCATC			II			ACAGCAGCCCCTCGGTACACGCAGATACGCGTGCAGAGTGGGCTGTGCCTGTACCTGGTG[CG]ATGAGACTGTGGTGCTTGCAGTGTACGATGGCTGCTACCAGCAGGTCCTTGAGGACACAC	37	2	241834907	GGACCTGCTGGTAGCAGCCATCGTACACTGCAAGCACCACAGTCTCATCG	2	241483580	F	rs4468809	rs4359646	NA	NA	C2orf54	NM_001085437	1stExon					NA	2:241483257-241483999			NA	-0.209409
cg02539829	51784502	AACATAAATAATAATATATTATAAATACTATTCATACAATATATCCCAAC			II			TTTTTAGTTTTAACATAAATGATAATATATTATAAATACTGTTCATGCAATGTGTCCCAG[CG]CATTACCACCTTCACATATACTATTTATGCCTGCAATGTTCTTTCAGTACTTCATACACC	37	2	197787991	CGCTGGGACACATTGCATGAACAGTATTTATAATATATTATCATTTATGT	2	197496236	R		rs74768966	NA	NA	PGAP1	NM_024989	Body	chr2:197791390-197791599	N_Shelf			NA				NA	-0.27483
cg03051003	17663452	ACCCRAACAAAACCTTAAAACCAAAACTCAAATCTTTCTAAACCCTAAAC			II			GTCCCCCTTCCACCCGGGCAGGACCTTAGAGCCAAAGCTCAGGTCTTTCTGGGCCCTAAG[CG]GGAGGGAGAGCCATGGCACACCCGGGAAGCTTTTGCCTCCCTCGACCCCAGGGGCCATTC	37	2	72014031	CCCGGGCAGGACCTTAGAGCCAAAGCTCAGGTCTTTCTGGGCCCTAAGCG	2	71867539	R			NA	NA				chr2:72012850-72013078	S_Shore			NA				NA	-0.209276
cg03105556	36725473	AAAACAATCTAACCAATACTTCACCCCTACAAATCCCTAATACTTCCCTC			II			TATTGCTCTCCAGGACAATCTGGCCAATGCTTCACCCCTACAGGTCCCTGGTGCTTCCCT[CG]TTCTTTGATTCCTCCTGTAGGCAAGGCCTGCCCTATTTCTCAGCAATCCAACCTGCAATC	37	2	80329553	CGAGGGAAGCACCAGGGACCTGTAGGGGTGAAGCATTGGCCAGATTGTCC	2	80183064	R		rs79327861	NA	NA	CTNNA2;CTNNA2	NM_004389;NM_001164883	Body;Body					TRUE				NA	-0.257416
cg03128025	31627399	AATTCTAACAAAATACTCTTAATCCAAACTTAAAACATTTAAAACTCTAC			II			CCAGCATTCCTAATTCTAACAAGGTGCTCTTGATCCAAACTTAGGGCATTTGAGGCTCTA[CG]TTCTTTCTCCCCTTCCTTTGTCAGCAAAAACAAGAGTAGGTCAGTAAACTGAAAACAGCG	37	2	174259203	CGTAGAGCCTCAAATGCCCTAAGTTTGGATCAAGAGCACCTTGTTAGAAT	2	173967449	R			NA	NA								TRUE				NA	-0.281192
cg03312117	24614318	AACTAAAACTTATCAAATATCATAAATAACCTACCCAAACAAAAATAAAC			II			GACAACTGTGATCAAAACTATGATGCCAGAATTGGTCCAAACTAAGAAAACCCTCTCCCC[CG]CTCATTTCTGTCTGGGCAGGCTACTCATGACACTTGACAAGTCCCAGCCTTGATCAAGAA	37	2	101359133	GCTGGGACTTGTCAAGTGTCATGAGTAGCCTGCCCAGACAGAAATGAGCG	2	100725565	F		rs58892496	NA	NA								TRUE				TRUE	-0.291036
cg03549208	31615320	ATAATACTATCACTATTCTACCAAATTCCAATCACCAAAATCATAATTAC			II			GAGGCACTCAAAAGTTGAGAGCATCAGAGTCACCATGGGTATAGAATTCAGATTGGGATT[CG]TAATCATGATCTTGGTGATTGGAACTTGGCAGAACAGTGACAGTATTACATTCTGGGAAA	37	2	203642154	TAATACTGTCACTGTTCTGCCAAGTTCCAATCACCAAGATCATGATTACG	2	203350399	F		rs62194158	NA	NA	ICA1L	NM_138468	3'UTR	chr2:203638927-203639157	S_Shelf			NA				NA	-0.291369
cg04879348	38634409	AAAAAATTACTTAAAACTAATAAACTATAACTCCCACTACACTCCAACTC			II			AGGCTGAGGCTGGAGAATTGCTTGAGGCTAGTGAGCTGTGACTCCCACTGCACTCCAGCT[CG]GGGAACAGAGCGAGACCTTGTCTCTAAAAATAATAGTAATAAAATAAAAATAACGTTTTA	37	2	109124576	GAGAATTGCTTGAGGCTAGTGAGCTGTGACTCCCACTGCACTCCAGCTCG	2	108491008	R			NA	NA	GCC2;GCC2	NM_181453;NR_028063	3'UTR;Body					NA				NA	-0.210178
cg05023192	73670346	TTTTAACAAAAAACAATTCTTCAATTATAAAAACATCCATAAAACCRACC			II			TCAACTTTTCAGAAATGATCATGCGATTGTAAAACAGTGGGAATGCAGCTGTGTAAACTA[CG]GCCGGTTCTATGGATGTTTCTATAATTGAAGAATTGCTTTTTGTCAAAAATACGGATTCC	37	2	240965916	CGGCCGGTTCTATGGATGTTTCTATAATTGAAGAATTGCTTTTTGTCAAA	2	240614589	F	rs67506493	rs10153593	NA	NA	NDUFA10	NM_004544	TSS1500	chr2:240964645-240965271	S_Shore			NA		2:240965662-240966030	Unclassified_Cell_type_specific	NA	-0.223185
cg05734722	48629507	AAACCAACCAACCTTACAAACTTAACCTCAAAAAATTTCTATATTTTCCC			II			CCTGTGTGTTGAAACCAGCCAGCCTTGCAAACTTAGCCTCAGGAAGTTTCTATGTTTTCC[CG]TGGGGCAGTATTATCTTAGCAGCTGGCACCAAAACTCTACTGAGGAAAGGAATTGTCTTT	37	2	85122547	CGGGAAAACATAGAAACTTCCTGAGGCTAAGTTTGCAAGGCTGGCTGGTT	2	84976058	R			NA	NA								TRUE				NA	-0.208957
cg08194369	16751329	AAAAAACCTCTTAAAAAAACATTACAACTAAAAAATAATTAATATCTAAC			II			GCAACAAGATGGAAAGGCCTCTTGAGAAAACATTACAACTGGGAGATAATTAATATCTAA[CG]TTTCTAAGCAGAATTTTAAAGCCTCACCTTCCCTTCCCTCGATCTGTTTAGGAGGAAAAA	37	2	202564914	AAAGGCCTCTTGAGAAAACATTACAACTGGGAGATAATTAATATCTAACG	2	202273159	R	rs75853327		NA	NA	MPP4	NM_033066	TSS1500					TRUE				NA	-0.242887
cg08210468	13689354	ATACTTTTACACTTATTATTCCTATAAACCAAAAATTTAAATAACRCTCC			II			TTATGTGATTCTTGTAGGAGTGGTCCCTGAGATTAGTTGGAAAGGCCCTTTATCAAGGAT[CG]GAGCGCTATCCAAACTCTTGGTTCACAGGAATAATAAGTGTAAAAGCATGTAACATCCCT	37	2	62535081	CGGAGCGCTATCCAAACTCTTGGTTCACAGGAATAATAAGTGTAAAAGCA	2	62388585	F		rs13430258	NA	NA								TRUE				NA	-0.209746
cg10136008	71685396	AACAATAAAATCTTTAACRAAAAACTATCATCTACCTCTATACTTTCTAC			II			AAATGCAGCAGATAAGTTGAAAATTCAAGTGCTGAGGAATGTAAAGGCCCAAAACAATCC[CG]TAGAAAGCACAGAGGCAGATGACAGTCTTCCGTTAAAGATTTCACTGCTGTAGATTTCTG	37	2	138721566	GCAGTGAAATCTTTAACGGAAGACTGTCATCTGCCTCTGTGCTTTCTACG	2	138438036	F	rs2071048	rs77690981	NA	NA	HNMT;HNMT;HNMT	NM_001024075;NM_006895;NM_001024074	TSS1500;TSS1500;TSS1500					NA				NA	-0.214744
cg10756457	65658501	TCCCAATTCTATAATACTCAAAAAAATCCAATCTTTTATTTTCCTTCTAC			II			ATCACTCCATCTCCCAATTCTGTGATACTCAAAAGAATCCAATCTTTTGTTTTCCTTCTA[CG]TTTCGTGGTGATCTTTTGCACTCCATTTTCAGTTCAAATTTTCAAAGTGACTCAATGCTT	37	2	51252301	CGTAGAAGGAAAACAAAAGATTGGATTCTTTTGAGTATCACAGAATTGGG	2	51105805	R			NA	NA	NRXN1;NRXN1	NM_004801;NM_001135659	Body;Body	chr2:51254522-51255498	N_Shelf			TRUE				NA	-0.208432
cg11878712	58774335	ATTCCAAACTTTTTAAAACAAAAAACCCTTTCTTTAATCACACCAACCAC			II			GGAAAAAAATAGCTGGGCTGTTCAGTGTGTCTGAGAAGGCTTTTAGTTACTGTATGGTGA[CG]TGGCTGGTGTGATTAAAGAAAGGGCTTTCTGCTTTAAAAAGCTTGGAACCTAAAAATGGG	37	2	135018453	CGTGGCTGGTGTGATTAAAGAAAGGGCTTTCTGCTTTAAAAAGCTTGGAA	2	134734923	F			NA	NA	MGAT5	NM_002410	Body					TRUE				TRUE	-0.200596
cg13215060	16625439	CRCTTCTCATCCCTATAACAAAATTTACCAACTAAAAACACCTAATCAAC			II			CCCCCGCATACCGCTTCTCATCCCTGTAACAGAATTTGCCAACTAGAAGCACCTGGTCAG[CG]AGATGACATGGGAGGGGTCAGGGCAAGGGCAACCTGGAGCTAGCTCCCTATGAGGGGTCG	37	2	219229146	CGCTGACCAGGTGCTTCTAGTTGGCAAATTCTGTTACAGGGATGAGAAGC	2	218937390	R			NA	NA	C2orf62	NM_198559	Body	chr2:219232375-219232892	N_Shelf			NA		2:219229121-219229195	Unclassified_Cell_type_specific	NA	-0.201408
cg14003416	50763328	AAATATATTTACATTATACTCAAACTATTTCCTAATATACTAATTACACC			II			ATTCATTGCAAAGATATATTTACATTGTGCTCAAACTGTTTCCTAATATACTGATTACAC[CG]AAAGAAGTGCAGAGTTTCAAAACAAATGTTACAGCAAAACTGACTGTTTTTGGGTCCAAA	37	2	12557155	CGGTGTAATCAGTATATTAGGAAACAGTTTGAGCACAATGTAAATATATC	2	12474606	R			NA	NA								TRUE		2:12556495-12557176	Unclassified	NA	-0.214525
cg16924045	56734407	ATCCTAAATAAAATCTCCTTTAAACACACRAACTTTAAAACCATTTAAAC			II			TACATTTCTGACTGAAGAGGTTTGTTTTGCTAGTTTGGATTCGTCTGCCTTTACAAGGCT[CG]TCCAAATGGCTTTAAAGTCCGTGTGCTTAAAGGAGACTCTATTTAGGATGCAGTAAGGCA	37	2	191343262	TCCTAAATAGAGTCTCCTTTAAGCACACGGACTTTAAAGCCATTTGGACG	2	191051507	F			NA	NA	MFSD6	NM_017694	Body					TRUE				NA	-0.241049
cg17181941	40626314	TATCACAAATAACCACAAACCTAACRATTTAAACACACATATAACTAAAC			II			ACCTCATGATCTGCTCGCCTCGGCCTCCCAAAGTGCTGGGATTACAGGTGTGAACCACCG[CG]CCCAGCCACATGTGTGTTTAAACCGCTAGGTTTGTGGTCATTTGTGACAGCAGCCATAGA	37	2	97004840	CGCCCAGCCACATGTGTGTTTAAACCGCTAGGTTTGTGGTCATTTGTGAC	2	96368567	F		rs62153905	NA	NA	NCAPH	NM_015341	Body	chr2:97001429-97001898	S_Shelf			NA				NA	-0.347815
cg17283620	19753417	AAAAACAAATAAACTTACATTAAAAAAATTCTCTACCRCTTACTAACCCC			II			CCCCATGTGCTTATGGAAACAGGCTTGGAGAGGTGACATGATGTGCCCTGTCCAAGATCC[CG]GGGTTAGTAAGCGGCAGAGAATTCCCCCAATGCAAGTTCATCTGCCTCTGGCCCCCCTGC	37	2	43013772	CGGGGTTAGTAAGCGGCAGAGAATTCCCCCAATGCAAGTTCATCTGCCTC	2	42867276	F		rs12617051	NA	NA	HAAO	NM_012205	Body					TRUE				NA	-0.260706
cg18228448	22774456	AAACCACTACRCCTAACCAATCTTTTTATCATACATAAAATAAACACAAC			II			GAGCTTGCCTGTGGCAAGTCAGCATCCTGCTTCACACCTCACATACAGCTCTTCTCCTTT[CG]CTGTGCTCATCCCATGTATGATAAAAAGATTGGCCAGGCGCAGTGGCTCACACCTGTAAT	37	2	44942018	CGCTGTGCTCATCCCATGTATGATAAAAAGATTGGCCAGGCGCAGTGGCT	2	44795522	F		rs343958	NA	NA	C2orf34	NM_024766	Body					TRUE				NA	-0.213793
cg18758281	51755387	TATCCRTTACACAAAACTATTTTAAAAATTTACTACCAAAACCTTACAAC			II			GAATGAATCACCGAGTTAGAGAAACAGATTAAAGGAAAAGCTAAAATATACAAATGTACC[CG]TTGCAAGGTCCTGGCAGTAAATTTTCAAAATAGCTCTGTGCAACGGACAGAATTAACTTT	37	2	161808953	GTCCGTTGCACAGAGCTATTTTGAAAATTTACTGCCAGGACCTTGCAACG	2	161517199	F	rs1722642		NA	NA								TRUE				NA	-0.26992
cg19285525	71768474	CACCCTCACCATAATCTAATAAACAACTATATAATACTAAAATACCTACC			II			TAGTTGGCACACACCCTCACCATGATCTAATAGACAGCTGTATAATACTAAAGTGCCTAC[CG]CGTTGCATCATGATAAAGTGACATCATTGACTGGTACTGATGCTAAGTTTTGGGTGCTTC	37	2	161209326	ACCCTCACCATGATCTAATAGACAGCTGTATAATACTAAAGTGCCTACCG	2	160917572	R			NA	NA	RBMS1;RBMS1	NM_002897;NM_016836	Body;Body					TRUE				NA	-0.24638
cg27646965	53753493	AAACACTCTCTCCTTAATATATCAACCTTCTAAATTACAATACCACCCAC			II			TTCTGTATAAATAAACAGGATGAAGTGGGCAGCCGACTGCACATTAGAGATATTTTTAGA[CG]TGGGTGGCACTGCAATCCAGAAGGCTGACATATCAAGGAGAGAGTGCCTGATCCCAGAAT	37	2	238814032	CGTGGGTGGCACTGCAATCCAGAAGGCTGACATATCAAGGAGAGAGTGCC	2	238478771	F			NA	NA	RAMP1	NM_005855	Body				DMR	TRUE				TRUE	-0.225634
cg01914365	64666443	ATATTTAATCTTCTCACACAAATTTTATACCAACAAAAATACTATACAAC			II			GAGAAGAAAAAGTATTTGGTCTTCTCACACAGGTTTTATACCAACAGAGGTGCTATACAG[CG]CTTTCTTTTTTTGAGATGGAGTTCCGCTTTTATTGCCCAGCTGGAGTGCAATGGCGTGAT	37	3	32511650	CGCTGTATAGCACCTCTGTTGGTATAAAACCTGTGTGAGAAGACCAAATA	3	32486654	R		rs421653	NA	NA				chr3:32509265-32509525	S_Shelf			NA				TRUE	-0.45896
cg02122981	13736365	ATTAAAACATACATTTCAAAAACAAAATTTACAAATACRTTCACRACTTC			II			TCATCCTTTAAGTGCATAAATTTTATGGATGCAAAAGTAGAAGTAAAGGGGAGGCAAATC[CG]AAGTCGTGAACGTATTTGCAAACTTTGTTTCTGAAATGTATGTTCTAATCTCTTCTGGCT	37	3	189506187	TTAGAACATACATTTCAGAAACAAAGTTTGCAAATACGTTCACGACTTCG	3	190988881	F	rs9843696	rs62279940	NA	NA	TP63;TP63;TP63;TP63;TP63;TP63	NM_001114979;NM_001114980;NM_001114982;NM_001114981;NM_001114978;NM_003722	Body;TSS1500;TSS1500;TSS1500;Body;Body					NA				NA	-0.230108
cg02315619	59752363	TACATTTATTTCCTTCTCTATTTCTTAACTAAAAACRATACAACTAACTC			II			GGAAAACATTTATCTGAAGGAAATTTAAATTTACCCACTTGGAGGCTACAAAGCTGGTGT[CG]AGTTAGCTGTACCGCCCTTAGCCAAGAAACAGAGAAGGAAACAAATGCAGTTTTCTCCTC	37	3	62031063	GCATTTGTTTCCTTCTCTGTTTCTTGGCTAAGGGCGGTACAGCTAACTCG	3	62006103	F	rs72887866		NA	NA	PTPRG	NM_002841	Body					TRUE				NA	-0.249631
cg03384440	25737379	TAACTATATCACAAATAACATTATCAAAAAAACTTAAATCCTCTCTCACC			II			ATTTGTTTTTCTCTGATTTGTAGTTACTTCACTATCTCAAGATAAAAGAATATTTTACCT[CG]GTGAGAGAGGACTCAAGTTTTTTTGACAATGTCATTTGTGATACAGCCAAGGGCTTTATA	37	3	523375	CGGTGAGAGAGGACTCAAGTTTTTTTGACAATGTCATTTGTGATACAGCC	3	498375	F			NA	NA							RDMR	NA				NA	-0.243544
cg03883761	31730329	TCCAACTCTACAAAAAATACCATCTTATCCTATATAAAAACTCTCCCAAC			II			TATAAAAATATATACTTATTAGTATATGAAAAAATGTGAGAACCAGAGCATAGGGCCAGG[CG]TTGGGAGAGCTCCCACATAGGACAAGATGGCATCTTCTGCAGAGCTGGACTTCAACCTGC	37	3	191178924	CCAGCTCTGCAGAAGATGCCATCTTGTCCTATGTGGGAGCTCTCCCAACG	3	192661618	F		rs539897	NA	NA	PYDC2	NM_001083308	TSS200					NA				NA	-0.237058
cg05449164	61734489	AATCTAATAACTCCCTCACTACATTCACTACTACTATCATAAAACCAACC			II			TACATACACATAATCTGATGACTCCCTCACTGCATTCACTACTGCTATCATGGAACCAAC[CG]TCATCTCCTCTCTTGCCTGGATTATTGCAGTATCCTCCTGTGCTATCTCTACTCCCTGTA	37	3	31014814	CGGTTGGTTCCATGATAGCAGTAGTGAATGCAGTGAGGGAGTCATCAGAT	3	30989818	R			NA	NA								TRUE				NA	-0.212159
cg05481879	46679385	TACTAAACTTCAAAACACTAAACTTAAAAAAAACATTTCAACAACAAACC			II			ATTGTATTCTAGCTTCAAATTTTGTTAGTAAGAGACTTTCATATTCCTTTTTTTTTTTTT[CG]GTCTGTTGTTGAAATGTTCTTTTCAAGCCTAGTGTTTTGAAGCCTAGTATTTTGAAAAGT	37	3	122624636	CGGTCTGTTGTTGAAATGTTCTTTTCAAGCCTAGTGTTTTGAAGCCTAGT	3	124107326	F	rs75983044	rs72968390	NA	NA								TRUE				NA	-0.222411
cg07478795	16754367	ACACACCACTTATACCAAAAACCTTAAATACRTCATTTAAAAAAACACTC			II			TGCCCCTGTGTACACACCACTTATGCCAGGAGCCTTGGGTGCGTCATTTAAGGAGGCACT[CG]CTCTTGGATTCATGTAAGTTTAGGGTTAGCAGTTGCATAATTCAGAAAGCGAGTGCTTCC	37	3	23782847	CACACCACTTATGCCAGGAGCCTTGGGTGCGTCATTTAAGGAGGCACTCG	3	23757851	R			NA	NA								TRUE				TRUE	-0.247439
cg09638944	73724414	AACAAAACAACAATATTTCAATTTTAACTAAACTACCACTCAATTACTCC			II			TACATATACAAAACAAAGCAGCAATATTTCAGTTTTAGCTGGACTACCACTCAATTGCTC[CG]TGGTATTAGTGCCAAAACTACAATAAGGTTTTGCGCAAGACTTTTATAAGTTGGTCTGAC	37	3	149424680	CGGAGCAATTGAGTGGTAGTCCAGCTAAAACTGAAATATTGCTGCTTTGT	3	150907370	R			TRUE	NA								TRUE				NA	-0.253932
cg10666341	71792334	AACTTTCCCATACATACTTAACTACACTTACTTTATCTCCTTAAACATTC			II			ATACCCATTTTAGCTTTCCCATGCATACTTAACTGCACTTGCTTTATCTCCTTGGGCATT[CG]TACTTAGGATTCAATAGAAACATGTACAGGGTAAACAATTTTTTAAAAATAAAACTTCAT	37	3	119348585	GCTTTCCCATGCATACTTAACTGCACTTGCTTTATCTCCTTGGGCATTCG	3	120831275	R			NA	NA	PLA1A	NM_015900	3'UTR					NA				NA	-0.269346
cg11841863	29652450	CAATACTTAACTCAATCAAATATAAATACATACCCTTTTTAACAACTACC			II			CTATCTCTATCCAATGCTTAACTCAATCAAATATAAGTACATACCCTTTTTAGCAGCTAC[CG]TTTTACTTGGAACTTTATCTGTCTGTTTCAGACCAAATGATGGTGAAAAAACAGAAGCAG	37	3	25646267	CGGTAGCTGCTAAAAAGGGTATGTACTTATATTTGATTGAGTTAAGCATT	3	25621271	R			NA	NA	TOP2B	NM_001068	Body					TRUE				NA	-0.207057
cg14633892	26754490	ATTTCCAAATTCTTATTAAATAACTCTACTAAAAACTAACAAATACAATC			II			TCAGGGAAAATGTTTCCAGATTCTTGTTAAATAGCTCTACTGAGAACTAGCAAATGCAAT[CG]TAGGGATGCTTTCAGGCTTTACAGAGAGGTAACAGAACACAACCTGCAGGGACGCTTCCT	37	3	56810749	TTTCCAGATTCTTGTTAAATAGCTCTACTGAGAACTAGCAAATGCAATCG	3	56785789	R			NA	NA	ARHGEF3;ARHGEF3;ARHGEF3	NM_001128615;NM_019555;NM_001128616	Body;Body;TSS1500					NA				NA	-0.238594
cg14995416	72610318	TTTCCTCATTTCAAAATTTTATAAAAATAACAACRATTTAAAAAAACCTC			II			TCAGAATTCGGGCAGTGACTATTGATAGAGTGATGAGCTATCTGAATGCTTCCTAAAAAG[CG]AGGTCCCTCCAAACCGTTGTCATTTTTATAAAACTTTGAAATGAGGAAACTTTGATAGGA	37	3	159713351	TTCCTCATTTCAAAGTTTTATAAAAATGACAACGGTTTGGAGGGACCTCG	3	161196045	F			NA	NA	IL12A	NM_000882	3'UTR					NA				NA	-0.207222
cg15145296	56797430	TACCTTCRTAACACAACCRCTTAATCTCTAAATATATTTCTATTTAAATC			II			ACACCTAATCTTACCTTCGTAACACAGCCGCTTGGTCTCTAGATGTGTTTCTGTTTAAAT[CG]TCGTAGCCCTCTAGAGCGCCGGCTTTCGGGTCAGGCCGGGGTTCAAGTCCCAGCCTTCGC	37	3	125709740	ACCTTCGTAACACAGCCGCTTGGTCTCTAGATGTGTTTCTGTTTAAATCG	3	127192430	R			NA	NA				chr3:125709066-125709452	S_Shore			NA	3:127191782-127192493	3:125708995-125709926	Promoter_Associated_Cell_type_specific	TRUE	-0.219204
cg16570885	40644306	ATATTAACACTACTACATATCCAACAAAACAATCTCAAAACAAACCTTTC			II			TGTTGGGCACTGTGTTAGCACTGCTGCATATCCAGCAAGACAATCTCAAGGCAGACCTTT[CG]GGAGAGAGAAAAATAAGAGAGGGAGACATAAAACTATCTTATGCCTTAGAACACGTATCT	37	3	185476452	TGTTAGCACTGCTGCATATCCAGCAAGACAATCTCAAGGCAGACCTTTCG	3	186959146	R			NA	NA	IGF2BP2;IGF2BP2	NM_001007225;NM_006548	Body;Body					TRUE				NA	-0.281053
cg16764781	46668469	CAAACTAACCTATTTATAAATTTCACAATTCACAAATATTAACCRCTCTC			II			TGGCTGGGGCTCAGGCTGGCCTGTTTGTGAATTTCACAATTCACAGATGTTAGCCGCTCT[CG]GGCTAAGTAAAGGAAGAGAATGTCAAGTTTTAAATAGCTTCTCCCTTCCATCCTGGCTGA	37	3	189347820	AGGCTGGCCTGTTTGTGAATTTCACAATTCACAGATGTTAGCCGCTCTCG	3	190830514	R			NA	NA	TP63;TP63;TP63	NM_001114979;NM_001114978;NM_003722	TSS1500;TSS1500;TSS1500					NA				NA	-0.205967
cg17655346	46645481	ACTTTCCCAAAAAACACATCTTATTTATCTCCRAAAAAATAAACTTAACC			II			AGTGATGTTAGACTTTCCCAAAGAGCACATCTTGTTTGTCTCCGGGGAGATGGACTTGAC[CG]AGAGATAACCTAGCCTTACCCTCACTCTGTTGTGGGCCCTGTAAAACCCTACAGCTGGAT	37	3	54892742	CGGTCAAGTCCATCTCCCCGGAGACAAACAAGATGTGCTCTTTGGGAAAG	3	54867782	R		rs78620921	NA	NA	CACNA2D3	NM_018398	Body					TRUE				NA	-0.221335
cg18444689	39771431	ATATATCTATTTTCTTAATTACTAAATTATTATTCCCATACRTTCTTCCC			II			TATTATTTTCCATATGTCTGTTTTCTTAGTTACTAGATTATTGTTCCCATGCGTTCTTCC[CG]ACAATTTTGCTTTTACAAGTCCCGACAATTTTGCTTTTACAAGTCGTGGTGAGCAGGGCA	37	3	185080423	CGGGAAGAACGCATGGGAACAATAATCTAGTAACTAAGAAAACAGACATA	3	186563117	R			NA	NA	MAP3K13	NM_004721	TSS1500					NA				NA	-0.244571
cg19630681	15801454	ACCTTAAATATTAACTTCCAAACAACCCCAACTTAAATTAAAATAATTAC			II			CAACCAGAGCCCCAGCAGCCAGATGCATTGGGAGGGCAACCAGCTCCCTTGTCTCCCAAA[CG]TAATCATTCCAATCCAAGCTGGGGCTGCCTGGAAGTCAACACTCAAGGCACATTTAATAA	37	3	64429607	CCTTGAGTGTTGACTTCCAGGCAGCCCCAGCTTGGATTGGAATGATTACG	3	64404647	F			NA	NA				chr3:64430585-64431192	N_Shore		RDMR	NA				TRUE	-0.208744
cg20697683	13771478	TCTACRTATCTTTTAAACACACTAATAATACTATCTACATTAAAACTTCC			II			GGCAAAACGTGTCTACGTGTCTTTTGAACACACTGATAATGCTGTCTGCATTAAGACTTC[CG]GCCAGCCGCCCTGTCCGGGAGGGAGGTGGGGGGGTCAGCCCCCCGCCCGGCCGGCCGCCC	37	3	194121173	CTACGTGTCTTTTGAACACACTGATAATGCTGTCTGCATTAAGACTTCCG	3	195602462	R		rs66640164	NA	NA	GP5	NM_004488	TSS1500	chr3:194117601-194118988	S_Shelf			NA	3:195602462-195602673			NA	-0.21086
cg21771682	55710460	AAAAAATTTATAACCTCTACTACTCCRAAATCACCAAACATATAAAATCC			II			GCAAAATCAAGTCCATCGAAGCCAAAAGATGCACAGTGGCCACGTCTCTCCTGCCTGCCA[CG]GATTTTACATGCCTGGTGACCCCGGAGCAGCAGAGGCTATAAATTTTTTTACACGTGGCC	37	3	11036537	CGGATTTTACATGCCTGGTGACCCCGGAGCAGCAGAGGCTATAAATTTTT	3	11011537	F	rs2675159		NA	NA	SLC6A1	NM_003042	5'UTR	chr3:11034446-11035384	S_Shore		RDMR	NA				NA	-0.204179
cg22542451	17773359	ATAAATCTTATCTACCTTAAAAATCTAAAATTTTAAACACATAACCRAAC			II			GAAACCTGACCATAAATCTTGTCTGCCTTGAGAGTCTAGGATTTTAAGCACATAGCCGGG[CG]CAGTGGCTCACGCCTGTAATCCCAGCACTTTAGGAGGCCGAGGCGGGCGGATCACGAGGT	37	3	182883005	CGCCCGGCTATGTGCTTAAAATCCTAGACTCTCAAGGCAGACAAGATTTA	3	184365699	R		rs34979811	NA	NA				chr3:182880277-182880722	S_Shelf			NA				NA	-0.268922
cg22953510	54666400	AACAACTAACACTAAATTACAAACAAAATCCTAAAACACAACAAAAATAC			II			TACTCCCATATTTATGGCTTATAGTGCTCTTGGCCAAAGTGTTTGCTAGTCCTAATCTCA[CG]CATTCCTGCTGTGCCCCAGGACCCTGTTTGTAACTCAGTGTTAGTTGTCTCCACTGGGAA	37	3	114089570	CGCATTCCTGCTGTGCCCCAGGACCCTGTTTGTAACTCAGTGTTAGTTGT	3	115572260	F		rs2722008	NA	NA	ZBTB20;ZBTB20;ZBTB20;ZBTB20;ZBTB20;ZBTB20;ZBTB20	NM_001164345;NM_001164346;NM_001164347;NM_001164344;NM_015642;NM_001164342;NM_001164343	5'UTR;5'UTR;5'UTR;5'UTR;5'UTR;Body;5'UTR					TRUE				NA	-0.203366
cg27272246	35664454	ATATACAATTATTTAACAACAAAACATTCTACAAAAAACTTCTAAACAAC			II			GCCAGAGTGGCAGGGCTCTGAGTTCCCTCCTCCACTTCTAGGGGAGCAGCCCAGGCCAGG[CG]TTGTCTAGAAGTTCTCTGCAGAATGCCCTGCTGCCAAACAACTGCACACCTGGCCAGGGC	37	3	38664451	TGTGCAGTTGTTTGGCAGCAGGGCATTCTGCAGAGAACTTCTAGACAACG	3	38639455	F	rs62242805	rs72862756	NA	NA	SCN5A;SCN5A;SCN5A;SCN5A;SCN5A;SCN5A	NM_001160161;NM_001099405;NM_000335;NM_198056;NM_001160160;NM_001099404	Body;Body;Body;Body;Body;Body					TRUE				NA	-0.267833
cg00532122	61800426	AAATAAACTTAAATCACAAAAAAATATACCTATTAACCCAAAATCACRCC			II			CCTTATGTTACAGATGAACTTGAGTCACAGGGGGGTGTACCTATTGGCCCAAGGTCACGC[CG]TAACTGATAATGCCTTGGCTATGAACTGGCAGTCTGATTCCAGAGCCTATACACTTAACC	37	4	56274131	CGGCGTGACCTTGGGCCAATAGGTACACCCCCCTGTGACTCAAGTTCATC	4	55968888	R			NA	NA	TMEM165	NM_018475	Body					TRUE				NA	-0.24298
cg01253711	44646438	AAATTCTTTAAAATAACTACCCACAAATAATCTAAACTTAAACATTAACC			II			GCCCACCCAAGGCGTGGGCTAGCGGGAGTATCCTGTTTATCCTGGCCAACGTTAGTCATC[CG]GCCAATGTCTAAGCCTAGACCATCTGTGGGCAGTTATTTCAAAGAATCTATCTCCTTGTC	37	4	157898799	CGGCCAATGTCTAAGCCTAGACCATCTGTGGGCAGTTATTTCAAAGAATC	4	158118249	F		rs7658079	NA	NA								TRUE				NA	-0.472019
cg04973183	45689308	CTATTTTCACAACAACTATTCCCACTACTCTATAAAACTACTCAACCATC			II			GACTTGGCTTTCTGTTTTCACAGCAGCTATTCCCACTGCTCTGTGAGGCTGCTCAACCAT[CG]CTGTCCCCTTTCCTTTCTCCCACACCTCCTCTAGGCAACTCTGCCTCAAGTTTGCTTTCT	37	4	160118923	TGTTTTCACAGCAGCTATTCCCACTGCTCTGTGAGGCTGCTCAACCATCG	4	160338373	R			NA	NA								TRUE				NA	-0.271166
cg05893845	47708472	TAAATCAAAAAATAAACTTTATACTTACAATACTATCTAAAAATTTTCCC			II			GGTCACATCTTTGGATCAAGGGATAAACTTTGTACTTGCAGTGCTATCTAGAAATTTTCC[CG]CAGGTTATTTAGCCCCTGTTGCTCCCTCTCCCGACCTGCACACCAGGACAGCTCCTAGGG	37	4	94759825	CGGGAAAATTTCTAGATAGCACTGCAAGTACAAAGTTTATCCCTTGATCC	4	94978848	R			NA	NA				chr4:94755786-94756310	S_Shelf			NA				NA	-0.334611
cg06341590	41785481	CTAATATATATTCTAAATACTTTTTTTAACAAACTAATCTAACAAAAACC			II			AACCTAAGTGTTTTTTTTTAAATATAGTTATTTATTTTGGGCTCCAGCTTCCTGCAGTTG[CG]GTTTCTGTCAGACTAGTTTGTTAAAAAAAGCACTTAGAACACATACCAGAGGACAGGAAG	37	4	57624431	TGGTATGTGTTCTAAGTGCTTTTTTTAACAAACTAGTCTGACAGAAACCG	4	57319188	F	rs28671594		NA	NA							DMR	NA		4:57623705-57624717	Unclassified	TRUE	-0.229952
cg06623474	60665314	AAACTACTTATCTTAATAACCACTACTTTATATTTTATCTTCAAAATTAC			II			GTGCTTTAACTGAACTACTTATCTTGGTAACCACTGCTTTGTGTTTTGTCTTCAGGATTG[CG]CTGGTAAAGCCATGTTTCATCTCCTGTTACAATTTTTCAATGAAAGGCTTCAAGATCCTG	37	4	83815450	AACTACTTATCTTGGTAACCACTGCTTTGTGTTTTGTCTTCAGGATTGCG	4	84034474	R			NA	NA				chr4:83811958-83812708	S_Shelf			NA				NA	-0.204018
cg06763776	49682499	TATTTCTATCTTATAAAAATACTTCCCCTATAAATTACTCAATATACTTC			II			TAAACACTCACTATTTCTGTCTTATGGAAATACTTCCCCTGTGAGTTGCTCAATATGCTT[CG]CAGCTAACAGAATACATCTCCTTTCTGGTCTTGCCTTAAAAATAATACCATTTGGCCTAA	37	4	141923701	ATTTCTGTCTTATGGAAATACTTCCCCTGTGAGTTGCTCAATATGCTTCG	4	142143151	R			NA	NA	RNF150	NM_020724	Body					TRUE				NA	-0.20204
cg08273995	57716352	AACTCTTAAATCRTAATTAAAAAACCTAAAACTAACTAACAAACAATAAC			II			TGGCCTCCGCAGCACCCTGAGCTGTCTGCTGGAGTCGGGTGGTCCCCCTCCCCACCCCGC[CG]CCACTGCTTGCCAGCCAGTTTCAGGTTTTCTAACCACGATCCAAGAGTCTGAACTCTTCC	37	4	7526521	ACTCTTGGATCGTGGTTAGAAAACCTGAAACTGGCTGGCAAGCAGTGGCG	4	7577421	F		rs4689775	NA	NA	SORCS2	NM_020777	Body					NA	4:7577418-7577646			NA	-0.268903
cg08916385	56745393	ATTAACTCATCCAACAACTTAAATTCAACAACTTAAAACTCCTCAAATAC			II			TCAAGTGCAGGGTGTGGCTATGAAAGTCGGTAGAGGAAGTAGAGGGCGAATGATGTTTGA[CG]CATTTGAGGAGCTCTAAGTTGTTGAATCTAAGTTGTTGGATGAGTCAACTATATAGATTT	37	4	68622534	CGCATTTGAGGAGCTCTAAGTTGTTGAATCTAAGTTGTTGGATGAGTCAA	4	68305129	F		rs12644822	NA	NA	GNRHR;GNRHR	NM_000406;NM_001012763	TSS1500;TSS1500					NA				NA	-0.374948
cg11663691	17615336	TACTTTCTTTCCCTTTTAAAATTAAAACATAAAACATAAAACCCCAATAC			II			GTTTCCCAGGTAACCATATCCTATTTGAAAGGTGAGGTCACAAGGACCTCACAATGCCGA[CG]TACTGGGGTTTTATGTTCTATGTTCCAACTTTAAAAGGGAAAGAAAGCAACAAGTCTACT	37	4	119759900	GCTTTCTTTCCCTTTTAAAGTTGGAACATAGAACATAAAACCCCAGTACG	4	119979348	F		rs2052769	NA	NA				chr4:119757033-119757811	S_Shelf			NA				NA	-0.263404
cg13976134	51735318	TTCTACAAAATTCTAATCTCCAAATTACTCAACAAAAAATAAACRCCCTC			II			TTCTTTCACTCTCCCCCACATTCATTCAATGAAACTCATTTCCTGGTTCCCTTCCCTCCA[CG]AGGGCGCCTACCCTCTGCTGAGCAATCTGGAGACCAGAATCCTGCAGAAATAAGAGTGCT	37	4	77733007	CGAGGGCGCCTACCCTCTGCTGAGCAATCTGGAGACCAGAATCCTGCAGA	4	77952031	F			NA	NA								TRUE				NA	-0.212353
cg14887054	48697505	AATTCTCTTCTTATTTCTATTTAACCCACRAAAAAACTAACTTTCAAAAC			II			CCGCATCAGACTGCCTGCTCTGCCACCTTCTGCTGCGTGACCTCACACAACTGACTTAAC[CG]CTCTGAAAGTCAGTTCCCTCGTGGGTTAAACAGAAATAAGAAGAGAACCTAGTTCACAAG	37	4	15151113	CGCTCTGAAAGTCAGTTCCCTCGTGGGTTAAACAGAAATAAGAAGAGAAC	4	14760211	F	rs79609116	rs60416685	NA	NA								TRUE				NA	-0.201191
cg15784646	58771333	AATCATATACTATTACAACTTCAAAAAACTACCAAAAACTCATTCCTTCC			II			ACTAGTGCACAGGTCATATGCTATTACAGCTTCAAGGAGCTGCCAGAAGCTCATTCCTTC[CG]TTTGCATTTTTGTGAATGTCAGTTCTGAAATAAATGAACAAACCCAGGACTTGAAAATAA	37	4	159707693	CGGAAGGAATGAGCTTCTGGCAGCTCCTTGAAGCTGTAATAGCATATGAC	4	159927143	R			NA	NA	FNIP2	NM_020840	Body					TRUE				NA	-0.242415
cg16854281	42609441	CAAACCTCRATACATCRACTTTCAACTAAACATACCTACCAATATTCAAC			II			TTAGCATGGAGCAGGCCTCGGTGCATCGGCTTTCAGCTAGGCATGCCTGCCAATGTTCAA[CG]TCCTCCTGGGATACGGAAGGCACCGTGATAGACATCTGGGCAAGTCAACAGGAAGGTGGA	37	4	189376704	AGGCCTCGGTGCATCGGCTTTCAGCTAGGCATGCCTGCCAATGTTCAACG	4	189613698	R			NA	NA								NA				NA	-0.43315
cg17851276	36699438	AATCCACAAAACCAAAAAAACAAATACRACTAACTAACTCTTTATTCCAC			II			CACTTGCCCCCCTGGCTCTTGGGATCCCCATGTCAGGGGGGCGGGGCGCCCCCGGCGCTG[CG]TGGAATAAAGAGCCAGCCAGCCGCACTTGCCCCCCTGGCTCTGTGGACCCCCATGGCAGG	37	4	9476719	GTCCACAGAGCCAGGGGGGCAAGTGCGGCTGGCTGGCTCTTTATTCCACG	4	9085817	F			NA	NA								NA	4:9083998-9086046			NA	-0.257291
cg22425860	34797436	CTCAAACTTTTTCTTCCAATTAACTATAAAAAACACRCCRTTACTACTAC			II			GACAGGGGACTGGAGAGCAGGAAGACAGGAGAACAAGGAGATTTCTCCTCCTTCAGCAGC[CG]CAGCAGCAACGGCGTGTCCTCCACAGTTAACTGGAAGAAAAAGCCTGAGTCCTGGTCTCC	37	4	190474719	TCAGGCTTTTTCTTCCAGTTAACTGTGGAGGACACGCCGTTGCTGCTGCG	4	190711713	F	rs78874045	rs4043724	NA	NA								NA	4:190711376-190711728			NA	-0.206718
cg26398228	32682322	AAAACTTATTCTATACTACCTAAATTCTATACCATCTAATAACACRTTTC			II			GTCCTTGCAAAAAAGCTTGTTCTGTGCTGCCTAGATTCTATGCCATCTGATAGCACGTTT[CG]AGTTAACCCTTGGCCCCATTTGGCTATAATGTTAAGTGGAACATAACTTATAAAAGACTT	37	4	33062845	AAGCTTGTTCTGTGCTGCCTAGATTCTATGCCATCTGATAGCACGTTTCG	4	32739240	R			NA	NA							DMR	NA		4:33062478-33063027	Unclassified_Cell_type_specific	NA	-0.234446
cg27160931	27699387	CTAAACCATAACAAATACCACCTATAATAATACCAATAAATATCAAATAC			II			TAATAACATTTTATAACTTTCAATGGAGGTCTTGGACATCGTTAATTTGATTTATGCTTA[CG]TATTTGATATTTACTGGCACTACCATAGGTGGTATTTGCTATGGTTTAGGGGTGGTTTGT	37	4	2310709	TAAACCATAGCAAATACCACCTATGGTAGTGCCAGTAAATATCAAATACG	4	2280507	F	rs7697464	rs28769084	NA	NA	ZFYVE28	NM_020972	Body	chr4:2306274-2306904	S_Shelf			NA				NA	-0.202197
cg00294261	68622490	ATTATTCACAACAAAAATAATATTCAACAACCAAAAAAACCRAATATAAC			II			ATATTTGGTTAGATGAAATCAGGAGACCAAAGTTTATTTTAAAGAAGAATAAAAGAGTTC[CG]TTATACTCGGCTCCTTTGGCTGTTGAATATCACTTTTGTTGTGAACAACTGTGCCTCTTT	37	5	124091260	TTGTTCACAACAAAAGTGATATTCAACAGCCAAAGGAGCCGAGTATAACG	5	124119159	F	rs77509214		NA	NA								TRUE				NA	-0.260093
cg02772171	33629361	AAACRCATACCACCACCCAACTAATTTATTATATTTTAAATAAAAACAAC			II			CTGGGACTAAGAGGCGCATGCCACCACCCAGCTAATTTGTTGTATTTTAAGTAGAGACAG[CG]TTTTACCATGTCGGCCAGGATGGTCTCAATCTCTTGACCTTGTGATCTACCCGCCTCGGC	37	5	171054642	CGCTGTCTCTACTTAAAATACAACAAATTAGCTGGGTGGTGGCATGCGCC	5	170987247	R			NA	NA				chr5:171057071-171057340	N_Shelf			NA				NA	-0.210012
cg04843568	20664453	TCRAATACACAAATCACTCCACTTAAAACTTTAACAAAAACACATTCCCC			II			AACAGAAACCCTCGGATGCACAGGTCACTCCACTTGAGGCTTTGACAAGAACACATTCCC[CG]TGGGTGGTCTGGCTTTTACAAGTGTTTGGGCACAAATACATTAATGTGACCTTTTTTAAA	37	5	87389026	CGGGGAATGTGTTCTTGTCAAAGCCTCAAGTGGAGTGACCTGTGCATCCG	5	87424782	R			NA	NA								TRUE				NA	-0.240455
cg05595191	35801509	ATTACTAAATCTCACAATACCAAATATAAACAATTACTTTTTTAATCTAC			II			TGCCTTTTTAAATAAATACAGTTTAATTTACAAAATTAAGCTTGCATGCACTCTTTCAGA[CG]CAGATCAAAAAAGTAACTGTTTATACTTGGCATTGTGAGATCCAGCAACTTTAAAAAGTG	37	5	172447638	CGCAGATCAAAAAAGTAACTGTTTATACTTGGCATTGTGAGATCCAGCAA	5	172380244	F		rs74759042	NA	NA	SNORA74B;ATP6V0E1	NR_002988;NM_003945	TSS200;3'UTR					NA				NA	-0.23032
cg08238375	47615483	CTTCACCRAATTTTATCTTACTCCACCRAAACCACTAATCTTTAATCATC			II			TTGTTAATGTTCTTCACCGGGTTTTATCTTACTCCACCGAGGCCACTGATCTTTAATCAT[CG]CATTAGTGTCAGCTGTCAAACCTAAGAGCATTATGAACTAGGTTCTTGGAAAATGCAATG	37	5	112483149	TTCACCGGGTTTTATCTTACTCCACCGAGGCCACTGATCTTTAATCATCG	5	112511048	R			NA	NA	MCC;MCC	NM_002387;NM_001085377	Body;Body					TRUE				NA	-0.310126
cg08426962	14725434	ATTTTAAACCACTTAACTTCTAAATTTCCCCCATTCAATAACTTAAACTC			II			GAAAACATACTACTGCTGTAATTAAATGCAAATTTTTTTTAGTGCATGCAGTATTAAAGT[CG]AGTTTAAGCCACTGAATGGGGGAAATCTAGAAGTTAAGTGGCTCAAAATGAATAATTTAA	37	5	94076140	CGAGTTTAAGCCACTGAATGGGGGAAATCTAGAAGTTAAGTGGCTCAAAA	5	94101896	F			NA	NA	MCTP1;MCTP1	NM_024717;NM_001002796	Body;Body					TRUE				NA	-0.205908
cg10627511	38762341	AATTCATTTTAAACACCACTATTTAAAACTCATTAAAATAAACACACCAC			II			TCGTTGGATTTAATTCATTTTAAGCACCACTATTTGAAGCTCATTGAGATAAGCACACCA[CG]TGTGATGTAAATAAGGCTTGGACCCTGCCTTCTAGACACAGGAATGAATAATGCTAATAT	37	5	33772916	CGTGGTGTGCTTATCTCAATGAGCTTCAAATAGTGGTGCTTAAAATGAAT	5	33808673	R			NA	NA	ADAMTS12	NM_030955	Body					TRUE				NA	-0.259773
cg11217865	60788500	TAAATCAAAATATTACATATAAATAATTTCCCTATAAAAACRCCTTTACC			II			TTCCGAAGCTGTAAATCAGGATGTTACATATAAATAGTTTCCCTATAAAAACGCCTTTGC[CG]TTAGCTAGTATTATAAGACAATTTTTGCTAAAATGAAAATAAAACATTTTGTTATACTTT	37	5	139227318	CGGCAAAGGCGTTTTTATAGGGAAACTATTTATATGTAACATCCTGATTT	5	139207502	R			NA	NA	NRG2;NRG2;NRG2;NRG2	NM_013983;NM_004883;NM_013981;NM_013982	3'UTR;3'UTR;3'UTR;3'UTR	chr5:139227605-139228279	N_Shore			NA				TRUE	-0.20387
cg11585022	68619457	AAATCAATCTCCTTCAACATCCTAAAACACTCAACTCTAATAAACTACCC			II			CCACTTCACTGGAATCAGTCTCCTTCAGCATCCTAAGGCACTCAGCTCTAATGAACTGCC[CG]GACTCCCGTTTGCATTATGATAAGCTCCTCTTTAGAACCTCTACTGTCTGCTTTTGACAG	37	5	110427346	CGGGCAGTTCATTAGAGCTGAGTGCCTTAGGATGCTGAAGGAGACTGATT	5	110455245	R			NA	NA	WDR36	NM_139281	TSS1500	chr5:110427777-110428270	N_Shore		CDMR	NA		5:110427222-110428595	Promoter_Associated	NA	-0.258971
cg13612055	48614429	TACCACTCCAAAAATAATAAACCCTAAAAAAAATTCACAAATAAAAAACC			II			GATGAGTTGGGTGCCACTCCAGAGATAGTAAACCCTGGAAAAGATTCACAAATAAAAAAC[CG]TGTGTGTGAGATGTTCCAAAATAATACATGGACGTGTGAGATAGAGGATTACTCAGATAG	37	5	80687790	CGGTTTTTTATTTGTGAATCTTTTCCAGGGTTTACTATCTCTGGAGTGGC	5	80723546	R			NA	NA	RNU5E;RNU5D;ACOT12	NR_002754;NR_002755;NM_130767	Body;Body;Body	chr5:80689818-80690228	N_Shelf			NA				NA	-0.219583
cg14797147	24788474	TTCCAAATAAAAAACACTATACACAATTACRTACCTCACACAAATATCTC			II			GCAAGTTTGTTTTCCAGATGGAAAACACTGTGCACAATTGCGTGCCTCACACAGGTGTCT[CG]TCTTCTCTTTATAGGTTAACACCTAAAGGAGATAATTACTTAAAATCCATCATTCATTCG	37	5	124309096	CGAGACACCTGTGTGAGGCACGCAATTGTGCACAGTGTTTTCCATCTGGA	5	124336995	R			NA	NA								TRUE				NA	-0.270897
cg16290431	10774510	AAATACTCAACCACTATCATAAAACTATAAATTATTATATTCTATCTAAC			II			TTTTTTTCTTTTCTGTATGTGAAGGGAATAAAGAGACAAAAATAGTGCTTAAAAATTAGA[CG]TCAGACAGAATATAACAATCCACAGTTTCATGATAGTGGTTGAGTATTTTAAATTCAATA	37	5	173342997	CGTCAGACAGAATATAACAATCCACAGTTTCATGATAGTGGTTGAGTATT	5	173275603	F			NA	NA	CPEB4	NM_030627	Body					TRUE				NA	-0.307597
cg17874670	14751431	ATTTCCTCTCTAAATATCTTTTTCTAACCAAATCTTCATACTAAAAAAAC			II			AATTATCTTAGATTTCCTCTCTGGGTATCTTTTTCTGGCCAAATCTTCATACTAAAGAGA[CG]TTAAGCCACACTGCATTTTCTCTAACTTGCCTGCAAAGATTTACTAAAATAAAACAGATT	37	5	141972831	CGTCTCTTTAGTATGAAGATTTGGCCAGAAAAAGATACCCAGAGAGGAAA	5	141953015	R			NA	NA	FGF1;FGF1;FGF1;FGF1;FGF1;FGF1;FGF1;FGF1	NM_001144935;NR_026696;NR_026695;NM_000800;NM_033137;NM_033136;NM_001144934;NM_001144892	3'UTR;Body;Body;3'UTR;3'UTR;3'UTR;3'UTR;3'UTR					NA				NA	-0.203511
cg18093572	55781392	AAAACTAACTCATAACAAAATAACATCAACCTCATATAATAACACCACCC			II			AGAGCCCCAGAGTAGCATATTAGCCTAAGTTGTTTTATACGACTCTGTTTGTGTAAGGAC[CG]GGTGGTGTTACTACATGAGGCTGATGTCATCTTGCCATGAGTTAGTTTCCCCCAAGACTG	37	5	122598329	CGGGTGGTGTTACTACATGAGGCTGATGTCATCTTGCCATGAGTTAGTTT	5	122626228	F			NA	NA								TRUE				NA	-0.284913
cg19668315	39741502	AAAACCCAAACAAACAACTAACTAACTTATATTTTAATAAAAACCATCCC			II			TGTAGTCAAGACACAATAATTTCTTTTTAAGGATGTTTACTTTTCTAGTTAGTAAATGTA[CG]GGATGGTTTTCACTAAAACATAAGTCAGCCAGCTGTTTGTTTGGGTTCTTAAACTGAATG	37	5	106988446	CGGGATGGTTTTCACTAAAACATAAGTCAGCCAGCTGTTTGTTTGGGTTC	5	107016345	F			NA	NA	EFNA5	NM_001962	Body					TRUE				NA	-0.215879
cg21610927	19687435	CAAATCACACTTTAAACTCCAAAAATTATAACRTTTACCAACRCTTACAC			II			TGACCAGTCTGCAGATCACACTTTGAACTCCAGAAGTTGTAACGTTTGCCAGCGCTTGCA[CG]TAGAATCCCCCTGCACGGGAGGTCCTTAGAGGGGTCCTATTGGCAACTCATATATTATGA	37	5	14230166	CGTGCAAGCGCTGGCAAACGTTACAACTTCTGGAGTTCAAAGTGTGATCT	5	14283166	R		rs72744212	NA	NA	TRIO	NM_007118	Body					TRUE				NA	-0.438614
cg23943944	61618474	AAACTATAACAAAAAATCTATCTATATTCAATATTACTCCCCTAAACACC			II			TATCCTCAACAAAACTGTAACAGGGAATCTATCTGTGTTCAGTGTTGCTCCCCTGAACAC[CG]TGCTCTTCACTCAGCCTTCACACCCCTCACATGGTATTCTATTTAAAAAAATAATAATAA	37	5	116197864	CGGTGTTCAGGGGAGCAACACTGAACACAGATAGATTCCCTGTTACAGTT	5	116225763	R			NA	NA								TRUE				NA	-0.224806
cg24844518	55723385	TACCACCAACCTCCTTCTAAAAATAATAATTAAAAACTAATCATAAAACC			II			CGGCCCCCGCATGCCACCAACCTCCTTCTGAAAATGGTGATTAAAAGCTAATCATGGGGC[CG]GGCGCGGTGGCTCACACCTGTAATCCCAGCACTTTGGAAGGCCGAGGCAGGCGGATCACC	37	5	156811669	GCCACCAACCTCCTTCTGAAAATGGTGATTAAAAGCTAATCATGGGGCCG	5	156744247	R			NA	NA	CYFIP2;CYFIP2;CYFIP2	NM_001037333;NM_014376;NM_001037332	Body;Body;Body					TRUE				NA	-0.297599
cg26690407	41734414	AAACTAAAAAATCTAAATAAAAACTTTAATAAAACRTCCTCCACCCACCC			II			AAAACTCCAGAAAACTGAGGGGTCTGGATGGAAGCTTTGGTGGGGCGTCCTCCACCCACC[CG]GTTTCCATCAATAATCCCCCACCCCTTACCCAGGTCCCTGCATTGCTTGATTTTTGCTTT	37	5	5887642	CGGGTGGGTGGAGGACGCCCCACCAAAGCTTCCATCCAGACCCCTCAGTT	5	5940642	R			NA	NA				chr5:5887062-5887528	S_Shore			NA				NA	-0.238739
cg27129755	57763375	AACTTATCCTAAATATCTAAAAATCRTCTAATCCTAAATTTCTAAAAATC			II			ATGACTGAGACATGATCTCAGAATCAAACCCCTGGAGGCAGTAGCTATAGCAGGAGCTGA[CG]ATCTCCAGAAACTCAGGACCAGACGATCTCCAGACACTCAGGACAAGTCAGTGTCCCCAC	37	5	170210586	ACTTGTCCTGAGTGTCTGGAGATCGTCTGGTCCTGAGTTTCTGGAGATCG	5	170143164	F	rs66849605		NA	NA	GABRP	NM_014211	TSS200					NA				NA	-0.227754
cg00403716	57623308	CACRCTACAAAAACAAACRACAACAACCAAAAAAACTAATAAACAAAATC			II			ACGCGTATCCACAAGAAAGCCCCCCACTTTACAGGAAGCATGGAAACAGTTAGGAGCCCT[CG]ACCCTGCTCACCAGCTCCTCTGGCTGCTGCCGTCTGCTCCTGCAGCGTGGTGGCCTGGGA	37	6	167789441	ACGCTGCAGGAGCAGACGGCAGCAGCCAGAGGAGCTGGTGAGCAGGGTCG	6	167709431	F	rs76263155	rs76095779	NA	NA	TCP10	NM_004610	Body					NA	6:167709075-167709617			NA	-0.328578
cg01262133	67766418	ATAAATTAAAAAACCRAAACTAATAATAAACATTTACTACTAATACCCAC			II			TCCTTTGTCAGGTGAATTAGGGAGCCGAGGCTGGTGATGGACATTTACTGCTGGTACCCA[CG]GTAGGGCAGGGAGGCAGGGACACTGTTGCCTGAGGTGTCCTGCAAATAAATGACTCGGCT	37	6	45645147	TGAATTAGGGAGCCGAGGCTGGTGATGGACATTTACTGCTGGTACCCACG	6	45753125	R			NA	NA							DMR	TRUE		6:45644803-45645595	Unclassified_Cell_type_specific	NA	-0.218587
cg02755555	50795464	TCTAATAACATTTATAACTAAATCATATAATTACATTATAATAACCATCC			II			TATAAATGACCTCTAGTAACATTTATAACTGGGTCATATAATTGCATTGTGATGACCATC[CG]TTCTTGTAATTTTTGTTTTTCTAGATATTAATAATAGCCTCATTTTTAAAATGTCCATAG	37	6	30981960	CGGATGGTCATCACAATGCAATTATATGACCCAGTTATAAATGTTACTAG	6	31089939	R			NA	NA								NA				NA	-0.201221
cg07989740	45740352	ATTAAAATTCAAATACTAAATTAAAATACAAACCAACTAACTTAATAATC			II			TCCCCAAAGAACAGTCTTTACATTCAAACTGGGACATCAAAGTTATGCTAATAAGAGGTT[CG]ACCACCAAGCCAGCTGGTCTGTACTTTAACTTAGTATTTGAATTTCAATCCTAAAATACA	37	6	47234372	CGACCACCAAGCCAGCTGGTCTGTACTTTAACTTAGTATTTGAATTTCAA	6	47342331	F			NA	NA	TNFRSF21	NM_014452	Body					TRUE				NA	-0.219518
cg11645539	36627324	AATTCCCAAAAACTAACCAACCAAACTCCTAAACCTACAATACCAAAATC			II			TCCTGGGAGGCAGTTCCCAGGAGCTGACCAGCCAAGCTCCTGGACCTGCAATGCCAAGGT[CG]CTGCTATTACCACCCTAATAAAAGATATGTCTATTCTTTCTTAGGGGTCTTTGGACTGGA	37	6	110732115	GTTCCCAGGAGCTGACCAGCCAAGCTCCTGGACCTGCAATGCCAAGGTCG	6	110838808	R			NA	NA	DDO;DDO	NM_004032;NM_003649	Body;Body					NA				NA	-0.231277
cg13353717	46781383	TAATACTAACRATACTAAACTCCCTACTAACTAAAAACAAAAACTCTCCC			II			AGCCCAAGGAGAGCCTGTTCCCAGAGTGGCGGCTCTGGAGAGCAGCTGCCCTGCACTTAC[CG]GGAGAGTCTCTGCCCTCAGCCAGTAGGGAGCTCAGCATCGCCAGCATCAAGGTGACAGTT	37	6	32634276	CGGGAGAGTCTCTGCCCTCAGCCAGTAGGGAGCTCAGCATCGCCAGCATC	6	32742254	F	rs1130366	rs12722106	NA	NA	HLA-DQB1	NM_002123	1stExon	chr6:32632158-32633027	S_Shore			NA		6:32634123-32634701	Unclassified	TRUE	-0.203913
cg13992444	50653416	AAATTACCCATCTAATACCTACTAATCTAAATAAACTTAACTTCTTAACC			II			TGGTGGCAGTAGAATTGCCCATCTAGTGCCTACTGATCTGAGTGGACTTGACTTCTTGGC[CG]TGTCTCTGTTTGGAGTTAAAGAGGAACGATTTTCCTTGTGCATTATTTTGAAAATCACCT	37	6	149368110	CGGCCAAGAAGTCAAGTCCACTCAGATCAGTAGGCACTAGATGGGCAATT	6	149409803	R			NA	NA	UST	NM_005715	Body					TRUE				NA	-0.331486
cg14546115	32639378	ATCTTAAATCACACAAAACTATTTAAACAAATAATATTTATATACTTACC			II			TGAAAAGAGTTGACTAATTATTGTTGTTTGAAGCAATAGTGATATGGTGTCTTCTACCTC[CG]GCAAGCATACAAACACCATTTGTCTAAATAGCTCTGTGTGATCCAAGATATACTATTATT	37	6	20817980	CGGCAAGCATACAAACACCATTTGTCTAAATAGCTCTGTGTGATCCAAGA	6	20925959	F		rs9366360	NA	NA	CDKAL1	NM_017774	Body					TRUE		6:20817888-20818079	Unclassified_Cell_type_specific	NA	-0.274576
cg15692086	30663474	TAATAACCACACAATTCTATACCTCATAACATTAAAAAACTACTACAAAC			II			CTCTGTCTTTCTGATGGCCACACAGTTCTGTGCCTCATAACATTAAGAAACTGCTACAAA[CG]AAAAGTTCTTTGACAATTTTAACTTAGTTTGTAGCATGTACTATGTTGCTACATACAGCT	37	6	89340909	CGTTTGTAGCAGTTTCTTAATGTTATGAGGCACAGAACTGTGTGGCCATC	6	89397628	R			NA	NA	RNGTT	NM_003800	Body					TRUE				NA	-0.249269
cg16241932	15784447	CTACRACTATCAAAAAATACCATTAACACRAAAATAACTACAAACAAAAC			II			GTTTTAGAAAGGAAATTAGAGAGAGAAAGTAACACGTTGGCCCATTGTGTGTCTGAGCGG[CG]CTCTGCCTGCAGCTATCTCCGTGTCAATGGCATCCTTTGATAGTCGCAGTGGACCGGGTC	37	6	157876915	TGCGACTATCAAAGGATGCCATTGACACGGAGATAGCTGCAGGCAGAGCG	6	157796903	F		rs9347277	NA	NA	ZDHHC14;ZDHHC14	NM_153746;NM_024630	Body;Body					TRUE	6:157796900-157796960			NA	-0.262389
cg16484499	32709458	CATCAACAAAAATAAAAAACTAACATCAACCTAAAAAAACCATTTTCACC			II			TTTTACCCTTTTTTTTACTAATTTAAAAGTATATAATATAGTTAATATACATAACTGTTA[CG]GTGAAAATGGTTTTCCTAGGTTGATGTTAGCTTTTTACTTTTGTTGATGTTATTTAATGA	37	6	111659754	CGGTGAAAATGGTTTTCCTAGGTTGATGTTAGCTTTTTACTTTTGTTGAT	6	111766447	F		rs462432	NA	NA	REV3L	NM_002912	Body					TRUE				NA	-0.31371
cg17153138	55604406	TACTAAAAAAACCACAAATATATAACCATTTATAATATTTCTTAACTATC			II			AGGCAGGCCAGCTGCAGGACTGCCAGTGACAGGAGGAAGTAGGAGAGGAAATGATGCATG[CG]ATAGCTAAGAAACACTATAAATGGCTACATATCTGTGGTTTCTCCAGCAAAAATGCATGT	37	6	130005350	GCTGGAGAAACCACAGATATGTAGCCATTTATAGTGTTTCTTAGCTATCG	6	130047043	F			NA	NA	ARHGAP18	NM_033515	Body					NA		6:130005079-130005476	Unclassified	TRUE	-0.209667
cg23892028	30767408	AAAATAAATCTATAAAACAAACAAACACRAAATCRAACATTAAAACCCTC			II			TGTGTGATTTAGAAATAGATCTATGGGACAGACAGACACGAAATCGGGCATTGGGGCCCT[CG]CAGGCAGGGTATCTAGACTGGCAGCTGCCGGTGCAGGATATTGCCAAGGACTCGGCATCC	37	6	27256345	AAATAGATCTATGGGACAGACAGACACGAAATCGGGCATTGGGGCCCTCG	6	27364324	R			NA	NA				chr6:27258958-27259163	N_Shelf			NA	6:27364302-27364386			NA	-0.346895
cg00334498	58772449	TTAACRTTTTTCTCTTTTTTTTCTACTTCTTAAAAAAACTCTACCCATCC			II			ACAATAACGGTTATTTTCTTTTTTCTTAGCTTGCCCAGTTTCGACAAAGAAAAGCTCAGT[CG]GATGGGCAGAGTCCTTCCAAGAAGCAGAAAAAAAAGAGAAAAACGTCAAGCAGTAAACAT	37	7	91603056	CGGATGGGCAGAGTCCTTCCAAGAAGCAGAAAAAAAAGAGAAAAACGTCA	7	91440992	F			NA	NA	AKAP9;AKAP9	NM_005751;NM_147185	Body;Body			low-CpG:91440990-91440999		NA				NA	-0.219224
cg01410316	33764309	ACTAAACTAAAAACCACAAAAAAATTCCATCCCCATTCTATTATCTACAC			II			CAGGAGACAAGCCCCCAGGCCTGCCTGAGATTCATCTTTGGTTTTTATCGCACCAGTGAA[CG]TGCAGACAACAGAATGGGGATGGAATCTCCTTGTGGCCCCCAGCTCAGTGCTCTCCCAAA	37	7	971767	CGTGCAGACAACAGAATGGGGATGGAATCTCCTTGTGGCCCCCAGCTCAG	7	938293	F			NA	NA	ADAP1	NM_006869	Body	chr7:973189-973888	N_Shore			NA				NA	-0.322643
cg01550813	70695479	CTTCATAAAAAAACCAAACCAAAACCAAAAAAACTAATCCCCAAATTTCC			II			CCAGCACTTCTCAGAAGAGAGCTAGTGGGAGGGGAAGATGACTGCTTTAAGTGCAGTTGG[CG]GAAACTTGGGGATCAGCCCCCTTGGCCCTGGCTTGGTTCTTCCATGAAGAAGCATCTTCA	37	7	134427910	TTCATGGAAGAACCAAGCCAGGGCCAAGGGGGCTGATCCCCAAGTTTCCG	7	134078450	F		rs17791851	NA	NA								TRUE				NA	-0.284757
cg02355809	29764301	TTCCATTCATCATTACTAAAACAAAAAACCTATCATTCTCCCAATAAACC			II			TGCCTCCTTAAGCTGTGTGCTCTAGATGCCCCACCTGCCTCACAATAGCCCCAGCCCTGC[CG]GTCTACTGGGAGAATGACAGGCTCCCTGTTTCAGCAATGATGAATGGAAACAGTGGACAT	37	7	150412715	TCCATTCATCATTGCTGAAACAGGGAGCCTGTCATTCTCCCAGTAGACCG	7	150043648	F		rs10248822	NA	NA	GIMAP1	NM_130759	TSS1500					NA		7:150412479-150412873	Unclassified_Cell_type_specific	NA	-0.224871
cg02394572	13775496	AAACCTAAACTTCCTCACAATATAACRATTACCCTCCTAAAATAAACATC			II			CTTTCAGAAAGGGACCTGGGCTTCCTCACAATATGGCGGTTGCCCTCCTAAGGTGGACAT[CG]GGAGGGTCAGATGGAAGCTCTGTGGCCTTTCCTAACTCGGCCTCACGTCACAGAGCGTCA	37	7	2754753	GACCTGGGCTTCCTCACAATATGGCGGTTGCCCTCCTAAGGTGGACATCG	7	2721279	R		rs10228264	NA	NA	AMZ1	NM_133463	3'UTR	chr7:2758004-2758257	N_Shelf			NA	7:2721279-2721527			NA	-0.264495
cg02514794	35621369	AATTATATAAAATATTACCCTAATTCTAATAACAATAAACTATTACATTC			II			GAAGAGCATCTGGAGAAAGAGCACTCAGAATAGCATTTGGTCCAAAGTAGCTATTATGGT[CG]AATGTAACAGTTTACTGTTATTAGAACTAGGGTAATATTCTACATAATTATACTTTCTCT	37	7	12446327	ATTATGTAGAATATTACCCTAGTTCTAATAACAGTAAACTGTTACATTCG	7	12412852	F			NA	NA				chr7:12443163-12443705	S_Shelf			NA				NA	-0.257324
cg07006935	34643386	ATTAAAATAATACAACAAACAAATTTCRATTACATATCTTTTCCTACAAC			II			CTGAACCCGAAGAAAAAATTATACGTGCTGCTAGCTGCAAATTGCTGACAAATGCTAAGG[CG]CTGTAGGAAAAGACATGCAACCGAAATCTGTCTGCTGCACCATTCCAATCAAAGTCAGGT	37	7	55620641	TTGGAATGGTGCAGCAGACAGATTTCGGTTGCATGTCTTTTCCTACAGCG	7	55588135	F			NA	NA	VOPP1	NM_030796	Body					NA		7:55620540-55620720	Unclassified_Cell_type_specific	TRUE	-0.250507
cg08355157	52777483	ACAAATCAAAAAATCCTTAAATCCTCTAATAACCCCTAAATCCTCACTTC			II			CTTAACCAACTACAAATCAGGAAATCCTTGAATCCTCTGATGACCCCTAAGTCCTCACTT[CG]AGATCTCCCACCCTTTTAGGTCAAAACCCACGTGTACGCCCAACGTCCTGATTGACGACT	37	7	158809128	CAAATCAGGAAATCCTTGAATCCTCTGATGACCCCTAAGTCCTCACTTCG	7	158501889	R			NA	NA	LOC154822	NR_024394	Body					NA	7:158501889-158502582			NA	-0.348841
cg13031029	61688421	AAAAAAAACATCACTAAAACAAAACTATAATAAAATTTAAACTCTTCTAC			II			GATGAGAGGAGGGAGGAAGCATCACTAAGACAAAGCTGTAATGAAGTTTGAACTCTTCTG[CG]CCTATGTACCTTCCATCTTTAACTTTCTCTGTGTCTCTGGGCTAAGAGAACACAAACCTT	37	7	107574783	GAGGAAGCATCACTAAGACAAAGCTGTAATGAAGTTTGAACTCTTCTGCG	7	107362019	R			NA	NA	LAMB1	NM_002291	Body					TRUE				NA	-0.288235
cg13589109	44789449	AATTAACAATATATACTCTAAAATCACRTAAATTCCTACTTACCAATAAC			II			GCCGGCTGAGGAGTTAACAGTGTGTGCTCTGGAGTCACGTGGATTCCTGCTTGCCAGTAG[CG]CGCCTTGGAAAGTCACCCCGCCTGGCTCTGCCATTTCCTTCTCTGTACATACAGTGTTGT	37	7	36124843	GTTAACAGTGTGTGCTCTGGAGTCACGTGGATTCCTGCTTGCCAGTAGCG	7	36091368	R			NA	NA								NA	7:36091310-36091489			NA	-0.223849
cg15765638	43723466	CCTTTATAAAACAACCTAACTAAAAACTTAACTTTAACTTATCAATTCCC			II			AGGACGGGCGACCTTTGTAAAGCAGCCTGGCTGGGAGCTTGGCTTTGGCTTGTCAATTCC[CG]TGGGCGTGTGCTGTGGCGGCGAAGAACGTGTGGGCATTCTGACCGTGCCATGACCAAAAC	37	7	152600816	CGGGAATTGACAAGCCAAAGCCAAGCTCCCAGCCAGGCTGCTTTACAAAG	7	152231749	R			NA	NA				chr7:152600496-152600950	Island			NA	7:152231430-152231856			NA	-0.244022
cg18845598	64729449	ATCTAAAATATACTCTTTAAATATTATTCCTAACRTAATACCTTTCATTC			II			ACTTGATTGAAATCTAGGATATGCTCTTTGAATGTTATTCCTAACGTAATGCCTTTCATT[CG]TCCATCCATCCATCCATCCATCAATTCATCCAACAAGTGTAGTGGGCATTGTGCCAGCAA	37	7	143746594	TCTAGGATATGCTCTTTGAATGTTATTCCTAACGTAATGCCTTTCATTCG	7	143377527	R			NA	NA	OR2A5	NM_012365	TSS1500					NA				NA	-0.336955
cg00957886	19760405	AACCACCRTCTATCATATTTTCTCCTAAAATCTTACTACTACTAAAATAC			II			AACTTCAAAAACAACATATATGTAATCCTACATTTATGTCATTATATTATAGCTAAGGCA[CG]TATTTTAGCAGTAGCAAGACCTTAGGAGAAAACATGATAGACGGTGGTTTTTCGTTTTTA	37	8	66700638	ACCACCGTCTATCATGTTTTCTCCTAAGGTCTTGCTACTGCTAAAATACG	8	66863192	F			NA	NA	PDE7A;PDE7A	NM_002604;NM_002603	Body;Body					TRUE				NA	-0.210288
cg01451808	73701422	AAATCAACAAAAATATTTATCTCTACAACCTAAAACTACTAAAATAAATC			II			AATTCTTTCTTATTTTAATCTTTCATTATGATTTATTGACGTATTCAAAGTTTGTCCCAG[CG]ACCCATCCCAGCAGCCCCAGGCTGTAGAGATAAACATCCTTGCTGACTCTTAGCTGCGTT	37	8	49676562	AGTCAGCAAGGATGTTTATCTCTACAGCCTGGGGCTGCTGGGATGGGTCG	8	49839115	F			NA	NA								TRUE				NA	-0.234316
cg02299007	57603479	ATCACCAAACAACTATTTTAACTCTCAATACTAATTACRACAAACRACTC			II			ACCCGTCCCGTTCGACGCCTCTGGCCGCCCCGTCCTTGCTTCTCATCTCACAGGGCACTG[CG]AGCCGCCTGTCGCAATCAGCATTGAGAGCCAAAACAGCTGTTTGGTGACTGTGCGAGGTT	37	8	1140574	TCACCAAACAGCTGTTTTGGCTCTCAATGCTGATTGCGACAGGCGGCTCG	8	1127981	F	rs10108815	rs10108808	NA	NA				chr8:1137207-1138672	S_Shore			NA	8:1127898-1128090			NA	-0.207909
cg02901522	50743364	ATTCACRCCTAAATTCTCTAACTATAAATCTAACTATATTTTTTTCTTTC			II			ATCAAGGCAGCATTCACGCCTGGGTTCTCTGACTGTAAATCTGGCTGTGTTTTTTTCTTT[CG]AATTTTATTATGAATGCCTTCTTTGTTCATTGTCATTATTATCATCATCATTGATCTCTA	37	8	129082086	CGAAAGAAAAAAACACAGCCAGATTTACAGTCAGAGAACCCAGGCGTGAA	8	129151268	R			NA	NA	PVT1	NR_003367	Body					TRUE				NA	-0.201699
cg04104463	63764350	TCCTTAAAAACCTACCATTCCTTACAAATACCTTAAAAAAAATTCAAAAC			II			CAATAGCGTGGTCCTTAAAAACCTGCCATTCCTTACAAGTGCCTTAGAAAGGATTCAGGG[CG]AACCAACTGGGTTAATTGCATTCAGTAAAATAACACGATTACAAAATTAGATCTGTACCA	37	8	65291341	CGCCCTGAATCCTTTCTAAGGCACTTGTAAGGAATGGCAGGTTTTTAAGG	8	65453895	R			NA	NA	MIR124-2	NR_029669	TSS1500	chr8:65290108-65290946	S_Shore			NA				NA	-0.20918
cg05824180	26620362	ACACACCTATATATCTCCCTACACTCTAAATTCTATAAATACATTTACAC			II			GTCCACACGGTGCACACCTGTATGTCTCCCTACACTCTGGATTCTGTGAGTGCATTTACA[CG]GTGCACGCCTGCACGTTTCCCCACACTCTGGATTCTGCGAGCGCGTCTACACGGTACATG	37	8	790729	CACACCTGTATGTCTCCCTACACTCTGGATTCTGTGAGTGCATTTACACG	8	780729	R		rs28417810	NA	NA				chr8:789923-790798	Island			NA	8:779955-780828			NA	-0.407301
cg07973298	42710349	CTACRATCAACCAATTCTAAATCAAATCATTTCTCTACCACRTAACTCTC			II			TGCTATCATTACTATTTTGGAGCTGAGAAAACTAAGGTGCAGAGAAGTTAATTAACCTGC[CG]AGAGTCACGTGGCAGAGAAATGATTTGATCTAGAACTGGCTGACCGCAGACTCCCTGCTC	37	8	20899208	TGCGGTCAGCCAGTTCTAGATCAAATCATTTCTCTGCCACGTGACTCTCG	8	20943488	F		rs62497299	NA	NA								TRUE		8:20898539-20899467	Unclassified	TRUE	-0.203798
cg08603678	74712324	TCCTAACAACATCTACATTTAATAACAAAACCTCATCTCCRATAACCTAC			II			TGGATTCTTTTTCCTAACAGCATCTACATTTAGTGGCAAAGCCTCATCTCCGATAGCCTA[CG]AACACTGCTCTATCTTACACCTGCCACCTTATCTTATATATTATGTTACATTTAAAAGTT	37	8	109235928	CGTAGGCTATCGGAGATGAGGCTTTGCCACTAAATGTAGATGCTGTTAGG	8	109305104	R			NA	NA	EIF3E	NM_001568	Body					TRUE				NA	-0.263492
cg08775595	22655358	AATAAACTACAACRTCAAATATAACCCCCATATTATTTAAAAACAAAACC			II			TGAAAATACTCTTGTCAGGGTCATCCGTGACCTTCTGTGGTCAATCCAAAGGGCACATCG[CG]GTCCTGCTCTTAAATAATATGGGGGTCACATTTGACGCTGTAGCTCACTTCTCCCTGGAC	37	8	126608642	GTGAGCTACAGCGTCAAATGTGACCCCCATATTATTTAAGAGCAGGACCG	8	126677824	F		rs28550378	NA	NA								TRUE				NA	-0.209301
cg09174817	34733453	ACCRAAAAACTTTATTTAAAAAAACCRAATCTAAAAAACACTCCAACTAC			II			TGCCTAATTCGGCCGGAAGACTTTGTTTGGAAAAACCGAGTCTGGGAAGCACTCCAGCTG[CG]CCCACCTGGCACGGTGAGGCCTTTGCCAGGACACGGATTCGCATTGCGTTTCTCCGGGAC	37	8	1914991	CCGGAAGACTTTGTTTGGAAAAACCGAGTCTGGGAAGCACTCCAGCTGCG	8	1902398	R			NA	NA								NA	8:1902374-1902484			NA	-0.290239
cg10410513	47759441	ATATTATAAACAATATCCTACACTAAAAAACRCTAAAATAAACTAACAAC			II			GGGACGGGACGGGGCCCAGGGATGGGACAGCAACCGGGGACGGACGTGGGGGGTGCGGAG[CG]CTGTCAGCCCACCTTAGCGCTTCCCAGTGCAGGACACTGTTCACAACATGCTGCCAGGTA	37	8	1893887	TGTTGTGAACAGTGTCCTGCACTGGGAAGCGCTAAGGTGGGCTGACAGCG	8	1881294	F		rs73546707	NA	NA	ARHGEF10	NM_014629	Body	chr8:1893696-1894083	Island			NA	8:1881104-1881473			NA	-0.343527
cg10819495	46715456	ATACACCAATAAAAAATTAAACAATATACATTTAACCACACATACTACTC			II			CCCATTTTTAGGTGCACCAATGAAGAGTTAAACAGTATGCATTTGACCACACATACTACT[CG]TGATCCAACTGGGAATATATCCTAGGAAACTTGGCTGCCTGTCCAGTGTGCCACATGACC	37	8	75735552	TGCACCAATGAAGAGTTAAACAGTATGCATTTGACCACACATACTACTCG	8	75898107	R			NA	NA	PI15	NM_015886	TSS1500					NA				NA	-0.277187
cg11932072	17645505	ATTTAAATTTTATATATATCCAACTACTTATTCCCTCTTAACTAATAACC			II			AAGCAAGGCAGATTTAAATTTTATATGTGTCCAACTGCTTGTTCCCTCTTAGCTAATAAC[CG]GCATGCTGGAAACATTTCAAATGAAAGGGAGTTCACAGCCCCACAACTCGGCTCTGAATA	37	8	72518106	TTTAAATTTTATATGTGTCCAACTGCTTGTTCCCTCTTAGCTAATAACCG	8	72680660	R			NA	NA								TRUE				NA	-0.219986
cg15450160	47698491	AATACTTAACTAAATATTTCTTATCCTATTAATATTTACATTATAAATAC			II			TCAGAAGGGGTGGTACTTGGCTAAATATTTCTTATCCTGTTAATATTTGCATTGTAAGTA[CG]CTTCGTTTCTTCATTTATGCGGGCACTCATAGATATATGAGTCCCTACTTTGTGTAAGGC	37	8	99130171	GTACTTGGCTAAATATTTCTTATCCTGTTAATATTTGCATTGTAAGTACG	8	99199347	R			NA	NA	POP1;POP1;HRSP12;POP1	NM_001145861;NM_015029;NM_005836;NM_001145860	5'UTR;5'UTR;TSS1500;5'UTR	chr8:99129434-99129855	S_Shore			NA		8:99128858-99130191	Promoter_Associated	NA	-0.216042
cg16277922	38686501	AAATAAATACACTACAAAAAAAACCCTATTATAAACTATAAATTCTAAAC			II			CAGTGTAACAAAAATGAGTACACTGCAAAGAGAGCCCTGTTATAAACTGTAAATTCTGAA[CG]CTAATTAAGCATGCTAGTCCTCTCCAAATAATCAAATCCTAACATGTCCATGATAATTAA	37	8	131349729	AATGAGTACACTGCAAAGAGAGCCCTGTTATAAACTGTAAATTCTGAACG	8	131418911	R			NA	NA	ASAP1	NM_018482	Body					TRUE				NA	-0.287726
cg16814680	11738460	AATAACTTTATAAAATTCCCCTTCTCAACTAACTACTCTTCTTATTCATC			II			CTTCATTTTCAAATTACTATAATATTTAACATGCCTTTTCAGACTATATATGTGACACCC[CG]ATGAATAAGAAGAGCAGCCAGCTGAGAAGGGGAACTCTACAAAGCTATTTTTTCAACAGC	37	8	91681699	ATAGCTTTGTAGAGTTCCCCTTCTCAGCTGGCTGCTCTTCTTATTCATCG	8	91750875	F		rs5893130	NA	NA								TRUE				NA	-0.206176
cg18447121	43621431	ACAACTATTCAACTCTACCCTTTTATATACTATAATATAATAATAAATAC			II			TTAGGAGATTCCAAGGGTTTCAGGAGTTGTGCACAAAGAAATGGGAGCAGAGAACACACA[CG]TATTTACTATTACATCACAGTACACAAAAGGGCAGAGTTGAATAGCTGCAATAGAGATCA	37	8	125547518	CAGCTATTCAACTCTGCCCTTTTGTGTACTGTGATGTAATAGTAAATACG	8	125616699	F			NA	NA	TATDN1;TATDN1;TATDN1	NM_032026;NM_001146160;NR_027427	Body;5'UTR;Body	chr8:125551211-125551521	N_Shelf			NA				NA	-0.233082
cg19847588	14782428	TCTCTCTCCTCCCAATATAATTATATCTCTAATTAAATTTTAATTTCTCC			II			ACACTAAAATTCCCACTGAGAACATTTAAATATGTTTGTTGAAGGCATCAAAGTAAATGA[CG]GAGAAACTAAAACTTAACTAGAGATACAACTATATTGGGAGGAGAGAGATAGGTATAGGA	37	8	30462779	CGGAGAAACTAAAACTTAACTAGAGATACAACTATATTGGGAGGAGAGAG	8	30582321	F			NA	NA	GTF2E2	NM_002095	Body					TRUE				NA	-0.211927
cg20324687	36790398	AACTTATCCAAAAATACTTAACCTTATCAAAATATATAACCCTTAACAAC			II			CAACAGAAGAGAGTTGACATTTAACTCATATAGTGCAGAGAATAGAAGATGACCCCAGCC[CG]CTGCCAAGGGTTATATATTCTGACAAGGCTAAGTACTTTTGGACAAGCCCCAGTTTAACC	37	8	7308492	GCTTGTCCAAAAGTACTTAGCCTTGTCAGAATATATAACCCTTGGCAGCG	8	7295902	F		rs2738036	NA	NA	SPAG11B;SPAG11B;SPAG11B;SPAG11B;SPAG11B;SPAG11B	NM_058200;NM_058202;NM_058207;NM_058201;NM_058206;NM_016512	Body;Body;Body;Body;Body;Body					NA				NA	-0.235004
cg20791291	71714440	ACCACCACCATATCCAACTAATTTATCCATTTCTTTATTTTTACAAAAAC			II			GCTAGGCAGTGATGAGCCTAGTTAGAAATGTGGGGCAGCCTGGGCAACATAGCAAGACTC[CG]TCTCTGCAAAAATAAAGAAATGGACAAATTAGCTGGACATGGTGGTGGTATACACCTATA	37	8	30087400	CCACCACCATGTCCAGCTAATTTGTCCATTTCTTTATTTTTGCAGAGACG	8	30206942	F		rs60928390	NA	NA								TRUE				NA	-0.234254
cg22764289	68721322	AAACAACTTCTCTAAAACTAACATATTATCTCCTTACTTTACTTTTTACC			II			TTACAGTCCCCTGCTATGCACAAGACCATTGGAATGCTGGAACAATTACACATTTTAAAA[CG]GCAAAAAGCAAAGCAAGGAGATAACATGCCAGCCTTAGAGAAGCTGTCTTGAAAGTGCAA	37	8	110586775	CGGCAAAAAGCAAAGCAAGGAGATAACATGCCAGCCTTAGAGAAGCTGTC	8	110655951	F			NA	NA	GOLSYN;GOLSYN;GOLSYN;GOLSYN;GOLSYN;GOLSYN;GOLSYN;GOLSYN;GOLSYN;GOLSYN;GOLSYN;GOLSYN;GOLSYN;GOLSYN;GOLSYN	NM_017786;NM_001099755;NM_001099745;NM_001099748;NM_001099744;NM_001099753;NM_001099746;NM_001099747;NM_001099756;NM_001099752;NM_001099750;NM_001099749;NM_001099754;NM_001099751;NM_001099743	3'UTR;3'UTR;3'UTR;3'UTR;3'UTR;3'UTR;3'UTR;3'UTR;3'UTR;3'UTR;3'UTR;3'UTR;3'UTR;3'UTR;3'UTR					NA				NA	-0.223134
cg24014558	44688390	TCTATACTAACTTCRCCAAAAATAACTCCACAAACCAAAATACTTTAACC			II			CTAAGCCAGGCTCTGTGCTGACTTCGCCAGAGATGACTCCACAGACCAAGATACTTTGAC[CG]TGGCATTTGAATACATGGTATTTTTAGGTCCCGGTTGGTTTCCCTGAAATGAAACTCACT	37	8	142192568	CGGTCAAAGTATCTTGGTCTGTGGAGTCATCTCTGGCGAAGTCAGCACAG	8	142261750	R			NA	NA	DENND3	NM_014957	Body					NA	8:142261619-142261751	8:142191523-142192837	Gene_Associated	NA	-0.25458
cg26684050	52760440	AATAAAACCAAAACCAATTTATATTCCCAATACATATCTAAAATTCAAAC			II			AGGATTTGTTTAATAAAGCCAAAGCCAGTTTATATTCCCAATACATGTCTAAAATTCAGG[CG]ATTTTTTTCTTCAAGCTTTGGCATTCAAAGTATATGTTCCAGAATTCTTCAAAGTTAAGA	37	8	74514105	CGCCTGAATTTTAGACATGTATTGGGAATATAAACTGGCTTTGGCTTTAT	8	74676659	R		rs79328427	NA	NA	STAU2;STAU2;STAU2;STAU2;STAU2;STAU2;STAU2	NM_001164380;NM_001164381;NM_014393;NM_001164382;NM_001164385;NM_001164384;NM_001164383	Body;Body;Body;Body;Body;Body;Body					TRUE				NA	-0.272485
cg26702098	46675401	AAATCAATTTAATTTCCCCTTCATTTTTATTTCTCATATCTAATCRAACC			II			GCAAACGCTTGAAGTCAATTTAATTTCCCCTTCATTTTTATTTCTCATGTCTGATCGAGC[CG]TATTGGTACTTCCTGTACAGTTTCTTTCCAATCCATCTTTGCTTCTCATTCTCCTTCAAC	37	8	49311685	CGGCTCGATCAGACATGAGAAATAAAAATGAAGGGGAAATTAAATTGACT	8	49474238	R			NA	NA				chr8:49309063-49309633	S_Shelf			NA				NA	-0.212922
cg27024127	42737499	TTCATCCAAAAACAAACACAAACAAACTATAACACAAAAACTAACAATAC			II			TCACTCATTCATTCATCCAGAGACAGGCACAGACAGGCTGTGACACAGGAGCTGGCAATG[CG]GTCTCCACGTGGCCGGAACTGAGCGGCTATCTGGAATAAAGGGAGGGATTGCAGCGGCTG	37	8	27522576	TCATCCAGAGACAGGCACAGACAGGCTGTGACACAGGAGCTGGCAATGCG	8	27578495	R		rs505295	NA	NA	SCARA3;SCARA3	NM_182826;NM_016240	Body;Body					TRUE				NA	-0.226482
cg27467876	14632431	TACTACTCCTCACTAAATACCTCACCAATAATAACCAAAATAAAATTATC			II			GGCTGAGCTGCTGCTGCTCCTCACTGAATGCCTCACCAGTGATGACCAGGATGAGGTTGT[CG]GTGTCAGGAGCGGGAGCGATGATTGGATGGATAATTTTTGTATTTTGCAAGGATGGCCTA	37	8	22266134	GCTGCTCCTCACTGAATGCCTCACCAGTGATGACCAGGATGAGGTTGTCG	8	22322079	R			NA	NA	SLC39A14;SLC39A14;SLC39A14;SLC39A14	NM_015359;NM_001135154;NM_001135153;NM_001128431	Body;Body;Body;Body					NA	8:22321908-22322173			NA	-0.262821
cg13564529	11616419	TCCCTAATAAAATAAAACCRAACCTACAACAACTAATACAAAAAAAACCC			II			GGTTAGGATGATCGTCCCTGCTTTACCAGGTGGGGAAACTGAGGCTCGGCCTGGCAGTTA[CG]GGCCTCCCCTGTACCAGCTGCTGCAGGTCCGGTCTCATTTCACCAGGGAAGGATGTGTGC	37	9	136822302	CGGGCCTCCCCTGTACCAGCTGCTGCAGGTCCGGTCTCATTTCACCAGGG	9	135812123	F	rs756776	rs635739	NA	NA	VAV2;VAV2	NM_001134398;NM_003371	Body;Body					TRUE				TRUE	-0.213741
cg13817287	46655386	CAAATATTTATTTAACACCAAACAATAATACTAAAATAATAAAACACAAC			II			CTTTTAGTCAACAAGTATTTATTTAGCACCAGGCAGTAATGCTAGAGTAGTGAAACACAA[CG]GGCAAAATATATATATTTATATATAAATATAAATATATACATATTTTATAGATTTTTATA	37	9	123854335	AAGTATTTATTTAGCACCAGGCAGTAATGCTAGAGTAGTGAAACACAACG	9	122894156	R			TRUE	NA	CEP110	NM_007018	Body					NA				NA	-0.333324
cg14021373	42716402	AAAAATACATCTCAATCAATCTACATTCAATCTACATCTCCTAAACRAAC			II			CTCAGGTGATCCGCACGCCTCAGCCTCCCAAAGTGCTGGGATTACAGGTGTGAGCCACCA[CG]CCCGCCTAGGAGATGCAGATTGAATGCAGATTGATTGAGATGCATCTTTGTCCTCCCCAC	37	9	124328012	CGCCCGCCTAGGAGATGCAGATTGAATGCAGATTGATTGAGATGCATCTT	9	123367833	F	rs7042542	rs7026139	NA	NA	DAB2IP	NM_032552	TSS1500					NA				NA	-0.202655
cg14200678	66721363	AATTTAAATACCATCTATATATATACTTATTATCAAATTTACATTTCTCC			II			TATAATGCCAATTAAAACAAGTGGATATTTGACAGTTGGATATTTGAGTGTGGAGATCAA[CG]GAGAAATGCAAATCTGATAATAAGCACATATATAGATGGCATTTAAATTAAATCCAGGGT	37	9	123380343	CGGAGAAATGCAAATCTGATAATAAGCACATATATAGATGGCATTTAAAT	9	122420164	F			NA	NA	MEGF9	NM_001080497	Body					TRUE				NA	-0.228209
cg14275880	18601367	CAAAAATAACCACTTAAATAAAACACAAACAAAATTAATTTTTTTCACTC			II			GCAGTAAGTTGCAGAGATGGCCACTTGAATGAAACACAAACAGGGTTAATTTTTTTCACT[CG]GTCAATTGCATTTCTCATACAAAGCTGAAAAATGCTCTCTTGTAATTCTCATTTTATAAT	37	9	91268133	AGAGATGGCCACTTGAATGAAACACAAACAGGGTTAATTTTTTTCACTCG	9	90457953	R			NA	NA	LOC286238	NM_001100111	TSS1500					NA				NA	-0.220211
cg14417873	60682440	CCAACRACATAAAAATACCRAAATAACAAAATAACTCTCCAATCCTACCC			II			ACCAGGAAAGAACAGGCTTCTTCTGGTGTATGGTAACATCAGCCTCCCTCCCATGACCCC[CG]GGCAGGACTGGAGAGTTATCCTGTCACCCCGGCATCCCTATGCCGCTGGCCTCTGGTCCT	37	9	136838534	CAGCGGCATAGGGATGCCGGGGTGACAGGATAACTCTCCAGTCCTGCCCG	9	135828355	F		rs13292451	NA	NA	VAV2;VAV2	NM_001134398;NM_003371	Body;Body					TRUE				NA	-0.27993
cg14655569	30682462	TTATTAATCCTACCAATATAACTCTTTACCCAAACCCACTATTCCTATAC			II			TTTATTATTCTTTATTGGTCCTACCAATGTGACTCTTTACCCAGGCCCACTGTTCCTATG[CG]CACTGGCTTTGTAGGCATTCACATCATATGTCTGTGTCCTGAAAATCTCAATTAATTTCT	37	9	95473718	TATTGGTCCTACCAATGTGACTCTTTACCCAGGCCCACTGTTCCTATGCG	9	94513539	R			NA	NA	BICD2;BICD2	NM_015250;NM_001003800	3'UTR;3'UTR	chr9:95477296-95477708	N_Shelf			NA				NA	-0.270494
cg21203249	16695486	AAACCAAACTAAATAACTTCCAAAAAACAACTAATCCTATTAAATCCCRC			II			CTCTGGCAGCAAAGCCAAGCTGGGTAACTTCCAAGGGACAGCTGGTCCTGTTGGGTCCCG[CG]GGGGGCACCTGCGAGGTGGCGTGAACACCATGCAGTGCAGAGCAGGGTGCCCTGGGTGGC	37	9	91997686	AGCCAAGCTGGGTAACTTCCAAGGGACAGCTGGTCCTGTTGGGTCCCGCG	9	91187506	R			NA	NA	SEMA4D;SEMA4D	NM_006378;NM_001142287	Body;Body	chr9:91995951-91996230	S_Shore			NA		9:91997628-91997948	Gene_Associated_Cell_type_specific	NA	-0.27519
cg01512466	58809482	ATAACTTTAATAAAAAAACCCAAATAAACACACACRAACTTAACCTACTC			II			CAGCACAGATGATGACTTTGGTGGGGGAGCCCAGATAAACACACACGAACTTGGCCTGCT[CG]CAAACGTAGTCTTACAGGAACCCAATGCTCTGACACTGGGATTTTTTGTCCTTATTAGAA	37	10	125624685	TGACTTTGGTGGGGGAGCCCAGATAAACACACACGAACTTGGCCTGCTCG	10	125614675	R			NA	NA	CPXM2	NM_198148	Body					TRUE				NA	-0.238059
cg02141208	69664372	CAACCRAATTAATAAACACATAAACAAAATAACAAACAAATATACTACAC			II			TCTGGAGCCTGCAGCCGAGTTGGTGGGCACATGGACAGAGTGGCAGGCAAATATGCTGCA[CG]TTCCACTTCCCTCTGCCCTAGCAGGTTCAGCTGGAGGAGTCAGGGCAGCACCTGGAAGGT	37	10	81320623	CGTGCAGCATATTTGCCTGCCACTCTGTCCATGTGCCCACCAACTCGGCT	MULTI	MULTI	R		rs17884389	NA	NA	SFTPA2	NM_001098668	TSS1500					NA				NA	-0.216276
cg03119748	27613314	TCTCTAAATTTATTAATAACAAATCATACATCTAAAAAAAACAAATCTAC			II			ATATTTTCCCCCTTGTCTTATCTGATGCTCAAGAGAGAATAGAGTTTGCCTTAGCATCTC[CG]TAGATTTGTTTTTTTTAGATGTATGACCTGTCATCAATAAACCCAGAGACATAAATTAGG	37	10	12629812	CTCTGGGTTTATTGATGACAGGTCATACATCTAAAAAAAACAAATCTACG	10	12669818	F		rs77826475	NA	NA	CAMK1D;CAMK1D	NM_020397;NM_153498	Body;Body					TRUE		10:12629790-12629898	Unclassified_Cell_type_specific	NA	-0.297167
cg04595479	45794415	ATATTCCAAAAATAAATATACAAAAACTTCTTAAATTAAAAATTACACTC			II			AGAAATGAATTACAAGGAAATAAACATTTATGAGTGCTTGTAATTCAGTAGAATACAAAT[CG]AGTGTAACTTTCAATTTAAGAAGTTTCTGTATATTTATTTCTGGAACATAGCAATTCTAC	37	10	93150018	CGAGTGTAACTTTCAATTTAAGAAGTTTCTGTATATTTATTTCTGGAACA	10	93139998	F			NA	NA	LOC100188947	NR_024467	Body					TRUE				NA	-0.243654
cg04636967	48730376	ACAAACTTCCCACAAATAAATTTAAACTCCCCAAAATTAAAATCAAACCC			II			CAAACCTTGGGGCAGACTTCCCACAGGTGAATTTGAACTCCCCAAGATTAAAATCAAGCC[CG]TATTCAGGAAACACTTGGGAGTCCTTGAGGTTCACCGAGAGGGAAGTTGGAAATTTTTCA	37	10	124319990	CGGGCTTGATTTTAATCTTGGGGAGTTCAAATTCACCTGTGGGAAGTCTG	10	124309980	R		rs2981743	NA	NA	DMBT1;DMBT1;DMBT1	NM_017579;NM_007329;NM_004406	TSS200;TSS200;TSS200					NA				NA	-0.287797
cg04779780	12674449	AACCACCCCTCACTCTACAATAACCAAAAAAAACAATTTACATTTTATAC			II			TCACTGAAATTTCAGGACTGTTTTTTTAAAACATTCAAAAGACAGAGTTTTAAAGGCAAG[CG]TATAAAATGTAAATTGCTTCCTCTGGTTATTGCAGAGTGAGGGGTGGTTGTTCCTATTCT	37	10	29347455	ACCACCCCTCACTCTGCAATAACCAGAGGAAGCAATTTACATTTTATACG	10	29387461	F			NA	NA								TRUE				NA	-0.205367
cg05586384	20641370	TCTCTTAAATATCTATTTATTTATCTATATATAATATAATCTCTATTACC			II			TGAAGGGTCTCCTAACTGCATTAGGAATTGAGAGAAAGGAAACATCCTTTCTAGTTGGAA[CG]GTAACAGAGATTATATTATATATAGATAAACAAACAGATATTTAAGAGAATGTAGTTATT	37	10	64005030	CGGTAACAGAGATTATATTATATATAGATAAACAAACAGATATTTAAGAG	10	63675036	F			NA	NA	RTKN2	NM_145307	Body					TRUE		10:64004696-64005227	Unclassified_Cell_type_specific	NA	-0.207754
cg06353720	72651320	AAATACTTCCACATTCTCTCAAACAAATTTTAATCACAATTTTAAATAAC			II			GTTTACATTAGGAATGCTTCCACATTCTCTCAAACAAATTTTAGTCACAGTTTTGAATAA[CG]TACTCTGGCTCAGCCATTGCAGGTCTCAAGCCGTTAGGTTTCATTTTCCTCCTCCCAACG	37	10	91087558	AATGCTTCCACATTCTCTCAAACAAATTTTAGTCACAGTTTTGAATAACG	10	91077538	R			NA	TRUE	IFIT3	NM_001549	TSS200					TRUE				TRUE	-0.239362
cg07498088	32632486	ACACCTAACRAAAAAACRATTTAAAACCTAAAATCAAAAACCCCAAAACC			II			CGCAGGCTCAGGCACCTGACGGAGGGACGGTTTGGGGCCTGGAGTCAGAAGCCCCAGGGC[CG]CGTCAGGGCTTGCGGCTGGGCTGCCGCTGTTCTCCCCGGTGTTCATCCAGGGATGCTCGG	37	10	134672797	CGGCCCTGGGGCTTCTGACTCCAGGCCCCAAACCGTCCCTCCGTCAGGTG	10	134522787	R			NA	NA				chr10:134672369-134672604	S_Shore			NA	10:134522678-134522873			NA	-0.34402
cg08299859	52694424	TTCTACRTATTCCTTTCTATTCTTTAAAAATATTAAACCATAAAATACTC			II			AGGGACTACCTTTCTGCGTATTCCTTTCTGTTCTTTAAAAATGTTAAACCATGGGGTGCT[CG]CTTCGGCAGCACATATACTAAAATTGGAACGATACAGAGAAGATTAGCATGGCCCCTGCG	37	10	13259274	TCTGCGTATTCCTTTCTGTTCTTTAAAAATGTTAAACCATGGGGTGCTCG	10	13299280	R			NA	NA								NA				NA	-0.374612
cg08575883	43787424	AACTATAAAAACACAATAATCTTAAACTAAAATTTAAACTAAAACATCTC			II			TTCGTAGAAACCAAGGAGAGTCCTGGAAGAAATGATGAGGTAGGTGTGGTCCTCCATCTC[CG]AGATGCTCCAGCCCAAATTTCAGTTTAAGATTATTGTGCTTTCACAGTTGCTCAGATAAA	37	10	3291355	ACTGTGAAAGCACAATAATCTTAAACTGAAATTTGGGCTGGAGCATCTCG	10	3281355	F		rs80014711	NA	NA								TRUE				TRUE	-0.252609
cg09398185	63725335	CCRAACAACTAAAAATTACACTACAACCATAAAATAAATATTTTCCCTTC			II			ACCGAGCCCTGCCGAACAGCTGAGAATTGCACTGCAACCATGAGGTAAATATTTTCCCTT[CG]TATTCGGTAGTGCTGTTGAGTCATCTTGTCCAATGCAAATCCTGAGAAGCTATGTTCCCA	37	10	91061902	CGAAGGGAAAATATTTACCTCATGGTTGCAGTGCAATTCTCAGCTGTTCG	10	91051882	R			NA	TRUE	IFIT2	NM_001547	Body					NA		10:91061484-91062108	Promoter_Associated	NA	-0.235758
cg09480417	28623339	ACTAACTTAAAAAATCCTAAAAAATATTTTAACCTAAAAATAAACCCAAC			II			TGACAATTGCGACTGACTTAGAAGGTCCTGAGGAGTGTTTTGACCTGAAAATGAGCCCAG[CG]TGATCAAGGGAAGACTGCAGAGTTAGAGGTGGGAGCACTGAGGCGGTGGCAGATGGGTCC	37	10	75674740	CGCTGGGCTCATTTTCAGGTCAAAACACTCCTCAGGACCTTCTAAGTCAG	10	75344746	R		rs2227571	NA	NA	C10orf55;PLAU;PLAU	NM_001001791;NM_001145031;NM_002658	5'UTR;Body;Body	chr10:75670696-75671379	S_Shelf		CDMR	TRUE				NA	-0.278859
cg09797202	70668390	TTCACTAACAACTTAAAAAATATCCCACCATTATCTAAAAAACRTTACCC			II			TGGTGGGGTGCTTCACTGACAGCTTGAAGAATATCCCACCATTGTCTAGAGAGCGTTGCC[CG]GTGAGAGTATGGGCTGACAGGGATGTGGCAAAGGCGAGACAGAGGAGTTGTGCATGTATC	37	10	102111107	CGGGCAACGCTCTCTAGACAATGGTGGGATATTCTTCAAGCTGTCAGTGA	10	102101097	R		rs76058981	NA	NA	SCD	NM_005063	Body	chr10:102106182-102107722	S_Shelf			TRUE				NA	-0.300318
cg09993319	14642304	TAAACTCTAAAATCRTATTCTAACRTACCCAAAACTAAATAAAACCTACC			II			TGGCCTCCAGGTGAGCTCTGAGGTCGTGTTCTGGCGTGCCCAGGACTAGATGGAGCCTAC[CG]GGGCATTCCTATGTGTGACACAGAGCCCTGCCAGGCCCGGTCGGGCTCAGAGTGGGCTTA	37	10	131529435	GAGCTCTGAGGTCGTGTTCTGGCGTGCCCAGGACTAGATGGAGCCTACCG	10	131419425	R			NA	NA	MGMT	NM_002412	Body					TRUE				NA	-0.248027
cg13381235	60702354	CAAAATCATCTAACAACACAATACACTATAAAATATAATTATCTACTCTC			II			AAACCCTTGCGATGCTGGGCAGCAGCAGTGAGCTGCAGCTCCCAGTCAGCTATATGGTCA[CG]AGAGTAGATAACCATACCCTACAGTGTACTGTGCTGCCAGATGATTTTGCCCAACTGCAG	37	10	64120814	AAAATCATCTGGCAGCACAGTACACTGTAGGGTATGGTTATCTACTCTCG	10	63790820	F		rs10821981	TRUE	NA								NA				NA	-0.232062
cg14699146	43641416	CAAATATATCCCATACATATATATACACACAAACATATATTAATTTATAC			II			GTAGGTATATGTAGATAGATGTGCATGTATGTGTTTGTATATATAATTTTATAAGTTTCA[CG]CATAAATTAATACATGCCTGTGTGCATACATATGTATGGGATATATTTGTATATATATGT	37	10	93789797	CGCATAAATTAATACATGCCTGTGTGCATACATATGTATGGGATATATTT	10	93779777	F			NA	NA	BTAF1	NM_003972	3'UTR					NA				NA	-0.214249
cg15929135	27736431	TTTAAAATTTTCACTCAAAACACTATCATCTTATTTATTAACAATATAAC			II			ATGCTTTCATTTTTTTGGATGAGAAATTCAAAGCTTAGAGAGGTTAAAGATTTCACCCAG[CG]TCACATTGTTAATAAATAAGATGACAGTGTTTTGAGTGAAAATTTTAAATTGAGTATTTT	37	10	122234444	TTAAAATTTTCACTCAAAACACTGTCATCTTATTTATTAACAATGTGACG	10	122224434	F		rs75081156	TRUE	NA	PPAPDC1A	NM_001030059	Body					NA				NA	-0.379523
cg17976473	18628445	TATAAAACCCAAAAAACTATAACCAAAACTATTATAAACCCATAATCTCC			II			TGTGGAATTAGTGTGAGACCCAGAAGACTGTGGCCAAAGCTATTATGGACCCATGGTCTC[CG]TGGAATCATCCCTCATGACTTCTGCTCTCTGATCACATCCACACTCATGTCATCCTCGTT	37	10	124319733	CGGAGACCATGGGTCCATAATAGCTTTGGCCACAGTCTTCTGGGTCTCAC	10	124309723	R		rs28691845	NA	NA	DMBT1;DMBT1;DMBT1	NM_007329;NM_017579;NM_004406	TSS1500;TSS1500;TSS1500					NA				NA	-0.366825
cg18135502	27770416	TACTCATAAAAATCCTAACTAAAAAAATCACATTTTAATCCCAACTCCTC			II			CAGGCGGTCGGTGCTCATGAGGATCCTGGCTGAGGAAATCACATTTTAGTCCCAACTCCT[CG]AAGTGTTGAGGCCGCCTGGAGTCCACGCGGACCAGGGTTCAAATCCCCACTCGGCCACTT	37	10	126245651	CGAGGAGTTGGGACTAAAATGTGATTTCCTCAGCCAGGATCCTCATGAGC	10	126235641	R			NA	NA	LHPP;LHPP	NM_022126;NM_001167880	Body;Body					NA	10:126235572-126235656			NA	-0.292275
cg19415746	68625351	ATATCTCAACAATAAAATAAAACATACTACTCTTATTACAAAATAAACCC			II			GAAGAACTGCTCCCTGCTCCTTTATGGTCAGGCAGATCTCCACTTGGGAGGTACAGCCAC[CG]GGCCCACCTTGTAACAAGAGTAGCATGCTCTACCTTACTGCTGAGACACCGCAACCTTAG	37	10	115388944	CGGGCCCACCTTGTAACAAGAGTAGCATGCTCTACCTTACTGCTGAGACA	10	115378934	F	rs75147946	rs2286740	NA	NA	NRAP;NRAP	NM_006175;NM_198060	Body;Body					NA				NA	-0.639172
cg23011788	29724439	ATCTCCTAAAAAATTCCCAAATATCAAATAACTAAAAAAATTTTTCTTTC			II			AATAAGTTATGGTCTCCTGGAGGGTTCCCAAATATCAAATAACTGAAAGAGTTTTTCTTT[CG]ACCATCTGAGTCAAGATGTGGTTTGTCAGGAGGAGGGGGGATGGGAAGAAAGAAAACCAG	37	10	14050305	TCTCCTGGAGGGTTCCCAAATATCAAATAACTGAAAGAGTTTTTCTTTCG	10	14090311	R			NA	NA	FRMD4A	NM_018027	Body					NA				NA	-0.210129
cg23698271	70810465	ACTCCTACCATCTCTTACRACTAATTCCATTTTAACTACAACCATACTAC			II			CCTTTCCATAAACTCCTGCCATCTCTTACGACTAATTCCATTTTAACTACAACCATGCTA[CG]GGTTCTATTTTTCCCTCTCTGTCTCAAGCACTCCTGCTCTCCCTACCAACCTGGATCAAA	37	10	121346762	CTCCTGCCATCTCTTACGACTAATTCCATTTTAACTACAACCATGCTACG	10	121336752	R			NA	NA	TIAL1;TIAL1	NM_001033925;NM_003252	Body;Body					TRUE				NA	-0.214429
cg25013753	25682361	TCCAACCTTATATAAAATTAAAAACRTCTATATCTCTAAAACAACCAAAC			II			AAAGTCCCCACAGTCCCCACAGAGGTATCAGGATCTCTCTCTCTCCAGCTGGCTCCAGAG[CG]CCTGGCTGCTCCAGAGATACAGACGCTTCTAACTCCATACAAGGCTGGAGACCAGCAGAC	37	10	49654342	CGCCTGGCTGCTCCAGAGATACAGACGCTTCTAACTCCATACAAGGCTGG	10	49324348	F		rs1051508	NA	NA	ARHGAP22	NM_021226	3'UTR	chr10:49658224-49659201	N_Shelf			NA				NA	-0.253331
cg25601713	74808339	TATTCTCTATTACAATAAAATCCAAAAAACCTTAATCATATTAACATTCC			II			ACTACTTGCCACTTCCCACTTATTAAGTTCAATCAATATGAGGAACTGAATGATGCTCTC[CG]GAATGTCAATATGATCAAGGCCCTTTGGACTTCATTGTAACAGAGAACAGGAGATATTCC	37	10	92720690	GTTCTCTGTTACAATGAAGTCCAAAGGGCCTTGATCATATTGACATTCCG	10	92710670	F	rs80212985	rs1334582	NA	NA								TRUE				NA	-0.24752
cg03231471	17689353	ACTAAAAAACCCACAAACATAACTTTTCCATCCCTTCAATTTACAAATTC			II			ATTTAGATTTCAAGACTTAAATGCAAATGTGCTGGGCTATTTTTTCTCCTATCATCTGCA[CG]AACTTGCAAACTGAAGGGATGGAAAAGTCATGCTTGTGGGCTTTCCAGTAAAAATTACTT	37	11	120811322	CTGGAAAGCCCACAAGCATGACTTTTCCATCCCTTCAGTTTGCAAGTTCG	11	120316532	F		rs76301592	NA	NA	GRIK4	NM_014619	Body					TRUE				NA	-0.204448
cg05237503	27635300	CCTCATCTCTAAAACCACCCCTCCTCTAATAAACTAAAAATAACRATAAC			II			CTGAGACTGTCCCTCATCTCTAAAACCACCCCTCCTCTGGTGAACTAAGGATGGCGATAA[CG]CTTTATGTAAAGTGCCTGGCCAGATACTCAATAAATGTTAATTTTCCAAGCTTATACATG	37	11	33797161	CTCATCTCTAAAACCACCCCTCCTCTGGTGAACTAAGGATGGCGATAACG	11	33753737	R			NA	NA	FBXO3;FBXO3	NM_012175;NM_033406	TSS1500;TSS1500	chr11:33795392-33796319	S_Shore			NA		11:33797053-33797211	Promoter_Associated_Cell_type_specific	NA	-0.351075
cg05832925	65665369	AATTATTCCTATTATATTTCTACCAAAATTACATCTACTCATAAAAAAAC			II			ATATTTGAAGATAACAGGCCAGTTATTTTTTGGACGATCTCTCAATTTGAGTTTGTCTGA[CG]TTTCTTCATGAGTAGATGCAACTTTGGCAGAAACACAACAGGAATAATTCTTTGTTCTCA	37	11	74026371	ATTATTCCTGTTGTGTTTCTGCCAAAGTTGCATCTACTCATGAAGAAACG	11	73704019	F			NA	NA				chr11:74022428-74022703	S_Shelf			NA				NA	-0.25797
cg06344265	10722378	TATAAATCCTCATAAAACCCCCTACTAACCTAAACATAACATAACTCTAC			II			GGATGGTGGGGCAGCTGCCTAGCTGGAGCCTGGGACTCACGTGCCCCCAACCCCCTCTCT[CG]CAGAGTTATGTCATGCCCAGGCCAGCAGGGGGCTCCATGAGGATTCATAGAAGATGCCCC	37	11	120530973	CGCAGAGTTATGTCATGCCCAGGCCAGCAGGGGGCTCCATGAGGATTCAT	11	120036183	F		rs6589829	NA	NA	GRIK4	NM_014619	TSS200					NA		11:120530326-120531560	Unclassified_Cell_type_specific	TRUE	-0.245322
cg10946573	46734500	CCTAAAACAAACRAAACTAAAAATCAAAATAAATAACTACCTTCTCTTAC			II			TTGTGCCTTTTTTTAGGAAGAAAAAGGCAGTCTTATCCTAAGCTGGAGATCCTTGGGCAA[CG]TAAGAGAAGGCAGCCACTTATTTTGATTTCCAGTTCCGTCTGTCTTAGGAGCCTAGGTAA	37	11	84635788	CTAAGACAGACGGAACTGGAAATCAAAATAAGTGGCTGCCTTCTCTTACG	11	84313436	F			NA	NA	DLG2;DLG2	NM_001364;NM_001142699	TSS1500;Body					NA				NA	-0.220156
cg13136241	41771506	ATTTCTTACTTTATAAACAAAATATCTTCCRTCCCATTAAAACTTCCTTC			II			CTGAGTGGAGGGTTTCTTGCTTTGTGGACAGAGTGTCTTCCGTCCCATTAAGACTTCCTT[CG]GCTTTGTAAATAGCCATTTGTGATTATATCATAAAGTGTCTTGGTTTGCTGGGAGGAGGT	37	11	132709828	TTTCTTGCTTTGTGGACAGAGTGTCTTCCGTCCCATTAAGACTTCCTTCG	11	132215038	R	rs80292485	rs74392581	NA	NA	OPCML;OPCML	NM_002545;NM_001012393	Body;Body					TRUE				NA	-0.221761
cg16705827	54802377	RTAAAAATACRTATCTATTACTTTTATACCRCTCAAACCATAACRTTTCC			II			CCTCTGCAGCCGTGGAGATGCGTGTCTGTTGCTTTTATGCCGCTCAGGCCATGGCGTTTC[CG]GATAGCAGCCAGGTTGGAGGGACCCGCTGTCTCTCTGGGACCACTCTCTTCGTCGCCTGA	37	11	1048635	CGGAAACGCCATGGCCTGAGCGGCATAAAAGCAACAGACACGCATCTCCA	11	1038635	R		rs72842429	NA	NA								NA	11:1038567-1038662			NA	-0.244336
cg18784409	51629323	TTCCCTTAATATTCTATTTTAAAAAATCATAAATTAACAATTAATAATAC			II			AAAGCAGGAAGTACCTGCTGGCAGGAATTCTCACCCCTGCCCTCCAGACCCAGTGGTGCA[CG]CATCACTAACTGTCAACCCATGATTCCTTAAAACAGAATACTAAGGGAATAACAAGCAGT	37	11	67868331	CGCATCACTAACTGTCAACCCATGATTCCTTAAAACAGAATACTAAGGGA	11	67624907	F		rs61890474	NA	NA	CHKA;CHKA	NM_212469;NM_001277	Body;Body					TRUE				NA	-0.208021
cg22064475	60763416	TAAAAAACCAAATTTTTATTATCCTCTAAAATACAATACTTCTTCCAAAC			II			CTATTTACCTTTAGAAGGCCAGATTTTTATTGTCCTCTGGAATACAGTGCTTCTTCCAGA[CG]CTATAAAATTCAAGCCTAATATTTGGTAAACTTCCCTAGTGTTTGTGTTTCGTAAACTGT	37	11	27226988	AGAAGGCCAGATTTTTATTGTCCTCTGGAATACAGTGCTTCTTCCAGACG	11	27183564	R			NA	NA								TRUE				NA	-0.2572
cg22741595	26754377	TCTATTCAAAAACCAAAATCRAAATATAAACTAAAACTCCATTAAAAAAC			II			GGGGAAGGGGCTCTGTTCAGGGACCAGAATCGGAGTGTGGGCTGGGACTCCATTGAGAGG[CG]GAACATGACAGGAGACGGTGGAGCAGCGAAAAGTTTGTTAGAAGACAGGGTTCCACTTCG	37	11	77532707	CGCCTCTCAATGGAGTCCCAGCCCACACTCCGATTCTGGTCCCTGAACAG	11	77210355	R			NA	NA	C11orf67;RSF1	NM_024684;NM_016578	5'UTR;TSS1500	chr11:77531186-77532262	S_Shore			NA	11:77210355-77210426	11:77531672-77532883	Promoter_Associated	NA	-0.203374
cg25174111	42628414	TAAATAACCACATACCTAAACATCCATAATATCACACTCAAAATAATACC			II			CTGTGAGGCAGGTGGAGAGGCTAGGGAGGATGCAGAGGCTAACTGGTGGGAACAGGGTCC[CG]GCACCATTTTGAGTGTGACATCATGGATGCCCAGGCATGTGGTCATCCAGCCTGACCCTC	37	11	65631880	GGATGACCACATGCCTGGGCATCCATGATGTCACACTCAAAATGGTGCCG	11	65388456	F		rs630755	NA	NA	MUS81	NM_025128	Body	chr11:65624495-65628596	S_Shelf			NA				NA	-0.230481
cg25203245	67684364	AATTTTCCTTAAACAACCACATCTTTTAAAAATCCACRTTTCTACCTCTC			II			ATCTGTGGGCAGGTTTTCCTTAGGCAGCCACATCTTTTGAAGGTCCACGTTTCTGCCTCT[CG]AGATGTCCCTCCATGGTCTAAAACGTATTCAGCTCTCTCAGCCAGCTCCTGATGGTTGAA	37	11	100760935	CGAGAGGCAGAAACGTGGACCTTCAAAAGATGTGGCTGCCTAAGGAAAAC	11	100266145	R			NA	NA	FLJ32810	NM_152432	Body					TRUE				NA	-0.520227
cg26567385	35810338	TTCCAATACTACTACATCATAACTTAAAAAACRATATCTATCCACTCACC			II			ACCCAACCCCTCACACACACACACACACACACACACACACACACACACACACACACACAC[CG]GTGAGTGGACAGACATCGTTTTTCAAGTCATGATGCAGCAGTATTGGAATTACAGTTTTT	37	11	5384517	CGGTGAGTGGACAGACATCGTTTTTCAAGTCATGATGCAGCAGTATTGGA	11	5341093	F	rs2647604	rs2647603	NA	NA								TRUE				NA	-0.454796
cg26623696	37718399	CACTTAATAACCCAAAAATTTCACTAAAATCAATCACTATATTTAAAAAC			II			AGTGTGAAGCTCACTTGGTAGCCCAAAGATTTCACTGGGATCAGTCACTGTATTTGAAAA[CG]TCATAACTCCACTTTGAGCTTTTTTAAGAGCAAAGTGTCATTGGCCCTACTTTCAGTCTC	37	11	90797970	ACTTGGTAGCCCAAAGATTTCACTGGGATCAGTCACTGTATTTGAAAACG	11	90437618	R			NA	NA							RDMR	NA				NA	-0.204945
cg26864826	14772371	TCCTTTTATAAATACAATATACCTACAACAACCAATATACAACCATAATC			II			TGTTATCATCATCCTTTTGTGAATACAATATGCCTGCAGCAGCCAGTATGCAACCATGAT[CG]TCTTTGAGAGGAAAAGTCTTGTGCTAAGGATGGCAGGTCAGAAAGATGGAGCCAATCTGG	37	11	33760479	CCTTTTGTGAATACAATATGCCTGCAGCAGCCAGTATGCAACCATGATCG	11	33717055	R			NA	NA				chr11:33757476-33758122	S_Shelf			NA				NA	-0.391754
cg00631877	61665304	CAATTACCTCTTCCTATTATCTTTTTTATACTCTAATATCAAAAAATAAC			II			TATTTTCCCACCAATTGCCTCTTCCTATTGTCTTTTTTATGCTCTAGTATCAGGGGGTGG[CG]GGGGTGGGGGAAAAATAGTTTTTCCCACCTGATAAATTTCTTTTTATGAGTTATAATTGC	37	12	94640673	AATTGCCTCTTCCTATTGTCTTTTTTATGCTCTAGTATCAGGGGGTGGCG	12	93164804	R			NA	NA	PLXNC1	NM_005761	Body					TRUE				NA	-0.337622
cg02157894	56610336	AACAACACAAACAACCRAAACATATTCACCCAATAAACCCCCAAAAAATC			II			CCTTCCCCCTTCTGATTCTATTTACGGCTAGGTTTTTAAAAGCAGCAATAAAACAAATGT[CG]ACTCTTTGGGGGTTTACTGGGTGAACATGTTCCGGCTGTTTGTGCTGCTTTCGGCCAGTG	37	12	53995504	CGACTCTTTGGGGGTTTACTGGGTGAACATGTTCCGGCTGTTTGTGCTGC	12	52281771	F	rs7302357		NA	NA	ATF7;ATF7;ATF7	NM_001130060;NM_001130059;NM_006856	5'UTR;TSS1500;5'UTR					NA				NA	-0.24078
cg03650665	15792402	ACTATCTCTCATCTAAAAAACTACTACAACTTCTAACCRATCCACTCTTC			II			TCAGGGGAGTGACATGATCTGATTTTTAGTTTAGAAAGATCTGATGTGGAGATGAACAGG[CG]AAGAGTGGACCGGCTAGAAGCTGTAGCAGTTTTCTAGATGAGAGATAGTGCGGCTGGGAT	37	12	106811292	CTATCTCTCATCTAGAAAACTGCTACAGCTTCTAGCCGGTCCACTCTTCG	12	105335422	F	rs76012938		NA	NA	POLR3B;POLR3B	NM_001160708;NM_018082	Body;Body					TRUE				NA	-0.211832
cg04257163	40810426	ACCTTTAATAAAACAAAATTACCCTAATATTTCCACATCTCAAAAACRAC			II			AAAGAAAATACACCTTTAGTAAAACAAAATTACCCTGGTATTTCCACATCTCAAAAGCGA[CG]TCATTCATGTAGTTTTAAAACTAAGCAATGAAGTGATTCCTTCTTCCCTGTAGTGTTTTT	37	12	89620072	CGTCGCTTTTGAGATGTGGAAATACCAGGGTAATTTTGTTTTACTAAAGG	12	88144203	R			NA	NA								TRUE		12:89620036-89620142	Unclassified	NA	-0.220507
cg04388226	29609341	AACTACTTTTATAATATAAATTAATCTCCCTATAACATCAATAAATCTTC			II			TTTTTGTGTGTGTTATTTTTATTTCTAGTTAAGTTTTATCTGATCAATGTAAGGAATGCA[CG]AAGATTCACTGATGCCACAGGGAGATCAATTTACATCACAAAAGCAGTTAGACATTGCTA	37	12	128366031	ACTGCTTTTGTGATGTAAATTGATCTCCCTGTGGCATCAGTGAATCTTCG	12	126931984	F	rs998204		NA	NA								NA				NA	-0.210787
cg04395071	33801437	AAAAATAAATAAACTAAAAAACTATACCTCATAACAACCTCATTTTTCAC			II			ATCTGCTGGCTAAGTATATAAAGACACATCTTAAGAGCTTTCTCTAAAGTAGGTTTCTCA[CG]TGAAAAATGAGGCTGTTATGAGGTACAGCCCCTCAGTTTACCCATTTCCATATAGCCTAA	37	12	76100610	GAAATGGGTAAACTGAGGGGCTGTACCTCATAACAGCCTCATTTTTCACG	12	74386877	F	rs7979438		NA	NA								TRUE				NA	-0.238242
cg05310774	64724466	AAATTAAAACCCCTCTTTTAAAATTCACTATAAACTATCCCCTTTTCATC			II			ACGCTCTATACAGAGAGCTCCTTTGCTTCCATTTTTACTCCAATCCTGGAAATTCTTTGT[CG]ATGAAAAGGGGACAGTTTATAGTGAACTCCAAAAGAGGGGTCCTAACCTAACCCAGCTCT	37	12	58259554	GGTTAGGACCCCTCTTTTGGAGTTCACTATAAACTGTCCCCTTTTCATCG	12	56545821	F	rs59401446		NA	NA				chr12:58258986-58259496	S_Shore			NA		12:58258728-58259670	Unclassified	NA	-0.209597
cg06352538	45797506	ACRTCATCCAAACTAAAAAACTCAAAATCTAAAACATCCTACAAAACRAC			II			CTTCTTGGAAAACGTCATCCAGGCTGGAAGGCTCAGGATCTGGGACATCCTGCAGGGCGG[CG]GCAGCCTCCTCTTCTAGGACCTGGGTCTGCCAGTTACGGCTCTGACGGAGCCAGGCCCGC	37	12	55368244	CGCCGCCCTGCAGGATGTCCCAGATCCTGAGCCTTCCAGCCTGGATGACG	12	53654511	R			NA	NA	KIAA0748;KIAA0748	NM_001098815;NM_001136030	Body;Body					NA				NA	-0.432041
cg07875692	16650394	AAATATAATTAATACCACTCACTTATATACATAAAAATAATTAAACTATC			II			AATAATGAAACTTAACTTTAAAAATGTTTTTATTGCAGTAAGGTATATAAAACATGAATT[CG]ACAGTTTAACTATTTCTATGCATACAAGTGAGTGGTATTAATTACATTCACAATGTTAAG	37	12	64173139	CGACAGTTTAACTATTTCTATGCATACAAGTGAGTGGTATTAATTACATT	12	62459406	F			NA	NA	TMEM5	NM_014254	TSS1500	chr12:64173448-64174238	N_Shore			NA		12:64173085-64174662	Promoter_Associated	NA	-0.215081
cg08042322	22692305	AAAAAAATAAACCACCATTTCATAAAATTCTACATTACTAATCATTTTAC			II			AAAGGGAAACTAAGAAAGTAAGCCACCATTTCATAGAATTCTGCATTGCTAGTCATTTTA[CG]TCCCCTCTGAAAATCACTCCAATTTGCTTTTTTCATTAAACTGACTTCTGGCCAAAAAAA	37	12	104233595	AGAAAGTAAGCCACCATTTCATAGAATTCTGCATTGCTAGTCATTTTACG	12	102757725	R			NA	NA	NT5DC3	NM_001031701	Body	chr12:104234273-104235327	N_Shore			NA				NA	-0.214779
cg10363118	62644377	RAAAATACCTCCTCTTACCCCCTATAAAAAAAACTTACTCTCTAAACCTC			II			GCCAATGACCCGGGGGTGCCTCCTCTTACCCCCTGTGGAAAGGGCTTGCTCTCTGGACCT[CG]CTTAGGTAGCTTTGATTCTCAAAAAACCCTTCGGAATGACTCTGAAAGGTTTCATGTTTG	37	12	116948928	GGGGTGCCTCCTCTTACCCCCTGTGGAAAGGGCTTGCTCTCTGGACCTCG	12	115433311	R			NA	NA				chr12:116946195-116946607	S_Shelf			NA				NA	-0.340936
cg12024564	74688364	TCACAATACCTTAACAACTTTTTATCCTATAACAAAAACTCAACACATTC			II			TTACAACAATAGAGCCAGTTCTCCAGAAAATATTCATGTTTTAATTTTAACCAATCTCCA[CG]AATGTGTTGAGCCCTTGCTATAGGACAAAAAGCTGCCAAGGTATTGTGATACGTTGATGT	37	12	62546633	CACAATACCTTGGCAGCTTTTTGTCCTATAGCAAGGGCTCAACACATTCG	12	60832900	F			NA	NA	FAM19A2	NM_178539	5'UTR				DMR	NA				NA	-0.307773
cg13211181	10706505	CCAACATTCATTTCTCACTTACTATAATAAATCTAAACTCTAAAAACACC			II			ATGGGGAAAATCCAGCATTCATTTCTCACTTACTGTGGTGGGTCTGGACTCTGGAAACAC[CG]ATGTCTCCTGCTCTCACTGGCTGTTGCATGTAGTGTCCTTAAGCTTCTTCTGTTATGCTC	37	12	25801455	CGGTGTTTCCAGAGTCCAGACCCACCACAGTAAGTGAGAAATGAATGCTG	12	25692722	R			NA	NA	IFLTD1	NM_001145727	1stExon					TRUE				NA	-0.216148
cg13517144	19628344	AAATCCTAACATATCCATATACTTTTCAAAAAATTAAATTCACTCAATAC			II			AAAAAAAACCAAAATCCTGGCATGTCCATATGCTTTTCAAAAGATTGAATTCACTCAGTG[CG]TTTTAAACATCAAGCAAAACAGCAAAAGATCCGTTTTCATCTTTCTTAGAGAATAGGAGG	37	12	77347656	CGCACTGAGTGAATTCAATCTTTTGAAAAGCATATGGACATGCCAGGATT	12	75871787	R			NA	NA								TRUE				NA	-0.209304
cg15411736	29723310	AATCCCTCCTATAAAAACCAACTTCTAACCCTAAATAAAACTTAAACACC			II			TGGCATTTAGGGATCCCTCCTATAAAGACCAACTTCTGACCCTGGATGAGGCTTGAGCAC[CG]ACCTCTGTCTCTTAAGACTGCATGACACTCTCTCCCTTTTCTGGGCTGTTCCAACTGTTT	37	12	9886905	CGGTGCTCAAGCCTCATCCAGGGTCAGAAGTTGGTCTTTATAGGAGGGAT	12	9778172	R		rs10844632	NA	NA	CLECL1	NM_172004	TSS1500					NA				NA	-0.302045
cg15655366	58661459	CTCAACCRATAAAATATATAAACAAAAACTCAAACCAAAAATACATTCAC			II			AGTGGATTAAGCTCAGCCGGTAGAATGTGTAGGCAAAAACTCAGGCCAGAGGTGCATTCA[CG]ATTCATGGGTATTTCTTGGCACTTTTCTAGACCTTAGAGTAACAAAAATCTTTTTTCTTT	37	12	42919987	CGTGAATGCACCTCTGGCCTGAGTTTTTGCCTACACATTCTACCGGCTGA	12	41206254	R			NA	NA	PRICKLE1	NM_153026	5'UTR					TRUE				NA	-0.248213
cg17066349	11609404	TCTTAAATCTTACTACTACAAAAACAAAAATTCTAACCTTCTAAACATTC			II			ATAGTTTCATGCCATGCTCTTGCTTTCCCATGCAACTGTAACGTTTGGAGATTCAGACAA[CG]AATGCTCAGAAGGCCAGAACCCCTGTCTCTGCAGCAGTAAGATTTAAGATAACTCAGATT	37	12	120130646	CTTAAATCTTACTGCTGCAGAGACAGGGGTTCTGGCCTTCTGAGCATTCG	12	118615029	F			NA	NA	CIT	NM_007174	Body	chr12:120127973-120128291	S_Shelf			TRUE				TRUE	-0.20623
cg17851748	63637471	AACTCACATTCAAATAAAATATTTACTTCTACAAATAACACAAACTTAAC			II			AGCTTGATTTCAGCTCACATTCAAATGGAATGTTTGCTTCTGCAAATAACACAAGCTTAA[CG]CAAAGAGACTAAAATCACAGTGTATTTTTCTTTCTAATTTGGTTATTTCCTTTACTAACA	37	12	83264140	GCTCACATTCAAATGGAATGTTTGCTTCTGCAAATAACACAAGCTTAACG	12	81788271	R			NA	NA	TMTC2	NM_152588	Body					TRUE				NA	-0.281157
cg18837713	46770361	AAAACTAACATTATAAACATCTCTTTTAATTCACTTAAACCCTAACATAC			II			GTAACATTTTCAGAACTGGCATTGTAGACATCTCTTTTGGTTCACTTAGGCCCTAACATA[CG]TCAGGAAATAGACAAAGTAGTTTTCAGATGTTGCCTTGAAAATGTTGCTAAGTGATTTCT	37	12	77159365	GAACTGGCATTGTAGACATCTCTTTTGGTTCACTTAGGCCCTAACATACG	12	75683496	R			NA	NA	ZDHHC17	NM_015336	Body	chr12:77157518-77158405	S_Shore		RDMR	NA				NA	-0.228183
cg22138998	74630331	TAACAAATTATTAATTTTACCAATAAACCATCAATATTTTTCTAATCTTC			II			GAATCAACTGCTGACAGATTATTGATTTTGCCAATAAACCATCAGTGTTTTTCTAATCTT[CG]TGAGCATTTTCTCGAAAAGCACACCACACACTAACCCCTTAATATTTTTCTACAAAGCCT	37	12	120903935	GACAGATTATTGATTTTGCCAATAAACCATCAGTGTTTTTCTAATCTTCG	12	119388318	R			NA	NA	SFRS9	NM_003769	Body	chr12:120906678-120907894	N_Shelf			NA		12:120903409-120904985	Promoter_Associated	NA	-0.350902
cg23075597	26731381	CAACTTTCAAATCRTTTAAAAACCAAATTAAACCCATAAAATCTAAAATC			II			AAGGAAATTTGCAACTTTCAAGTCGTTTGAAGACCAAGTTGGGCCCATGAAGTCTAAGGT[CG]TGGGTGACAGAGAACAGCAAGGACAATCTCCCTTCCTCAGCAGGGAGGGGCGACGAGCCC	37	12	133322256	AACTTTCAAGTCGTTTGAAGACCAAGTTGGGCCCATGAAGTCTAAGGTCG	12	131832329	R			NA	NA	ANKLE2	NM_015114	Body					NA	12:131832329-131832511			NA	-0.281326
cg25247689	23714413	TCAAAACTTACCAAATTACTTCCTAACTTTCCCTACAAAAACCAAAACAC			II			CGCAGATACTGAAATTGGCAGGAGTGTTGGTGGAGGGGAATCCAAGTGAAGGAAAGGTCT[CG]TGTTTTGGCCTCTGTAGGGAAAGCCAGGAAGCAATCTGGCAAGTCCTGAGGGCCCAGCCC	37	12	2881762	CAGGACTTGCCAGATTGCTTCCTGGCTTTCCCTACAGAGGCCAAAACACG	12	2752023	F		rs11062351	NA	NA								NA				NA	-0.326532
cg25601709	25670452	ACTCTCAACCTCATTTTCCATAACAACCTAAATAAAACCTTAATCCRCAC			II			GAATTTGGGACTGATCATGCCACGTTCCCTGGAATGGGACTAGAAAGGAATCCTGGGCTT[CG]TGCGGACCAAGGCCCCACTCAGGTTGTCATGGAAAATGAGGCTGAGAGCCCCTCTCTGCA	37	12	129337339	CGTGCGGACCAAGGCCCCACTCAGGTTGTCATGGAAAATGAGGCTGAGAG	12	127903292	F	rs61456535	rs535676	NA	NA	GLT1D1	NM_144669	TSS1500	chr12:129337870-129338653	N_Shore			NA				NA	-0.318411
cg26076233	44657335	ACATAATAAAATCTCAATATACAATAACAATAACTACTATTTATTATACC			II			AAATGTCTGGTACATGGTAAGGTCTCAATATACAGTGGCAATAGCTACTATTTATTATAC[CG]TGGCTAGGTCTCTAGATGCATTATTTAATATAATCCCTGCCACCAACCTATAACGAAGAT	37	12	120930045	CGGTATAATAAATAGTAGCTATTGCCACTGTATATTGAGACCTTACCATG	12	119414428	R			NA	NA	DYNLL1	NM_001037494	5'UTR	chr12:120933649-120934713	N_Shelf			NA				NA	-0.258119
cg26941787	70637510	CAAAAAAATCTTCTAACTTTCTAATCCAAAATAAAACTCCCCTACTCCCC			II			TATCATCTTTTCAGAGAAATCTTCTAACTTTCTAATCCAAAGTGGAACTCCCCTGCTCCC[CG]TTACTTTCTGTAGGTCTGTCATTGTTGTTTCCATACCACTTATTACTAGCTGGCATTATT	37	12	76023400	CGGGGAGCAGGGGAGTTCCACTTTGGATTAGAAAGTTAGAAGATTTCTCT	12	74309667	R	rs7973399	rs7958490	NA	NA								TRUE				NA	-0.328685
cg05059349	22721453	AACAATATCTCCTAACRTCTATTTCTACCCCTACTAATAAAACTAAATAC			II			CCCAGGAGGTGGGCAGTGTCTCCTGGCGTCTGTTTCTGCCCCTGCTAATAGGGCTGGATG[CG]GAGCTTTTCTGACCTGAGGGAAGATCAGGGAACCCACTACTAATTCACTCAGGTGCCAGC	37	13	112849476	GCAGTGTCTCCTGGCGTCTGTTTCTGCCCCTGCTAATAGGGCTGGATGCG	13	111897477	R			NA	NA				chr13:112848575-112849221	S_Shore			NA				NA	-0.254691
cg07876831	50661376	CCTTCTATATCTAAAATATACRAATATCTTAACRCTAACRAAAATCTCCC			II			TGGGCAGGGTTCCTTCTGTGTCTGGGATGTGCGGGTGTCTTGGCGCTGACGAGGGTCTCC[CG]GTCCCAACTCCTCTCACCCGTTGCCGAGCCTGTGCTGCTGTCCCCGGAGGGAGCCGTCGG	37	13	114161463	CGGGAGACCCTCGTCAGCGCCAAGACACCCGCACATCCCAGACACAGAAG	13	113209464	R			NA	NA	TMCO3	NM_017905	Body	chr13:114165218-114165462	N_Shelf			NA	13:113209435-113209563			NA	-0.211553
cg10621576	16648351	TTAACATTCTAAAACTACTATAATATTCACTCTACAAAATCAAAAACAAC			II			GCAGGCAGCCCCTGGTCACTGGCTCGCTGAGACTAAGCTGGTCCCTGCACTGGCCTAAAA[CG]CTGTTTTTGATCCTGCAGAGTGAACACTACAGCAGCCCTAGAATGTCAAATCCCACCTGC	37	13	112714526	CGCTGTTTTTGATCCTGCAGAGTGAACACTACAGCAGCCCTAGAATGTCA	13	111762527	F		rs78880121	NA	NA				chr13:112715359-112716234	N_Shore		CDMR	NA				NA	-0.214622
cg11438287	53729382	ATTTCCTATACRTCTAAAATAATTTTAAAAAAATCTCTTTTACCCATAAC			II			CTTTATGTTTGGCTGTTGGAAAATTCTGCTAGTCCTAATTTAGAGAAAGACTTACTGAAA[CG]CTATGGGCAAAAGAGACCTTCCCAAAATTATCTTAGACGTACAGGAAACCCAGTGGGCAC	37	13	110970196	CGCTATGGGCAAAAGAGACCTTCCCAAAATTATCTTAGACGTACAGGAAA	13	109768197	F		rs9515189	NA	NA	COL4A2	NM_001846	Body	chr13:110965774-110966223	S_Shelf			NA				NA	-0.251221
cg11723923	34635449	TAACTACACTATATAATCCACATATAATAAAACTTACACTATACCAAAAC			II			AAAGCCCTTGATGGCTGCACTGTATGATCCACATATAATGAAACTTACACTATGCCAAGA[CG]CGGCCTGCCATTTTGAGATTTAAGAGTAGACAAAAGTGAGTGGCTGTAACTCACTAAGGA	37	13	112820997	GGCTGCACTGTATGATCCACATATAATGAAACTTACACTATGCCAAGACG	13	111868998	R			NA	NA				chr13:112823496-112823728	N_Shelf			NA				NA	-0.258543
cg15388766	26757355	ATATAAAAACRAAAAACACACCTAAAAAATAACTTCCCACCCAACACAAC			II			CACCCACAGCCAGCCTCGTTAGGAGGAACCAGGAGACATCACGCGGCCCAGGTGTCTGTG[CG]CTGTGCTGGGTGGGAAGCCACCTCTCAGGTGTGTTTCCCGTCTCCACATCAGCATTTTGT	37	13	113688132	CGCTGTGCTGGGTGGGAAGCCACCTCTCAGGTGTGTTTCCCGTCTCCACA	13	112736133	F		rs59798047	NA	NA	MCF2L;MCF2L	NM_001112732;NM_024979	Body;Body	chr13:113687421-113687828	S_Shore			NA	13:112736114-112736277	13:113687278-113688227	Unclassified_Cell_type_specific	NA	-0.34021
cg16503053	68657372	ACATTTTCTTTTTATCTTAACACATAAATAACCTTCTAACATAACAATAC			II			ATGGAGCTTACGTTCTAGGAAGGGAAGAGAGAAAATTCACATCTATCTACATGACTAAAT[CG]CATTGCTATGTTAGAAGGTTATTTATGTGCTAAGATAAAAAGAAAATGTAGAACAGAGGA	37	13	47214871	CGCATTGCTATGTTAGAAGGTTATTTATGTGCTAAGATAAAAAGAAAATG	13	46112872	F		rs74076759	NA	NA	LRCH1;LRCH1;LRCH1	NM_015116;NM_001164213;NM_001164211	Body;Body;Body					TRUE				NA	-0.250405
cg18332814	24660360	CTTACAACTAATCTAACTCAAAAACAACTAACTAAAAAACTTCAAATACC			II			GACTGAGCAGTCTGGACCTTGCATGGCTTCTGGGGCAAAAATAAATCTGAACCAAACTGA[CG]GCATTTGAAGCCTTTCAGCCAGTTGCTTCTGAGCCAGACCAGCTGTAAGCTGAAACCTCA	37	13	24247649	CGGCATTTGAAGCCTTTCAGCCAGTTGCTTCTGAGCCAGACCAGCTGTAA	13	23145649	F			NA	NA	TNFRSF19	NM_148957	3'UTR					TRUE				TRUE	-0.245319
cg19048950	26660376	AAAAAAATCCCRTACCTTCTTTACAACAAATAACAAATCCTTATCATATC			II			AGTTACTTGAGCTGCTGTTGCTGCTAAAAGATGTTTGAAGAGGAGGAGGAAAAGCCATCT[CG]ATATGACAAGGATTTGTCACTTGCTGCAAAGAAGGCACGGGATTTTTTTTTTTTCCCTGT	37	13	30915492	AAAAAATCCCGTGCCTTCTTTGCAGCAAGTGACAAATCCTTGTCATATCG	13	29813492	F	rs76347452		NA	NA	LOC100188949	NR_024464	Body					TRUE				NA	-0.204207
cg19156046	24621302	AAAACACRCCATTTATATTCTCCTTCCCTTTACTACAACACCCTCTATAC			II			CCAAATATTGCAAAACACGCCATTTGTGTTCTCCTTCCCTTTGCTACAACACCCTCTGTG[CG]CCAACAAAAACAAAATGAATAGACTTGATGTTGCAGCTGATATGAAGTTCTGACTCAGTC	37	13	95652307	AAACACGCCATTTGTGTTCTCCTTCCCTTTGCTACAACACCCTCTGTGCG	13	94450308	R		rs9556451	NA	NA				chr13:95655108-95655517	N_Shelf			NA				NA	-0.395059
cg20608895	24705331	AATATTTTAAAACTCAAAATTCTTTATAATTTCATAATCTCAAAAAAACC			II			GTTCTAATTTTCAAGTCACACATAAGCCCTGATTAGTGGTGATAAGGCAATAAGGAGGAC[CG]GTTTTTTTGAGACTATGAAACCACAAAGAACTCTGAGTTCCAAAACACTCTATTAGCACT	37	13	109896380	GTGTTTTGGAACTCAGAGTTCTTTGTGGTTTCATAGTCTCAAAAAAACCG	13	108694381	F			NA	NA								TRUE				NA	-0.27848
cg02898977	66748497	AAACCTTACCCACACTTATAACRTACRCTAATCTAAAACTTCAATAAAAC			II			TGGATTTCCAGTGTTCGAGGAAAGAAACCACCATCGTCACCACGGCGCCTGTCACTCCGA[CG]CTCCACTGAAGTCTCAGACCAGCGCACGCTATAAGTGTGGGTAAGGCCTAGGAACTCGTC	37	14	24662177	CGCTCCACTGAAGTCTCAGACCAGCGCACGCTATAAGTGTGGGTAAGGCC	14	23732017	F	rs2234106	rs10583	NA	NA	TM9SF1;TM9SF1	NM_001014842;NM_006405	Body;Body	chr14:24664440-24665507	N_Shelf			NA	14:23731991-23732076			NA	-0.276755
cg02907150	48632325	TATACRTAACTTCATCATTAACATTTCCCAAAACCAATAATCAACRAATC			II			GAATCTCAAGATATACGTAGCTTCATCATTGACATTTCCCAGAGCCAATAGTCAGCGGAT[CG]GTCTTGTGAACACCACTGCCAGCTCCTGTGTCTACATCTCAGAGGAGCCCATGTGCTCTG	37	14	71577479	ATACGTAGCTTCATCATTGACATTTCCCAGAGCCAATAGTCAGCGGATCG	14	70647232	R			NA	NA	PCNX	NM_014982	3'UTR					TRUE				NA	-0.353627
cg09996633	58778381	CCTAATTTTAAACTTTTATAACTAAAAATATACAATATATATACCCTTTC			II			TTAATTCTGGAACAGTATGGATAAATTTCTCAAACAATGGTAAACTAAAGAGGACAGAAT[CG]AAAGGGTATATACACTGTACACTTCCAGTCACAAAAGCTCAAAATCAGGCAAAACTCATT	37	14	92566961	CGAAAGGGTATATACACTGTACACTTCCAGTCACAAAAGCTCAAAATCAG	14	91636714	F	rs2402110		NA	NA	ATXN3;ATXN3;ATXN3;ATXN3;ATXN3;ATXN3;ATXN3;ATXN3;ATXN3;ATXN3;ATXN3;ATXN3;ATXN3;ATXN3;ATXN3;ATXN3;ATXN3;ATXN3;ATXN3;ATXN3;ATXN3;ATXN3;ATXN3;ATXN3;ATXN3;ATXN3;ATXN3;ATXN3;ATXN3;ATXN3;ATXN3;ATXN3	NR_028466;NM_001164774;NR_028456;NM_001164775;NR_028463;NR_028468;NM_030660;NM_001164781;NR_028464;NR_028470;NM_001164780;NR_028465;NM_004993;NR_028469;NR_028461;NM_001164779;NM_001164778;NM_001127697;NR_028454;NR_028458;NR_028459;NR_028467;NM_001164782;NM_001164777;NM_001127696;NR_031765;NR_028453;NR_028457;NR_028455;NR_028462;NR_028460;NM_001164776	Body;Body;Body;5'UTR;Body;Body;Body;Body;Body;Body;5'UTR;Body;Body;Body;Body;Body;Body;Body;Body;Body;Body;Body;Body;Body;Body;Body;Body;Body;Body;Body;Body;Body					TRUE				NA	-0.278516
cg11054397	66622430	CCTTAAAATAAAAAACTCACTACCTTCACAAATAAAACTTAACRATACTC			II			TTGTTTTTTTGCCTTGAGATGGAGAGCTCACTACCTTCACAGATGGGACTTGGCGGTACT[CG]TCAGCTCTGATGGGAAGAAAATTGCTCCTCAGACTGAGCCAAAGCCTGCCTGATTGTCCG	37	14	94776993	CTTGAGATGGAGAGCTCACTACCTTCACAGATGGGACTTGGCGGTACTCG	14	93846746	R			NA	NA	SERPINA6	NM_001756	Body					NA				NA	-0.201517
cg13053400	47660353	AACACCTAAAAATAAAATCTTCAAATCAAATAACAAATACRTATTAACAC			II			CCCACAACAAGATACCACTACACGCCAGCTCTGAAGACTGACAACACCAAGCACTGTTAA[CG]TGTTAACACGCACCTGCCACTTGACCTGAAGATTCTACCCCCAGGTGTCATCCAGAAAAG	37	14	105278362	CGTGTTAACACGCACCTGCCACTTGACCTGAAGATTCTACCCCCAGGTGT	14	104349407	F		rs76912402	NA	NA				chr14:105281831-105282975	N_Shelf			NA				NA	-0.203138
cg16423096	42782411	TAATATAATCTATAACCACAATTTTCTCTAACRAATACAACTAAAATCAC			II			TTCCATTATGTTGATGTAATCTGTAACCACAGTTTTCTCTAACGGGTACAGCTAAGATCA[CG]TCTAAGGTAACTTGGTATAATTTGTTTATTTTTTTTTCAGGGGGAATCAATGGAGATTCA	37	14	22279816	CGTGATCTTAGCTGTACCCGTTAGAGAAAACTGTGGTTACAGATTACATC	14	21349656	R		rs2856411	NA	NA								NA				NA	-0.225158
cg19555075	69789429	AATAACCACTATTAATTATTTTACCTATATACACATACTACTTTCCCATC			II			TTGCCTCCAAAGATAACCACTATTAATTATTTTACCTGTATGCACATGCTACTTTCCCAT[CG]AGAAGTGAAGTCTCTTCTTCTAACTCCTTGAATCCAATTTGTGCTTTGACCAATAGATAC	37	14	96038687	ATAACCACTATTAATTATTTTACCTGTATGCACATGCTACTTTCCCATCG	14	95108440	R			NA	NA								NA				NA	-0.224551
cg23319289	62732354	ATATAATCTCTTTCTAATATTTATATCACTATAACTACAAATAACAACTC			II			TCCATAAAATTCAGAGTATAGGACTGGTGAGTTTTCTCTTCGTTCTTGTTAACCATATAT[CG]AGTTGTTATTTGTAGCTATAGTGATATAAATATCAGAAAGAGATTATATTCAAAGAATGA	37	14	82292196	CGAGTTGTTATTTGTAGCTATAGTGATATAAATATCAGAAAGAGATTATA	14	81361949	F			NA	NA								TRUE				NA	-0.269833
cg23418075	63758467	CTCCTAACCAAAAACTCTCAAACCCCAAATCTTTCCAAAAACAAACRAAC			II			GGGCTGAGGCCTGGCAGCGAGGACCCTGACACCCCTTCGGGAGAGGAGTGGCTGCTAGGC[CG]CTCGCTTGCTCCTGGAAAGATTTGGGGTTTGAGAGCTCTTGGCCAGGAGGCTCGCGCTGG	37	14	24665079	TCCTGGCCAAGAGCTCTCAAACCCCAAATCTTTCCAGGAGCAAGCGAGCG	14	23734919	F		rs2234095	NA	NA	TM9SF1;TM9SF1	NM_006405;NM_001014842	TSS200;TSS200	chr14:24664440-24665507	Island			NA	14:23734288-23735347	14:24664144-24665817	Promoter_Associated	NA	-0.216607
cg27056740	43654381	TCCCCAAAAAAAATCTACCCTTATATAATCATTACAAATAAAACAAATAC			II			AGAGGAAATGGCCTTCCTGTCACTGCCATCATTTGCTACTTGAAGAGAGGTAATCCTTCA[CG]CATTTGCTTTACTTGCAATGATTATACAAGGGCAGACTCTCTCTGGGGAGCAAATCCTGC	37	14	101507727	CGCATTTGCTTTACTTGCAATGATTATACAAGGGCAGACTCTCTCTGGGG	14	100577480	F		rs12894467	NA	NA	MIR300	NR_030582	Body					NA				NA	-0.231777
cg00146240	44697466	AATACTCCACRATAAACCACTATTATTATATAATCCCTATCACCACCTCC			II			GGCACAGAGCAAGTGCTCCACGGTGGGCCACTGTTGTTGTGTGGTCCCTATCACCACCTC[CG]CCGCTGCCACCATCATCATCCTCCTCCTCACCATCACCACCACCGCTGCCTGTAGTCTTC	37	15	62899159	GTGCTCCACGGTGGGCCACTGTTGTTGTGTGGTCCCTATCACCACCTCCG	15	60686451	R			NA	NA								TRUE				NA	-0.620098
cg01143068	55716438	CCACRAACAACAAACATTATCAAAAATCTCTATCTTTCAAATATTTCTAC			II			ACTTGTTTTTTCCGTCTTTAGAAACTTGACTGTGAATCTTTAAAGAGTAATTTTCAGACT[CG]TAGAAACATCTGAAAGACAGAGATTCTTGACAATGTTTGCTGCTCGTGGCACATGACTAT	37	15	42888179	CACGAGCAGCAAACATTGTCAAGAATCTCTGTCTTTCAGATGTTTCTACG	15	40675471	F	rs78898799		NA	NA	STARD9	NM_020759	Body					TRUE				NA	-0.201041
cg02074316	15667370	ATCTAAACAAACTAAAAAATTTAATCACTATCCATATAAAAAAAACCACC			II			AAACCCCTCAGGTCTGGGCAAACTGGGAAGTTTGATCACTGTCCATATAGGGAGAGCCAC[CG]TAAGGAAGGTTTTAAAGCAGTTCATTTGGCTCCTTCTTGTGTAAATTTCTTCAGCTGCAT	37	15	94147555	CGGTGGCTCTCCCTATATGGACAGTGATCAAACTTCCCAGTTTGCCCAGA	15	91948559	R			NA	NA								TRUE				NA	-0.236174
cg09353563	48747409	CTTAACTTAAATCTCTAACRATATTTTCTTCRTCTTCAAAATCCTTCTCC			II			GCTGTGCTACACTTAGCTTGGATCTCTAACGATATTTTCTTCGTCTTCAGGATCCTTCTC[CG]CCTTCATAACGCTCGAATATTATCTTCCTTGCAATGCAGAACTTGATTAAGAGCAGCCCC	37	15	70994435	TTAGCTTGGATCTCTAACGATATTTTCTTCGTCTTCAGGATCCTTCTCCG	15	68781489	R			NA	NA	UACA;UACA;UACA	NM_001008224;NM_018003;NM_001008224	5'UTR;Body;1stExon					TRUE				NA	-0.233326
cg10765992	13697362	ATATAAACATTAACAACAAAATAAATACCTCAAAAACTTATATTTTCTTC			II			AGCACTACTCTGTATAAGCATTAGCAACAAAATAGATACCTCAAGGGCTTATATTTTCTT[CG]TTTGGTTGCAAGTATGTGTTTTCTTAAAACTTAATTAGATTTTTAAATGATAAGAGTATT	37	15	99722217	CGAAGAAAATATAAGCCCTTGAGGTATCTATTTTGTTGCTAATGCTTATA	15	97539740	R			NA	NA	TTC23;TTC23;TTC23;TTC23;TTC23;TTC23;TTC23	NM_001040658;NM_001040659;NM_001040655;NM_001040660;NM_022905;NM_001040656;NM_001040657	Body;Body;Body;Body;Body;Body;Body					TRUE				NA	-0.233998
cg12769510	49670510	CTTTTACATTACAATCTACCTAATTCAATTACAATTATTTATAAACTACC			II			CATGATTAAGTTTATTGTTTAGTAAACAGTTTGCAGACATTAGCCAAGGAAGAGTTATGG[CG]GCAGTTTACAAATAATTGCAATTGAATTAGGCAGACTGCAATGCAAAAGCAGTGCAAATA	37	15	96538912	CGGCAGTTTACAAATAATTGCAATTGAATTAGGCAGACTGCAATGCAAAA	15	94339916	F			NA	NA								TRUE				NA	-0.217541
cg18258571	49799355	CCATTATCAAAATATCACATCTTTTACCAACCAAAAATAAAACCACACCC			II			GGGTGGCAGTGGGCACCCTATGCCAGGCTCCAGGGTGTCTCCCTGAGTGTGGCCCTCCTC[CG]GGTGTGGCCTCACCCTTGGCTGGTAAAAGATGTGATATCCTGACAATGGCAAAAGTCCAG	37	15	31589348	CGGGTGTGGCCTCACCCTTGGCTGGTAAAAGATGTGATATCCTGACAATG	15	29376640	F		rs34926514	NA	NA								TRUE				NA	-0.26472
cg19949776	36769452	AACACCAAAAATACTCAATAACTCCTCAAAAAATTCAAATCACTTTTCTC			II			AGGGAAAATAGGTGACTTTTAAAATTATGAAGGTTGATCTGTTTGGTCCCTTACCTGCAG[CG]AGAAAAGTGATTTGAATTCTTTGAGGAGTTACTGAGTATCCTTGGTGCCCAAAGATGGCA	37	15	51236304	GCACCAAGGATACTCAGTAACTCCTCAAAGAATTCAAATCACTTTTCTCG	15	49023596	F	rs76253543	rs8031702	NA	NA	LOC100132724;AP4E1	NR_027642;NM_007347	TSS200;Body					NA				NA	-0.358385
cg21566433	50669491	AACRTTAAACAAATCTTTATACCAAATTACAACTTCTACAATCTCTCACC			II			TCCTAAGGACCAACGTTAAACAGATCTTTGTGCCAAGTTACAGCTTCTACAGTCTCTCAC[CG]CCGGGCCACATCATCTACCAAAGATAAAGTCAGATTTTACAGAAGACTGTAGGCGACAAA	37	15	101936156	ACGTTAAACAGATCTTTGTGCCAAGTTACAGCTTCTACAGTCTCTCACCG	15	99753679	R			NA	NA	PCSK6;PCSK6;PCSK6;PCSK6;PCSK6;PCSK6;PCSK6;PCSK6	NM_002570;NM_138320;NM_138319;NM_138324;NM_138323;NM_138325;NM_138322;NM_138321	Body;Body;Body;Body;Body;Body;Body;Body	chr15:101938645-101938873	N_Shelf			NA				NA	-0.45375
cg26844732	15680417	TAAAAAATATTAATTCAAAAACACATCACATTTATAATAACTTTAAAACC			II			TCTTTTGTCTCTATAGCAGCTGTAGTTTTATAAAATGTGTAATTATAACCTATTGTAGTA[CG]GCTCTAAAGTCATTACAAATGTGATGTGCCTTTGAATTAACATTTTTTAGTTCCTAAAAC	37	15	91304710	CGGCTCTAAAGTCATTACAAATGTGATGTGCCTTTGAATTAACATTTTTT	15	89105714	F	rs28385014		NA	NA	BLM	NM_000057	Body					TRUE				NA	-0.206419
cg01084990	28697334	ACAATCTAACRATAAAATCCAATCCATACTATTTCTCTCAAAAATAAACC			II			CCCCAGACACCACAATCTGGCGATGGGATCCAGTCCATGCTATTTCTCTCAAAGATAGAC[CG]GAACAAACTTTTGGAAACTCCTGACATGCGGATCAACAGTCCAGGCCAAGCCGTTGAGCC	37	16	65105581	CGGTCTATCTTTGAGAGAAATAGCATGGACTGGATCCCATCGCCAGATTG	16	63663082	R			NA	NA	CDH11	NM_001797	5'UTR					TRUE	16:63663015-63663216			NA	-0.204609
cg01891583	60666352	CAACAATCCAAAAATCCAACRCTACTACTCTAAATACAAACAAACRTCTC			II			TGTGTTTAGAACAACAATCCAGGAATCCAACGCTACTGCTCTAAGTGCAGGCAGGCGTCT[CG]TGGGCACTTACGATCTTTATCAAACTTGGGTAAGGTCGCTCCACTAGCAGCCAGCTCGGG	37	16	8995926	AACAATCCAGGAATCCAACGCTACTGCTCTAAGTGCAGGCAGGCGTCTCG	16	8903427	R			NA	NA	USP7	NM_003470	Body					NA	16:8903397-8903486			NA	-0.24332
cg02973961	17782450	TCACAAACATTCACAAACAAAATTCCAAAACATACTATACTCCTAAAAAC			II			CACTTCATAAGTCACAGGCATTCACAGGCAAGGTTCCAGGACATGCTATGCTCCTGGGAG[CG]CAGTACTGGCATTGTAAATCAGACCACGAGGTCAATGTCATGGCGTTTCCCATATGAGGG	37	16	65152965	CGCTCCCAGGAGCATAGCATGTCCTGGAACCTTGCCTGTGAATGCCTGTG	16	63710466	R			NA	NA	CDH11	NM_001797	5'UTR	chr16:65154656-65157664	N_Shore			NA				NA	-0.207895
cg06432309	52662334	TCTTCCTAATTATTTACATATAATTTCAACTATAACTTCCTTCCCCAACC			II			ATGGTCTTTTTTCTTCCTAATTATTTACATGTGGTTTCAACTATGGCTTCCTTCCCCAAC[CG]TGATGACCACAGCCTCCTACTCCTCTTCCCCCAGCAATGGGTACCTTCACTGTTGTGTCC	37	16	51558544	CGGTTGGGGAAGGAAGCCATAGTTGAAACCACATGTAAATAATTAGGAAG	16	50116045	R			NA	NA								TRUE				NA	-0.22199
cg07128503	47802391	AAACCAAAAAACTTCCCTCCTAATAATACTCTATACTATCACRCACCATC			II			CCTGGACACTGAAGCCAAGGGGCTTCCCTCCTGATGATGCTCTGTGCTGTCACGCACCAT[CG]TCAGGAGGAGTTGGTGCTGTCCATGGCTCCACGAGGAGAGGACAGTGGGAGACTGTGCCT	37	16	85747424	AGCCAAGGGGCTTCCCTCCTGATGATGCTCTGTGCTGTCACGCACCATCG	16	84304925	R			TRUE	NA	C16orf74	NM_206967	Body	chr16:85743485-85744078	S_Shelf			NA				NA	-0.271207
cg08783468	44653489	TCAATATATAATTCTAACCACCAAACAAAAATCAAAACAAAAAACTAACC			II			TGGAGTCGCTGTGTTGATGGGGCTGAGCTTTGGGTGTTGGTGCCTGTGGCCCCTCCCCAG[CG]GCCAGTCCCTTGTTCTGACCCCTGCTTGGTGGTCAGAATCACACACTGAGAGCTCCTGAA	37	16	4998980	CGGCCAGTCCCTTGTTCTGACCCCTGCTTGGTGGTCAGAATCACACACTG	16	4938981	F		rs66844032	NA	NA								TRUE				NA	-0.224817
cg09413252	20802377	TATTTTTATTTTTACACCATACATTATTCTACATCTTACCTTAATCACTC			II			ATCCTTTAACAGAAACAAGTCAGCAGGACACACCCTGCCTTGTAAAGATCTCCAAGCCAT[CG]AGTGACCAAGGCAAGATGCAGAACAATGTATGGTGCAAAAATAAAAATAGACCACTCTGT	37	16	11603344	CGAGTGACCAAGGCAAGATGCAGAACAATGTATGGTGCAAAAATAAAAAT	16	11510845	F		rs12919931	NA	NA								NA				NA	-0.241533
cg14926485	28731492	ATATAAAAACATCTACACAAAAACTACCRTACACACAAACTAAAATCTAC			II			GGGGAGCCCCGGTGTGAGGGCATCTGCACAAGGGCTGCCGTGCACACAGGCTGAGGTCTG[CG]TGCGTGCGTGCGAGGTCAGGGCCTGCAGGCCGCCATGTGCCTGACCACACCTCCGCCCGT	37	16	88793811	CGCAGACCTCAGCCTGTGTGCACGGCAGCCCTTGTGCAGATGCCCTCACA	16	87321312	R		rs2340980	NA	NA	FAM38A	NM_001142864	Body	chr16:88793071-88793877	Island			NA	16:87320424-87322542			NA	-0.208088
cg16523141	72656487	CACAAAACATTAACCAAAAAAATAATAACTAACTACCCATCTAAAACTAC			II			CACAGTCTAGTCACAAGGCATTGACCAAGAAAGTAATGACTAACTGCCCATCTGAGACTG[CG]CATGATTCACAAGAATGTTTCTTTGTTTTGTTTTTTGAGACAGTCTTGGTCTGTCTCCCA	37	16	25271956	CGCAGTCTCAGATGGGCAGTTAGTCATTACTTTCTTGGTCAATGCCTTGT	16	25179457	R		rs6497815	NA	NA				chr16:25268786-25269728	S_Shelf			NA				NA	-0.271073
cg26518727	70649415	TAAATCCAAAAAATAAATTCATACTTATCAACAACCAAATAATTTCCATC			II			ATCCCCAGAACTAAATCCAGGGAGTGGGTTCATGCTTATCAGCAGCCAAATGGTTTCCAT[CG]TGAGCTTGCTAGTTCCTCTTTGTGTCTAACCACCTGCCTACGTTCCACCTCTCGAGCTTC	37	16	81908322	AAATCCAGGGAGTGGGTTCATGCTTATCAGCAGCCAAATGGTTTCCATCG	16	80465823	R		rs74029289	NA	NA	PLCG2	NM_002661	Body					TRUE				NA	-0.370214
cg27619343	56791428	CAAAATAAATTACRTAACAAACAACCTTCTCCAACCAACAAAATATCTAC			II			TTCATTATCAACCCCACAAAAAGAAGAGGGATAATAAGGGACATATGTAAACTTTATATA[CG]CAGATATCTTGCTGGTTGGAGAAGGCTGCCTGCTACGTAATTTATCCTGAAATATTTCCT	37	16	73949738	CGCAGATATCTTGCTGGTTGGAGAAGGCTGCCTGCTACGTAATTTATCCT	16	72507239	F			NA	NA								TRUE				NA	-0.244148
cg00871204	16684385	ATAAAATTAAATACATACAAAATTAATCCTCACATACATATTATAAATAC			II			GTGAAGAAATGTAAGTTGGTTTTATCACTGTATTAAATACTTGAGTGTTTAGGTGGAAGG[CG]CATCCATAATATGCATGTGAGGACCAATTCTGTATGCATCTAATTTCATTTGCGTAATAC	37	17	15620678	TGAAATTAGATGCATACAGAATTGGTCCTCACATGCATATTATGGATGCG	17	15561403	F		rs58734516	NA	NA	ZNF286A;ZNF286A	NM_020652;NM_001130842	3'UTR;3'UTR					NA				NA	-0.359262
cg02839725	69633505	TAAACRCTCTACTAAACTTACRAAACTACTCTTAATACTAAACAATAAAC			II			TGGTCCCGCTTTGAACGCTCTGCTGGACTTACGGAGCTGCTCTTAGTGCTGGGCAGTGAA[CG]CCAAGCTGTCGTGTCCACACGGCCAGGGGAACGCCAGGGCCAAGGCCAGCATGCGCTGAG	37	17	30823006	GAACGCTCTGCTGGACTTACGGAGCTGCTCTTAGTGCTGGGCAGTGAACG	17	27847119	R			NA	NA	MYO1D	NM_015194	Body	chr17:30822917-30823210	Island			TRUE	17:27846674-27847323			NA	-0.323891
cg04417708	50636427	TTAAAAACAAATATCTACTTTATCCACTATCATCCAAATAAATAACACTC			II			CTACATACTCTTTAAGAGCAAGTATCTGCTTTGTCCACTGTCATCCAAGTGAGTGGCACT[CG]ATATACGCCCAATAAACATTTGCTCAGTGAACAATAATGCCACAACCCCTGAGTGATTTC	37	17	4043867	CGAGTGCCACTCACTTGGATGACAGTGGACAAAGCAGATACTTGCTCTTA	17	3990616	R			NA	NA	ZZEF1	NM_015113	Body	chr17:4045792-4047367	N_Shore			NA				NA	-0.2162
cg05280794	68604354	AAACCACTATAAAATTACTCACTAAACTAACTTAAATATTTTTATATCTC			II			CGCACACCTCGAGGCCACTGTAGGGTTACTCACTGGACTAACTTGGATATTTTTGTGTCT[CG]GAATAGGGAGGCTGGAGCGGGGAGAAGAGAGAGGCTGGGAAAGGCTGGTGGGCGGAACAG	37	17	1040653	GGCCACTGTAGGGTTACTCACTGGACTAACTTGGATATTTTTGTGTCTCG	17	987403	R		rs61355629	NA	NA	ABR;ABR	NM_021962;NM_001159746	Body;5'UTR					NA	17:987403-987505			NA	-0.328094
cg05305893	47628327	AAAAAAAACTAAATTTAAACCTTATCTAACTATTAACTTTAACCTAAACC			II			GTTTCCAAGTAGAAAGAGGCTAGATTTGGGCCTTGTCTAGCTGTTGGCTTTGGCCTGAAC[CG]GAACCAGTCTCAGATGACCACGGGTTTAACCTTCTTATCCCAGAGACACCCAATTCTAGA	37	17	7347123	AAAGAGGCTAGATTTGGGCCTTGTCTAGCTGTTGGCTTTGGCCTGAACCG	17	7287847	R		rs4151134	NA	NA	FGF11;CHRNB1	NM_004112;NM_000747	3'UTR;TSS1500	chr17:7348274-7348830	N_Shore			NA				NA	-0.503688
cg05787106	69691425	TAAACCCTAAAAAATCAAAATTAAAACTCAACCAACCTCCTACCCTACTC			II			ACGATGGATTGTGAGCCCTGAGAAATCAAAGTTGAAACTCAGCCAACCTCCTGCCCTGCT[CG]CCTTGCCCCTGCCAAATGGCCGCGTCTGTTAACGAGGGAGATAAACGGAGAGGCCATCAA	37	17	71533396	GAGCCCTGAGAAATCAAAGTTGAAACTCAGCCAACCTCCTGCCCTGCTCG	17	69044991	R			NA	NA	SDK2	NM_001144952	Body					NA	17:69044831-69045039			NA	-0.48668
cg06463221	73691386	TAAAAAACTCAAAACACATAACCRCACAAATACTTACAAAATTTCCTCCC			II			GTAGTGCATCTTGAAGAGCTCAAAGCACATGACCGCACAAATGCTTACAGGGTTTCCTCC[CG]AGTAATCCAATCTCACTCCCCTTGTAAGGGAATTCTGGGGCAGCTATGGTTTGAGTATGC	37	17	75212862	CGGGAGGAAACCCTGTAAGCATTTGTGCGGTCATGTGCTTTGAGCTCTTC	17	72724457	R			NA	NA	SEC14L1;SEC14L1;SEC14L1;SEC14L1;SEC14L1	NM_003003;NM_001143999;NM_001143998;NM_001144001;NM_001039573	3'UTR;3'UTR;3'UTR;3'UTR;3'UTR	chr17:75209459-75209672	S_Shelf			NA				NA	-0.217445
cg07895381	55802335	TATTTTTAATTTATCTCTCTATTCTATCTATCAAAATAATATTAAACACC			II			TTACCCTGAAGAGATTTTCCCAATCCCTGGCCCAGCTTCCACCCATGTTTCTGGAGTAAG[CG]GTGTCCAATATTATCCTGACAGACAGAACAGAGAGACAAACCAAAAATATTCCAATAATA	37	17	42541896	CGGTGTCCAATATTATCCTGACAGACAGAACAGAGAGACAAACCAAAAAT	17	39897422	F			NA	NA	GPATCH8	NM_001002909	Body					TRUE				NA	-0.206148
cg07973125	60766313	CTTCCCTCAAAATCCAATCCAATTCAACTTTTATTAAACACCCACTATAC			II			TGATGAACTCCTTGAAGACATAGACCGTGTCATCACCTTCAGAGCCTCATTCGCGCCTGG[CG]CACAGTGGGTGCTTAATAAAAGCTGAACTGGACTGGACCTTGAGGGAAGGTCCAAGGAAG	37	17	54858770	TTCCCTCAAGGTCCAGTCCAGTTCAGCTTTTATTAAGCACCCACTGTGCG	17	52213769	F		rs72837315	NA	NA				chr17:54857692-54857914	S_Shore			NA		17:54856927-54858839	Promoter_Associated	NA	-0.241054
cg08085267	53721335	CACTCRCTAACTTACAAATCCTCTTTCTTCCTATAAAAATCRTTAACTTC			II			TGCGGGTCGTTCACTCGCTAGCTTACAGGTCCTCTTTCTTCCTGTAGAAGTCGTTGGCTT[CG]TAAGAGCAGGGTCTATGGGAAGCCTCCTCAGCGTGGGTTCTTGGAAGAGGTGGAGGTTCG	37	17	45401833	CGAAGCCAACGACTTCTACAGGAAGAAAGAGGACCTGTAAGCTAGCGAGT	17	42756832	R			NA	TRUE	C17orf57	NM_152347	5'UTR	chr17:45400874-45401440	S_Shore			TRUE	17:42756695-42756893	17:45400714-45402441	Promoter_Associated	NA	-0.209781
cg09232514	66650336	AACAACTTTCATTAACCTAAATATAATTAAAACTAAAACTTCAAAAAATC			II			ATTCACATCTTGACAGCTTTCATTGGCCTGAATGTGATTAAAGCTGAGACTTCAGGGAAT[CG]AAACTGTGATTTCCAAAAAGCACACAGCATCTGCATAACTAAAAACCCTCTCTGACTGTA	37	17	66702732	CGATTCCCTGAAGTCTCAGCTTTAATCACATTCAGGCCAATGAAAGCTGT	17	64214327	R			NA	NA								TRUE				NA	-0.275411
cg12169889	12669382	CAAATTATCATAAAACCACTTCTATCAAAACTAAAAACTTTAACCTTATC			II			CTTCAAAAGGGCAACAAAATTAGCCTTAAATAGTATTTCTTGGATTGCCTTTAACAATGG[CG]ATAAGGCCAAAGCTTCTAGTCTTGACAGAAGTGGTTTCATGACAACTTGTTTTTATCTTG	37	17	60969792	AAGTTGTCATGAAACCACTTCTGTCAAGACTAGAAGCTTTGGCCTTATCG	17	58323524	F			NA	NA								TRUE				NA	-0.277889
cg16338321	43643482	ACTAACCTAAACCTTCAAACACCCTAAATAAACRATAAAAAACCCAATTC			II			TTCATGCAAAACCATGTTATGTAAATCAGTGCTGGGTTGAGCACACTCAAGTCAGAGTCA[CG]AATTGGGTCCCCCACCGCCCATCCAGGGTGTCTGAAGGCCTAGGCCAGCATGCCCATTAT	37	17	48994958	CTGGCCTAGGCCTTCAGACACCCTGGATGGGCGGTGGGGGACCCAATTCG	17	46349957	F		rs72842204	NA	NA								TRUE		17:48994951-48995119	Unclassified_Cell_type_specific	NA	-0.214763
cg19079513	66718372	TCTACTTCTCTATTCATATATATTTCATTATTATTACTCTCTTCTCATCC			II			GTTCTCACTTGTCTGCTTCTCTATTCATATATGTTTCATTGTTGTTGCTCTCTTCTCATC[CG]CTCTCTGGATTTTGCATATATCTGGTGGTTTATTTGTTTCATCGATTCCAGAGTCCAGTG	37	17	14936230	CTGCTTCTCTATTCATATATGTTTCATTGTTGTTGCTCTCTTCTCATCCG	17	14876955	R			NA	NA								TRUE				NA	-0.228223
cg19791271	59625487	CAAAACATAAAATCCCCTCTTTTATCTCATATTAAAAAACTAATAACATC			II			TTCTAATGACTCAAAACATAAAATCCCCTCTTTTGTCTCATGTTGAAGAGCTGATGACAT[CG]GACCTATCAGGTCAGACTTATTTTCCTAGTCAGAGACTGAATGGCATATTTTCAAAGCAC	37	17	77906735	AAAACATAAAATCCCCTCTTTTGTCTCATGTTGAAGAGCTGATGACATCG	17	75521330	R			NA	NA				chr17:77903887-77904397	S_Shelf		CDMR	NA				NA	-0.345875
cg20459037	27804461	CCATATACCTCCTAAAACTAATAAAATATCTCTAAACCTTAACRTTACAC			II			GATGGAAGTACCCATATACCTCCTGAAGCTGATGAGATGTCTCTGAGCCTTGGCGTTGCA[CG]CAGTCCTGTTGAAGACTGAGTTTAGATAACTCCAACACTAGTCTTCATTTCTCACAGCTC	37	17	9546550	CATATACCTCCTGAAGCTGATGAGATGTCTCTGAGCCTTGGCGTTGCACG	17	9487275	R			NA	NA	WDR16;WDR16	NM_001080556;NM_145054	3'UTR;3'UTR	chr17:9548389-9549616	N_Shore			NA				NA	-0.314476
cg22435313	13670367	CTAATTCACTACATTTATTCTATTTATACTATATCAAATCTACTAACACC			II			CATTATTTCTAAACATGAAAGAGATCACATCAGAAATTCTGCAACATTCATAAACACAGA[CG]GTGTCAGCAGACTTGATACAGCATAAATAGAACAAATGCAGTGAACTAGACAGCACCCAG	37	17	64669739	CGGTGTCAGCAGACTTGATACAGCATAAATAGAACAAATGCAGTGAACTA	17	62100201	F			NA	NA	PRKCA	NM_002737	Body					TRUE		17:64669483-64670889	Promoter_Associated	NA	-0.256234
cg22809682	52718399	ATTTCAAAACCCAAACCTTTATCAAAAATACCACATAATTTTAAAAAAAC			II			AGAGACTCGGTATTTCAGAACCCAGACCTTTGTCAAAAGTGCCACATAATTTTAAGAAAA[CG]GAGTGGGGCTGTTTTCTTGTGATTACTTAAAAAAAAAGGCGGGGGGGGGGGGAGGAAACT	37	17	63549924	TTTCAGAACCCAGACCTTTGTCAAAAGTGCCACATAATTTTAAGAAAACG	17	60980386	R			NA	NA	AXIN2	NM_004655	Body					TRUE		17:63549811-63550129	Unclassified_Cell_type_specific	TRUE	-0.22407
cg24239165	64633484	ACTCCCTTTCTCCCTTCCTCCCTTCCTCTATTTAATTATTAATACTAAAC			II			TCACCCCCTTCACTCCCTTTCTCCCTTCCTCCCTTCCTCTGTTTGGTTGTTGATACTGGA[CG]CGCTGAGACTATTTTACTTACTTATTTTGTTTATTGCTTTCCCTCACTAGAATGGAGCTT	37	17	59496653	CTCCCTTTCTCCCTTCCTCCCTTCCTCTGTTTGGTTGTTGATACTGGACG	17	56851435	R		rs2079795	NA	NA				chr17:59493992-59494386	S_Shelf			NA				NA	-0.250814
cg06493806	35687442	AAAAAAACTATACCRAATACTCTAAAAAAATATTAAAACCCCTAACACCC			II			ACCCAGCTCCAAGGAGAGCTGTGCCGGGTGCTCTGGAGGGGTGTTAGGACCCCTGGCACC[CG]GTGTCCCTCAGTGGACGGCCGTTGATTCTGTAACAAGGCGGCCAGTGCCCACGGTGCAGG	37	18	77278806	CGGGTGCCAGGGGTCCTAACACCCCTCCAGAGCACCCGGCACAGCTCTCC	18	75379794	R			NA	NA	NFATC1;NFATC1;NFATC1;NFATC1	NM_006162;NM_172388;NM_172389;NM_172387	Body;Body;Body;Body	chr18:77280144-77280414	N_Shore			NA	18:75379223-75379816			NA	-0.21185
cg15535896	43661453	ACCCCACAAAAATATCTACCAAAAACAAAACAACAATACAATATATACRC			II			ATAGTCTTTTTTAAGTGTGATGCATGCGCACACAGGCACGCATACACACACGCGCACACA[CG]CGCACACACTGCACTGCTGCCCTGTCCTTGGCAGACATTCCTGTGGGGTCATGTTCGAAA	37	18	21079381	CGCGCACACACTGCACTGCTGCCCTGTCCTTGGCAGACATTCCTGTGGGG	18	19333379	F	rs4044175	rs1816303	NA	NA				chr18:21083161-21084153	N_Shelf			NA		18:21078341-21079646	Unclassified	NA	-0.242987
cg22039287	18771409	TCTACTTATAATCTTACATTTTATCACTCTTCTATTACAATTTTCATTCC			II			TAAGGATTTCTTCTGCTTATAGTCTTGCATTTTATCACTCTTCTATTGCAGTTTTCATTC[CG]GGAAAATGGAAAAGCAAAACAAAAACAAAACAGAACAGTAACTCAGGGCTCATAAGGATG	37	18	40696075	CTGCTTATAGTCTTGCATTTTATCACTCTTCTATTGCAGTTTTCATTCCG	18	38950073	R			NA	TRUE	RIT2	NM_002930	TSS1500					NA				NA	-0.221516
cg03251852	30687450	TCATTAACTCATCAATTAAATAAAATCCCACAAAATCAAATATATAAAAC			II			GAGGGGGCCAACGGTGCTAGAAACACACCCAGGCCAGGTGCCGGGCCTGGACCGGGCAGG[CG]CTTTACATACTTGACCTTGTGGGACCCCATTTAACTGATGAGTCAATGAGAGTTAAGAGA	37	19	40917184	CATTGACTCATCAGTTAAATGGGGTCCCACAAGGTCAAGTATGTAAAGCG	19	45609024	F			NA	NA	PRX;PRX	NM_020956;NM_181882	5'UTR;5'UTR					TRUE				NA	-0.215814
cg04610028	16698312	TAAAACAACCCTACTCTAAAAACCAAACACAAACAAATATTATACTATCC			II			CTTGCCCCAGCTGGGACAGCCCTGCTCTGAGGACCAGACACAGGCAGGTGTTGTGCTATC[CG]CAGTGGCTGTTTCTGGAAGGCAGGAGCCTGCCTTCACTTCTGCACCACTTAGCACAGTGC	37	19	8464538	GGGACAGCCCTGCTCTGAGGACCAGACACAGGCAGGTGTTGTGCTATCCG	19	8370538	R			NA	NA	RAB11B	NM_004218	Body	chr19:8464627-8465001	N_Shore			NA				NA	-0.27016
cg10771931	33670416	TCCTAATTCTAAACRCCTTCCCCAACAATCAAATAAAAACTTCAAAAACC			II			AACCAACCCGCTCCTAGTTCTGGGCGCCTTCCCCAGCAGTCAGATGGGGGCTTCAGAGGC[CG]GTGCGCGGCCACATGGCCCCGGGCCAGGCAGGGGGTCGTGGGGACGCATCTGCGCTAGGC	37	19	34972145	CGGCCTCTGAAGCCCCCATCTGACTGCTGGGGAAGGCGCCCAGAACTAGG	19	39663985	R			NA	NA	WTIP	NM_001080436	TSS1500	chr19:34972054-34973645	Island			NA	19:39663412-39665575			NA	-0.229341
cg15975960	40642377	CCRAACACCATAACCAAACCATTAACTCTACCCCTCACTAAAATATCTAC			II			GATGCCCCCTGTGGCTCCCAGTAACCTCACGTGGGGAATGGTGGTCAGGGAGGAGCCGGG[CG]CAGACATCCCAGTGAGGGGCAGAGCCAATGGCCTGGCCATGGTGCCCGGGGATTGGGTCA	37	19	1035450	CGGGCACCATGGCCAGGCCATTGGCTCTGCCCCTCACTGGGATGTCTGCG	19	986450	F		rs35190713	NA	NA	CNN2;CNN2	NM_004368;NM_201277	Body;Body	chr19:1033605-1035236	S_Shore			NA				NA	-0.353422
cg18618432	69674432	CCCAACAACAAAAAACCAAAAAATTAACACTCAATCTCAAACTTCTCTTC			II			CATAAAGTATACCCAGCAGCAGAAAACCAGGAGGTTAACACTCAGTCTCAGACTTCTCTT[CG]TTTTGTTAAACACTCTAAAAAATGTAACAGGGCATGCTATGTCTTCCTGATCAAATATTA	37	19	34621907	CGAAGAGAAGTCTGAGACTGAGTGTTAACCTCCTGGTTTTCTGCTGCTGG	19	39313747	R			NA	NA				chr19:34625191-34625750	N_Shelf			NA				NA	-0.203122
cg18624102	21760334	TAACCTCTAAATCAACTCTATCCAATAAAAATACAATTATAACTAAATAC			II			ATTCCTCATTTTAACCTCTAGATCAGCTCTGTCCAATAAAAATACAATTGTGGCTGGGTG[CG]GTGACTCATGCCCGTAATCCCAGCACTTTGGGAGGCCAAGGCAGGCGGATCGCTTGAGGT	37	19	39523840	CGCACCCAGCCACAATTGTATTTTTATTGGACAGAGCTGATCTAGAGGTT	19	44215680	R			NA	NA	FBXO27	NM_178820	TSS1500	chr19:39522264-39523227	S_Shore			NA				NA	-0.243543
cg20218135	70741503	AATCTAAAACAATAATTCTCAACTAAAAATAATTCTACCCACCAAAACAC			II			TTTTTTAACTTAGTCTAAGGCAGTGGTTCTCAGCTGGGGGTAATTCTGCCCACCAGGGCA[CG]CTTGGCAACTACTGAAGACATTTTTGACTGTCATGATCAACACTAGATTGTGTAGTTGCA	37	19	17409380	GTCTAAGGCAGTGGTTCTCAGCTGGGGGTAATTCTGCCCACCAGGGCACG	19	17270380	R		rs12982058	NA	NA	ABHD8	NM_024527	Body	chr19:17412036-17412417	N_Shelf			NA				NA	-0.453568
cg00681003	39622480	AACAAATAAATTTAAAAACCAAACCTAAACCCTAAAAAACTCCAATAAAC			II			CTGCGGACTCGACATGATGCAGGCTCCAGCAGCCCTTGCCTTTGCCCTTCAGATCCCTGG[CG]TCCACTGGAGCCTTCCAGGGCTCAGGTCTGGCCTTTAAATTCACCTGCTGGGGCAGAAAC	37	20	23586547	GCAGGTGAATTTAAAGGCCAGACCTGAGCCCTGGAAGGCTCCAGTGGACG	20	23534547	F	rs1966182	rs62207039	NA	NA	CST9;CST9	NM_001008693;NM_001008693	5'UTR;1stExon					NA				NA	-0.24237
cg00704664	34718441	AACACTAAAAAAAAACCTAACTCAAAACAACATAAACTCCTATTTACTAC			II			GGAGTCACCGGAACACTGAGGAAGGGCCTGGCTCAGAGCAGCATGGGCTCCTGTTTGCTG[CG]GCCGTGATGACTGCCCGGGCTGCTGTTTGCCGAGTACCGGCCGAGTGCCTGCCGCTGCTC	37	20	60500578	ACACTGAGGAAGGGCCTGGCTCAGAGCAGCATGGGCTCCTGTTTGCTGCG	20	59933973	R			NA	NA	CDH4	NM_001794	Body	chr20:60501966-60502173	N_Shore			NA	20:59933717-59934094			TRUE	-0.250155
cg02912291	53752330	ATCCAAATAACTCCCTTATCAAAATTTTCACTTTTTCTTTCAAAAACACC			II			GTCCAACATTTTATCACCCACCAGCTACCAAGTATCTAACAGCACAATGTCCTAGCTCTG[CG]GTGCTCTTGAAAGAAAAAGTGAAAACCCTGACAAGGGAGCCATCTGGATTTGTATTCCTC	37	20	17944845	CGGTGCTCTTGAAAGAAAAAGTGAAAACCCTGACAAGGGAGCCATCTGGA	20	17892845	F	rs982120		NA	NA	SNORD17;SNX5;SNX5	NR_003045;NM_014426;NM_152227	TSS1500;Body;Body	chr20:17948755-17949921	N_Shelf			NA				NA	-0.270214
cg03279219	69740320	TTCATAATACCTATCTAACTAACATAACCCAACAAAACACCRCAACTTAC			II			GCGACATCACCTTCATGATACCTGTCTAGCTAACATGACCCAGCAGAGCACCGCAGCTTA[CG]GCAATATTTATTTTTTATTGCTTGATGAATGTTTACATATGTGCACACCTGGGAAGTCCC	37	20	50810904	TCATGATACCTGTCTAGCTAACATGACCCAGCAGAGCACCGCAGCTTACG	20	50244311	R		rs6096807	NA	NA				chr20:50807798-50808825	S_Shelf			NA				NA	-0.30054
cg20388329	10689487	ATTCATCTTATAAATAACACACAAACACATAAAAACATACTTACTACATC			II			CCTCCCTAGGAATTCATCTTGTAGATAGCACACAGACACATAAGGGCATACTTACTGCAT[CG]TTGTAAAAGCTAATATCCTAAATGTTCAGCATTAGGGGCTTGAGTAAATATATATTGTTA	37	20	3772433	CGATGCAGTAAGTATGCCCTTATGTGTCTGTGTGCTATCTACAAGATGAA	20	3720433	R			NA	NA				chr20:3776198-3776419	N_Shelf			NA				NA	-0.244089
cg00638631	62669318	AATAATTCCAAAACTTAAAATAACTCAATAAAACATCAAAAATAATAAAC			II			GGGTCAGTCCAAATAATTCCAGGACTTGGAATGACTCAATAGGACATCAGGGGTAGTAGG[CG]CCGGGGTAGCGGGAGCTGGGGTAGAGGACGCTGGGGTAGTGGGCGCCGGGGTAGCGGGGT	37	21	39039777	ATAATTCCAGGACTTGGAATGACTCAATAGGACATCAGGGGTAGTAGGCG	21	37961647	R			NA	NA	KCNJ6	NM_002240	Body	chr21:39039776-39039994	Island			NA				NA	-0.435419
cg04585185	26687337	AAAACCAAATTCCACTTCTATAACCAAAACTTTTACATTATAACTAATCC			II			ACCACCTCAGAAGAGCCAGATTCCACTTCTGTGGCCAGGACTTTTACATTATGGCTGGTC[CG]ATTGTTTTACCCTGCGTTCTATGCTACTAAACCTTGGATCATTCCTAAAGTACAAATTCT	37	21	17961737	CGGACCAGCCATAATGTAAAAGTCCTGGCCACAGAAGTGGAATCTGGCTC	21	16883608	R			NA	NA	C21orf34;MIR125B2;C21orf34	NR_027790;NR_029694;NR_027791	Body;TSS1500;Body					NA				NA	-0.220541
cg11866463	49743352	CCACTTCTAACTAAATAACTTACCCTTTCTATACCTTAATTTCCTAAACC			II			AGGCCACAGGGTCAAACAACAATCAGGAGAAGGAAGCCTGCAGACCAAGGGCCTGGCTCC[CG]GTTCAGGAAATCAAGGCACAGAAAGGGTAAGTCATCTAGCTAGAAGTGGAGCTTCATCAA	37	21	35982790	CACTTCTAGCTAGATGACTTACCCTTTCTGTGCCTTGATTTCCTGAACCG	21	34904660	F		rs75432020	NA	NA	RCAN1;RCAN1	NM_203417;NM_004414	5'UTR;Body	chr21:35986623-35987798	N_Shelf			NA				NA	-0.2411
cg26977737	52639349	TCCTTCAAACTTATTCTTCAAAAACTTAAAATATCTTTTTATCTAAACCC			II			TCTGCTCTGAATCCTTCAAACTTGTTCTTCAGGAGCTTGAAATATCTTTTTGTCTAAACC[CG]AATTTCAAAATCACTGCCTTGCTAAAGGGATCAAATACTCCACCTGCTTGGAGATGGTAT	37	21	22175522	CGGGTTTAGACAAAAAGATATTTCAAGCTCCTGAAGAACAAGTTTGAAGG	21	21097393	R			NA	NA	C21orf131	NR_024090	TSS200					NA				NA	-0.208012
cg00944631	33644501	ACTCATTCTCATATATCTTAAACACCAATAATATACTAAATCACATACAC			II			CCCATCAACTCTGATCTTGGGGAGAGCAGAAGCCATGTTTTCCCTTGTCCCTATTGCATC[CG]TGCATGTGACTTAGCACATCACTGGTGCCCAAGACATATGAGAATGAGTTGCAGGGAGGC	37	22	20464947	CTCATTCTCATATGTCTTGGGCACCAGTGATGTGCTAAGTCACATGCACG	22	18844947	F			NA	NA				chr22:20459267-20461473	S_Shelf			NA				NA	-0.499525
cg01234420	61730472	ACCATTCRAAAAACACCATCRAACTTATAAATCATACTAAAAAATAACCC			II			GTTCCAGTGTCATCGTGTGGAAAAGAGTCCCTGCCTGGCTGAGAAACTGTCACAGGCAGC[CG]GGCCACTTCCCAGCATGACCCACAAGCCCGATGGTGCCCCTCGAATGGTTAAGGGACCCG	37	22	46453808	CGGGCCACTTCCCAGCATGACCCACAAGCCCGATGGTGCCCCTCGAATGG	22	44832472	F			NA	NA	LOC150381	NR_027034	Body	chr22:46457095-46458028	N_Shelf		RDMR	NA				TRUE	-0.216887
cg02543159	55622510	AAACTTACTTTTCCAAAATCTAATTCTCTTATCAAATAATTTCTCTTTCC			II			CTGGCCTCACTGGACTCACAGTACCCAAGGAACAACAAATAAATGTCTCTGAGAGGAAAA[CG]GAAAGAGAAACCATCTGATAAGAGAATCAGACTTTGGAAAAGCAAGCCCTTAGAACCAGA	37	22	43815950	CGGAAAGAGAAACCATCTGATAAGAGAATCAGACTTTGGAAAAGCAAGCC	22	42145894	F	rs73426271		NA	NA	MPPED1	NM_001044370	5'UTR	chr22:43817197-43817456	N_Shore			NA				NA	-0.203612
cg03422583	33804439	AAAAATCTTAAATCCAAACACRTTAATTTATATACTTTATAAATTCCTCC			II			AAAGTGGGAGAGAAGGTCTTAGGTCCAAACACGTTGATTTGTGTGCTTTGTGGATTCCTC[CG]TCTGTACTGACTCTGTGCCGGTGTTGTTGCCCAGGCTGTAGTTACTGAAAGGGGAAGTGG	37	22	50630972	CGGAGGAATCCACAAAGCACACAAATCAACGTGTTTGGACCTAAGACCTT	22	48973099	R			NA	NA	TRABD	NM_025204	5'UTR	chr22:50632707-50633041	N_Shore		CDMR	NA		22:50630916-50631778	Promoter_Associated	NA	-0.289476
cg04234412	57661309	RAAAAAAAATTAATAAACCAAAAATCCRACCTTATCCCTACTCTACCTCC			II			CAGCACTGGGCGAGGGGAAGTTGGTGGGCCAGGGGTCCGGCCTTGTCCCTGCTCTGCCTC[CG]CAACAGCGACCCCGATCCCTTTCCCCAGGGACCACCCCCCACCCCATTCCGCAGGCCAAG	37	22	24373322	CGGAGGCAGAGCAGGGACAAGGCCGGACCCCTGGCCCACCAACTTCCCCT	22	22703322	R			NA	NA	LOC391322	NM_001144931	Body	chr22:24372912-24373725	Island			NA	22:22702803-22703712	22:24372239-24373584	Promoter_Associated	NA	-0.230778
cg11351779	18628443	AAATCTTCATCTAACATTAAATAAAACAAATCCCAAACAAATTAACTATC			II			TCCCTCTTTCTAAATCTTCATCTGACATTAAATAAAGCAAATCCCAAACAGATTAACTGT[CG]CACGGTTCTGCTCCGTCTCCTCAGTCTGTTTCCAGGTCTGGCGGGGGGCCGGGCTGCGGT	37	22	43820888	AATCTTCATCTGACATTAAATAAAGCAAATCCCAAACAGATTAACTGTCG	22	42150832	R			NA	NA	MPPED1	NM_001044370	5'UTR	chr22:43820887-43821136	Island			TRUE				NA	-0.26274
cg12516875	64725500	AACTAAATATTCAAAACCCAAATAAAAATATAATTTTTCACTCACTCRCC			II			CTTGGATGTGCAACTGAATGTTCAGAACCCAAGTGAAAATGTAATTTTTCACTCACTCGC[CG]TCCTTGCTTTAATTAGATTAAATGCATCTGTTTCCTAAGTCCTCATAATGCCTTGGATAC	37	22	46463543	CGGCGAGTGAGTGAAAAATTACATTTTCACTTGGGTTCTGAACATTCAGT	22	44842207	R			NA	NA				chr22:46465976-46468528	N_Shelf		RDMR	NA				NA	-0.254589
cg14239351	52678463	AAAAACCTAAATAAAATTAAAACTATACTCRTCCACCTCRATAATAAACC			II			GGCCTGGGCATGGCATTCTCCCAGTCCCACGTGATGGCCGCTCGGCGGCACCAGCACAGC[CG]GCTCATCATCGAGGTGGACGAGTACAGCTCCAACCCCACCCAGGCCTTCACCTTCTACAA	37	22	43821115	AAGGCCTGGGTGGGGTTGGAGCTGTACTCGTCCACCTCGATGATGAGCCG	22	42151059	F			NA	NA	MPPED1	NM_001044370	Body	chr22:43820887-43821136	Island			TRUE	22:42150847-42151080			NA	-0.200141
cg17005068	35801310	ACRCTTCAACACAAATACACCTTAAAAACATTATACTAAATAAAATAAAC			II			CCGTTGTCTCTCAGGGGGACGCACAGAGAGGCCCCAGTCCCATCCCTTTCGTGCCTGGCT[CG]CTCATTTCACTTAGCATAATGTCTTCAAGGTGCATCTGTGTTGAAGCGTGTGTCAGAATT	37	22	24384525	CGCTCATTTCACTTAGCATAATGTCTTCAAGGTGCATCTGTGTTGAAGCG	22	22714525	F			NA	NA	GSTT1	NM_000853	TSS1500	chr22:24384134-24384405	S_Shore			NA		22:24384030-24385101	Unclassified_Cell_type_specific	NA	-0.200933
cg17215151	51714469	TTACTTAATAACTAAAAACCACCTTCTATAACACRAAATAATCTACAAAC			II			TTCAACCTGGGTAGAAGACACGAGGGAACTCTGTCACTAAATCACGGCAGAGTTCAAGGC[CG]CTTGTAGACTATTTCGTGTTATAGAAGGTGGCCTTTAGCTACTAAGCAAAGGCCTCTGTT	37	22	20341137	TGCTTAGTAGCTAAAGGCCACCTTCTATAACACGAAATAGTCTACAAGCG	22	18721137	F			NA	NA				chr22:20341886-20342863	N_Shore			NA				NA	-0.239569
cg17662493	73732393	CACATCCCTTCCCCTATATCCACAAAACAATTTAAATTTTCAAACTAAAC			II			TTTCTCCTTTTCACATCCCTTCCCCTATATCCACAAAGCAGTTTAAATTTTCAGGCTGGG[CG]CAGCAGCTCACACCTGTAATCCCAGCACTTTGGGAGGCCGAGGCAGGAAGATCACCCGAG	37	22	45806309	CGCCCAGCCTGAAAATTTAAACTGCTTTGTGGATATAGGGGAAGGGATGT	22	44184973	R			NA	NA	SMC1B	NM_148674	Body	chr22:45809191-45809953	N_Shelf			NA				NA	-0.462145
cg18384588	13630459	ACAATATCAACCTTATACAATTATTTTTTTCCTAATTTCTCCCCAAATCC			II			GGCCAGGGGCTGGCGGAGAAAGCAAGGCAGCAGGAAATTGCCGGCTCCATTCCCATTAGG[CG]GATCTGGGGAGAAATCAGGAAAAAAATAACTGTATAAGGCTGACACTGTAAACATCCTAG	37	22	46463747	CAGTGTCAGCCTTATACAGTTATTTTTTTCCTGATTTCTCCCCAGATCCG	22	44842411	F			NA	NA				chr22:46465976-46468528	N_Shelf		RDMR	NA				NA	-0.23487
cg25685359	20703469	ACTACTTAAAAAATTATTTAACCTTTTTACCRTATAAATCTCATACACAC			II			TGTTACCGCAGGGTCACCGGTTAGTGTTGTAAAATAAGACTGGTGGTTGTGGATACTAAA[CG]TGTGCATGAGATCTACACGGTAAAAAGGCCAAACAATTTTTTAAGCAGTGATAGAATTTT	37	22	46473721	CGTGTGCATGAGATCTACACGGTAAAAAGGCCAAACAATTTTTTAAGCAG	22	44852385	F	rs7410385		NA	NA							RDMR	TRUE				NA	-0.20783
cg27214856	65600461	TTTTTCTTTCAATACCAAAACTTCTCAACTTAACCCCTATAACCCTATAC			II			GTCACGTTTTATTTTTCTTTCAATGCCAGAGCTTCTCAGCTTGGCCCCTGTAGCCCTGTA[CG]TTAGCCCACTCAGAAGAGAGCTCTCTTTCAGGGTGTCCAGGAGCCTCTGACACTATAGGT	37	22	46473343	CGTACAGGGCTACAGGGGCCAAGCTGAGAAGCTCTGGCATTGAAAGAAAA	22	44852007	R			NA	NA							CDMR	TRUE				NA	-0.281465
cg27338353	27750343	ATCCAAAAAAACCTCTCRTACAATATAAATACATACATATACTAAAAAAC			II			TGCTGCCTCGTGTCCAGGGGAACCTCTCGTGCAGTGTAGATGCATGCATGTGCTGAAGGG[CG]GCCTCTGGGAAGGGAGGGGTCCTTCCAGGCCGGGCAGGAAACACCATAAAGCCACCATGC	37	22	46471129	TCCAGGGGAACCTCTCGTGCAGTGTAGATGCATGCATGTGCTGAAGGGCG	22	44849793	R			NA	NA				chr22:46465976-46468528	S_Shelf		RDMR	NA		22:46470974-46471226	Promoter_Associated_Cell_type_specific	NA	-0.284452

## Sheet: ST3
Supplementary Table 3. DMPs (Late-Early) smoking exposed.
Name	AddressA_ID	AlleleA_ProbeSeq	AddressB_ID	AlleleB_ProbeSeq	Infinium_Design_Type	Next_Base	Color_Channel	Forward_Sequence	Genome_Build	CHR	MAPINFO	SourceSeq	Chromosome_36	Coordinate_36	Strand	Probe_SNPs	Probe_SNPs_10	Random_Loci	Methyl27_Loci	UCSC_RefGene_Name	UCSC_RefGene_Accession	UCSC_RefGene_Group	UCSC_CpG_Islands_Name	Relation_to_UCSC_CpG_Island	Phantom	DMR	Enhancer	HMM_Island	Regulatory_Feature_Name	Regulatory_Feature_Group	DHS	differential.methylation
cg12947492	38792409	AAAAAACATCAAAAAACTCCTTTTAAAAAATTTACTTAAAAACCTCCACA	24625456	AAAAAACATCGAAAAACTCCTTTTAAAAAATTTACTTAAAAACCTCCGCG	I	A	Red	GAACGAAGACAAAGAAGACATCGGAGGGCTCCTTTTAGGAGATTTGCTTGAAGGCCTCCG[CG]GGGATCTTGCCCTCGGTCTAGAGAAAGTAAAGAAAAGGAGTTGGGATGTTAGTAGAGCCA	37	X	101615548	CGCGGAGGCCTTCAAGCAAATCTCCTAAAAGGAGCCCTCCGATGTCTTCT	X	101502204	R			NA	NA	NXF2B;NXF2;NXF2	NM_001099686;NM_022053;NM_017809	Body;Body;Body					NA				NA	0.257003
cg00172603	50632452	AAAAATTTACTACACCATAACCAATCAAATTATTTAATAAAACACTAACA	73639386	AAAAATTTACTACGCCGTAACCGATCAAATTATTTAATAAAACGCTAACG	I	A	Red	CACAGTTGAACAAACAGACACGGTGCAAAGGAAACGCCGCACACTTCCACCTTTCCTTCC[CG]CCAGCGCCCCACCAAACAACCTGATCGGCCACGGCGCAGCAAACTTTTCACGCACCTGGC	37	1	54822031	CGCCAGCGCCCCACCAAACAACCTGATCGGCCACGGCGCAGCAAACTTTT	1	54594619	F			NA	NA	SSBP3;SSBP3;SSBP3	NM_001009955;NM_018070;NM_145716	Body;Body;Body	chr1:54821990-54822333	Island			NA	1:54594453-54594921			NA	0.207825
cg18025438	39724429	AAAAACCCCAACTACAACTACAACAAAAATATAAATAAACAATAAAAACA	53600384	AAAAACCCCGACTACGACTACGACGAAAATATAAATAAACGATAAAAACG	I	A	Red	GACCCCCAGCAGGAGGACCCCGGCTGCGGCTGCGGCGGGGGTGTAGGTGGGCGGTAAAGG[CG]GAGCAGAGTCAGGGGAGGTTGGGAAGCATGGCGACTGTGGGGGGAAGGGAGGCAGCCGGG	37	1	228756789	CGCCTTTACCGCCCACCTACACCCCCGCCGCAGCCGCAGCCGGGGTCCTC	1	226823412	R			NA	NA				chr1:228744110-228784168	Island			NA				NA	0.227047
cg15365028	39697492	TTCTATCTCTAAAAAACAACATAACATATTCAAATTATACCCTCCTACCA	67702509	TTCTATCTCTAAAAAACAACGTAACGTATTCGAATTATACCCTCCTACCG	I	A	Red	TTCTCCATGCCCTTCTGTCTCTGAGAAGCAGCGTGGCGTGTTCGGATTGTGCCCTCCTGC[CG]ACCCCGGTGGCTCAGGCAAAGGGCTTGCCAGATGGTCGGTGTTCTTTGCCAAATGGGACC	37	2	236442817	CGGCAGGAGGGCACAATCCGAACACGCCACGCTGCTTCTCAGAGACAGAA	2	236107556	R			NA	NA	AGAP1;AGAP1	NM_014914;NM_001037131	Body;Body	chr2:236443815-236444025	N_Shore			TRUE	2:236107538-236107682			NA	0.206911
cg23079012	15734337	AAAATAAAAACATCAACAAAAAAAACAACCTACATAAAAACTAATAAACA	59684351	AAAATAAAAACGTCAACGAAAAAAACGACCTACGTAAAAACTAATAAACG	I	A	Red	CGCCAGGCTAGGAGGGTGAGGGCGTCAGCGGAGAGAACGGCCTGCGTGGGGGCTGGTGGG[CG]GAGCGGGTGGATCTTGGCAAACGGCAGGAATGGAAACGGCTGGAGCATATGTCTCAGTGA	37	2	8343710	CGCCCACCAGCCCCCACGCAGGCCGTTCTCTCCGCTGACGCCCTCACCCT	2	8261161	R			NA	NA								NA	2:8261101-8261167			NA	0.2528
cg04245305	16627344	TACATTCTATCACTCCTACAAAAACACTCACCTACCTCATAAATTACACA	59743308	TACGTTCTATCACTCCTACAAAAACGCTCACCTACCTCATAAATTACGCG	I	T	Red	GGAGAGGTCTCCGGCTGGCTCCCCAGGGGACTGCGTTGTGGCGTCTCGAGGAGGGCGACA[CG]CGTAATTCATGAGGTAGGTGAGCGTCCCTGCAGGAGTGACAGAACGCACAGGGATAGTTA	37	3	195940754	CGCGTAATTCATGAGGTAGGTGAGCGTCCCTGCAGGAGTGACAGAACGCA	3	197425151	F		rs7641755	NA	NA								NA	3:197425061-197425254			NA	0.218251
cg07250128	28649337	CTCAAAAAAACATCTCCCACTAATTTCACCACAACTACAAAATAAAAACA	66619452	CTCAAAAAAACATCTCCCACTAATTTCGCCGCAACTACAAAATAAAAACG	I	A	Red	GGATGGAGCCGCCTCAGGAAAACATCTCCCACTGATTTCGCCGCAACTGCAGGATGGAAA[CG]GAGGTGAACATCTGGCGGGAGCTCGGAAAAACGCCAGTTTCTGACACTATCTTCGACAAG	37	3	194833983	CTCAGGAAAACATCTCCCACTGATTTCGCCGCAACTGCAGGATGGAAACG	3	196315272	R			NA	NA	C3orf21	NM_152531	Body					NA	3:196315176-196315328			NA	0.207869
cg26160492	65774483	AAAAAAATATAAATTTTCAAATCCACAAACTACTATAAATAAAAATACCA	34742329	AAAAAAATATAAATTTTCGAATCCGCAAACTACTATAAATAAAAATACCG	I	T	Red	AAAGAAAAAGGGGGAAGGGTGTGAGTTTTCGGATCCGCAGGCTGCTATGAATAAAGATGC[CG]TAGTCAGTTGGCATGCGTCTTCGTTGCTTCTGATTTTTTTTCCTTATCTGCATAAAGCTC	37	3	38009911	CGGCATCTTTATTCATAGCAGCCTGCGGATCCGAAAACTCACACCCTTCC	3	37984915	R			NA	NA	CTDSPL;CTDSPL;MIR26A1	NM_005808;NM_001008392;NR_029499	Body;Body;TSS1500					NA				NA	0.200601
cg06559318	15740507	AATATCTTTAAAATAAAAACTCCCAAAAAAAAACTACACAAACTACAACA	10696470	AATATCTTTAAAATAAAAACTCCCAAAAAAAAACTACACGAACTACGACG	I	C	Grn	TCCCTGCCTCCAGCCTGTTCTGGAGACCTCCAAGCAGGAGCTGGAGGAGGATCCACCGAG[CG]CCGCAGCCCGTGCAGCCTCCTCCTGGGAGCCTCCACCCTAAAGACACTCTCTGCTCCTTC	37	6	32526260	CGCCGCAGCCCGTGCAGCCTCCTCCTGGGAGCCTCCACCCTAAAGACACT	6	32634238	F	rs28679786		NA	NA	HLA-DRB6	NR_001298	Body					NA				NA	0.227115
cg24659037	30621503	AAAAATCATACCAAACACTTACCATATTTAATAACAACCAAAAAAAAACA	11636490	AAAAATCGTACCAAACGCTTACCGTATTTAATAACAACCAAAAAAAAACG	I	A	Red	CCAGGTCCGTGGGAGAGTCGTGCCAGGCGCTTGCCGTGTTTGGTGACAACCAAGAAAGAG[CG]GCTGTGACAAAGTCAATACTTCTCCACCCTCGGGTCCCCGCCCATCCCTTTCTGGAATCA	37	6	168064901	GAGAGTCGTGCCAGGCGCTTGCCGTGTTTGGTGACAACCAAGAAAGAGCG	6	167807750	R			NA	NA				chr6:168062870-168063329	S_Shore			NA				NA	0.208911
cg16993108	13650462	TACTACTACCCAACACAATTAAACAAAAAAACCAACTAACAAATACAACA	36686454	TACTACTACCCAACGCGATTAAACGAAAAAACCGACTAACGAATACAACG	I	A	Red	CAGGCGCTCTGGTGCTGCTACCCAGCGCGGTTAAGCGGAAGAGCCGGCTGGCGGGTGCAG[CG]GGAGAATGCTGGGACGGGCAGGGCAGGTCCCCGGCCACTTGCAGGCCTACTGTCTGTCCA	37	7	1986301	TGCTGCTACCCAGCGCGGTTAAGCGGAAGAGCCGGCTGGCGGGTGCAGCG	7	1952827	R			NA	NA	MAD1L1;MAD1L1;MAD1L1	NM_003550;NM_001013837;NM_001013836	Body;Body;Body					NA	7:1952771-1952861			NA	0.219777
cg21015022	10608338	AAACCCTTTAAAAAAATAATCCAAAAATAACTATTAAAATTAAAAACACA	43609495	AAACCCTTTAAAAAAATAATCCAAAAATAACTATTAAAATTAAAAACGCG	I	T	Red	TGCGAGTTGTTAGAGCCCTTTGAGGAGGTAATCCAGGAATAGCTATTAAAATTGAAAACG[CG]TGTGACCTTTGACCCAGCAATCTTTCCTCTCGGAATCTTCCAGAAGTAAAAGGAACAGTA	37	7	139763542	CGCGTTTTCAATTTTAATAGCTATTCCTGGATTACCTCCTCAAAGGGCTC	7	139410011	R		rs12537086	NA	NA	PARP12	NM_022750	TSS200	chr7:139762255-139763245	S_Shore			NA				NA	0.225955
cg17920646	60784431	ATAAATACACACCTAAAAAAAAACAATCTAAAAATCAATACACATTAACA	61610509	ATAAATACGCACCTAAAAAAAAACGATCTAAAAATCAATACGCATTAACG	I	A	Red	GGGTGGCGGAGGGTGAGTGCGCACCTGGGAGGGGACGATCTGGGGGTCAGTGCGCATTGG[CG]GAAGGGGTAGTCCGGGCGTCTGTGCCCACCTGCGGAGGGGGTGGCAGGGGGTCAGTGCGC	37	8	216578	CGCCAATGCGCACTGACCCCCAGATCGTCCCCTCCCAGGTGCGCACTCAC	8	206578	R			NA	NA				chr8:216352-216828	Island			NA	8:206391-206774			NA	0.255154
cg24536782	11672327	ACAAAAAAAATAACAAAAAATCAATACACAACTACAAAAAATACAATCCA	35767456	ACGAAAAAAATAACAAAAAATCAATACGCAACTACAAAAAATACGATCCG	I	A	Red	CTGTGCCCACCTGCGGAGGGGGTGGCAGGGGGTCAGTGCGCAACTGCAGAGGGTGCGGTC[CG]GGGGTCAGTGCTCACCTGGGAGGGGGCAGTCGGGGGCCAGTGCGCACCTGGGGAGGGGGC	37	8	216659	GCGGAGGGGGTGGCAGGGGGTCAGTGCGCAACTGCAGAGGGTGCGGTCCG	8	206659	R			NA	NA				chr8:216352-216828	Island			NA	8:206391-206774			NA	0.22304
cg05177065	27795480	ATACAAAACATAACCTACTAAACAAACTACACAAAAAATACACATTTACA	11666362	ATACAAAACGTAACCTACTAAACAAACTACGCAAAAAATACGCGTTTACG	I	A	Red	TTCCCGCTGAGGTTGGCAGGCTGGCTGTCTTGGCTCCGTCTTCTCCTCTCAGCCCCGCAC[CG]TAAACGCGCATCCTTTGCGCAGTCTGTTTAGCAGGTCACGTTTTGCATTTTTATGGATTT	37	10	133204297	ATGCAAAACGTGACCTGCTAAACAGACTGCGCAAAGGATGCGCGTTTACG	10	133094287	F			NA	NA								NA	10:133094151-133094296			NA	0.232473
cg02666610	20780311	AAAACAAAAAAAACTAACTCTTTAATCCCCACATCATATAAAAAAACACA	59690314	AAAACAAAAAAAACTAACTCTTTAATCCCCGCATCGTATAAAAAAACGCG	I	A	Red	CTAAGAGCCAGGGGGGCAAGAGGGGCTGGCTCTTTAGTCCCCGCATCGTGTGGGGGGGCG[CG]GCGCCCCCCTGCGATGGGGGTCCTAAGAGCCAGGGGGGCAAGAGGGGCTGGAGAGGCGGG	37	11	67499431	GGGGCAAGAGGGGCTGGCTCTTTAGTCCCCGCATCGTGTGGGGGGGCGCG	11	67256007	R	rs7122582	rs75057497	NA	NA								NA	11:67255939-67256426			NA	0.256662
cg09505337	19648505	ACTCTTTCAACAAATATTTACTAAATATCTACAATCCACACCAAACCTCA	42792382	ACTCTTTCAACGAATATTTACTAAATATCTACAATCCGCGCCAAACCTCG	I	A	Red	ATTCCCAACGCCCCCACCCCTCCCACTCCTGGGCCCCTGCCTTCTGCGGATCCCTGAACT[CG]AGGCCTGGCGCGGATTGCAGATACTCAGTAAATATTCGCTGAAAGAGCAAATAAAATGAA	37	13	36269495	CGAGGCCTGGCGCGGATTGCAGATACTCAGTAAATATTCGCTGAAAGAGC	13	35167495	F			NA	NA	MIR548F5	NR_031646	Body					NA	13:35167443-35167506			NA	0.203908
cg01062539	57764394	TACATAATAAAAACTACCAAAAACAAATTATAAACTAATTATATAAAACA	21718483	TACGTAATAAAAACTACCGAAAACAAATTATAAACTAATTATATAAAACG	I	T	Red	AAAAAATATGTTTTATTTTTTGCCCCGTTGGGGTGAGATAGAGACCGCACTGAGAATGCA[CG]CTTTACATAATTAGTTCACAACTTGCCCCCGGCAGCCTCCACCACGTAAAATTAGAAGAA	37	16	23765258	CGCTTTACATAATTAGTTCACAACTTGCCCCCGGCAGCCTCCACCACGTA	16	23672759	F			NA	NA	CHP2	NM_022097	TSS1500	chr16:23765969-23766869	N_Shore			NA				NA	0.232861
cg05540133	56625458	ATATACACACATATAACACACACATACAAACAAAAATATACATAAAAACA	54745479	ATATACGCACGTATAACACACACATACAAACGAAAATATACGTAAAAACG	I	A	Red	GTGTGACATGTGATGTGCGCACGTATGACACACACATGCAGACGAGAGTGTGCGTGAAGA[CG]AGAGTGTGGGTGTGGACGACAGAGTGGGTGCGGAGGAGAGCGTGGGTGCGGACGAGAGTG	37	16	88984237	ATGTGCGCACGTATGACACACACATGCAGACGAGAGTGTGCGTGAAGACG	16	87511738	R			NA	NA	CBFA2T3;CBFA2T3	NM_175931;NM_005187	5'UTR;Body					NA	16:87511530-87511793			NA	0.211971
cg07784872	46736314	TAAACCCTACATATATACAAAACAACCTCTACATAACTAAAAATAACACA	40734493	TAAACCCTACGTATATACGAAACAACCTCTACGTAACTAAAAATAACACG	I	A	Red	GTTTCTCCGGGCTGGACCCTGCGTGTGTGCGGGGCAGCCTCTGCGTGGCTAGGGGTGGCA[CG]GCCTATCCTTGAACTTGGCAGGGACCTCAGCCCGGAAGGTGGGCTTTGGGCCACTGCCTC	37	16	85687041	TGGACCCTGCGTGTGTGCGGGGCAGCCTCTGCGTGGCTAGGGGTGGCACG	16	84244542	R			NA	NA	KIAA0182;KIAA0182	NM_001134473;NM_014615	Body;Body	chr16:85684107-85684491	S_Shelf			TRUE				NA	0.2892
cg22043788	22631317	CTCCCACCAACAAATAAAAATACAATAAACATAAACATTCCCAACCAACA	46676365	CTCCCGCCAACAAATAAAAATACAATAAACATAAACGTTCCCGACCGACG	I	C	Grn	CATCTCAAGTCACTCCCGCCAGCAGATGAAGGTACAGTGAGCATGGGCGTTCCCGGCCGG[CG]CTGTGGCGGTGTTAGTGTGTTAGTCACGGATGGTGTTTGTGTTGGCGACTGTGCATCATG	37	17	80879483	CGCCGGCCGGGAACGCCCATGCTCACTGTACCTTCATCTGCTGGCGGGAG	17	78472772	R			NA	NA	TBCD	NM_005993	Body					NA	17:78472728-78472820			NA	0.227635
cg15773974	44645334	TACTACACACAAACACAAAAAACAACCACAAAAACTACAAACAAACACCA	16602440	TACTACACGCAAACACAAAAAACAACCACGAAAACTACAAACGAACACCG	I	A	Red	TACCCTGTGCCCGCCTGCAGCCCCTCAATGCCTGCCCCTAGCTTCCCCAGCAGACCCCTC[CG]GTGTCCGCCTGCAGTCCCCGTGGCTGTCCCCTGTGCCTGCGTGCAGCACCCCTCGGCAGA	37	18	77292134	TGCTGCACGCAGGCACAGGGGACAGCCACGGGGACTGCAGGCGGACACCG	18	75393122	F			NA	NA				chr18:77292133-77292556	Island			NA	18:75393037-75393432			TRUE	0.200673
cg16400350	14724406	CCAAAACATCCAAATACTCAAAAAACAATAATCTACAAAACAAAATTCCA	13673440	CCGAAACGTCCGAATACTCGAAAAACGATAATCTACAAAACAAAATTCCG	I	C	Grn	AACTTCTGGGGCCCGAGGCGTCCGAATGCTCGAGGAACGATGATCTGCAAAGCAGGATTC[CG]CAGCAAGTTGGTGCCCGCGGAAGCTGAGCATCAATTTGCTCTTAGGGAATTTTCCATGTT	37	21	46414569	CCGAGGCGTCCGAATGCTCGAGGAACGATGATCTGCAAAGCAGGATTCCG	21	45238997	R			NA	NA				chr21:46410338-46410661	S_Shelf			NA	21:45238950-45239017			TRUE	0.211802
cg01523029	18756452	CRTCTTAAACACCTTACRTTTCTAAAATAAACCTACTAAAAACAAACACC			II			CGCCGCGAACCCGTCTTAAGCACCTTGCGTTTCTGGGGTGAGCCTGCTGGAAACAGGCAC[CG]AGAGCAGGGGTGGTTCAATGGCTGGTAATGGCATACAGATTCCCCGTCCTCCAGGGACGT	37	Y	9234365	CGGTGCCTGTTTCCAGCAGGCTCACCCCAGAAACGCAAGGTGCTTAAGAC	Y	9294365	R			NA	NA	TSPY4	NM_001164471	Body	chrY:9234221-9235400	Island			NA	Y:9293666-9296814			NA	0.203745
cg02340092	19620379	ATCATAATAATAATCACCTCATAAAATAATTTAACTTCCTTTATCTTTTC			II			CTATGATACTGAGGCTGGCTATGTCACTATTAAAAAAAAAAAAAAAGAAAAAAAAAGATA[CG]AAAAGATAAAGGAAGTTAAATCATTTTATGAGGTGACTATTATCATGACTGGCATCAAAT	37	Y	16945913	TCATGATAATAGTCACCTCATAAAATGATTTAACTTCCTTTATCTTTTCG	Y	15455307	F			NA	NA	NLGN4Y;NLGN4Y;NLGN4Y	NR_028318;NM_014893;NR_028319	Body;Body;Body	chrY:16941822-16942188	S_Shelf			NA				NA	0.35197
cg05530472	16725505	AAAACACCTATCATAAAACATATTACCCTAACTACTTCATCCTACATAAC			II			TTAAATACTTAGGAACACCTATCATAAGGCATATTGCCCTGGCTACTTCATCCTACATAG[CG]TATCAACCTTTCTAAGTATGATGGCCTTCTTTGCCCGTGTACTTCTAGCCCATTTCTGCT	37	Y	6742689	CGCTATGTAGGATGAAGTAGCCAGGGCAATATGCCTTATGATAGGTGTTC	Y	6802689	R			NA	NA	AMELY	NM_001143	TSS1500					NA				NA	0.273701
cg12531767	63614508	CATCCAAATAATAACATACTTATATCTATAATTAAAAAATAATATCTACC			II			CTGTGCTCTCTCATCCAGGTGGTGACATGCTTGTATCTGTGGTTAAGAGGTAGTATCTGC[CG]GGCGCGGTGGCTCATGCCTGTAATCCCAGTACTTTGCGAGGCCGAGGCGGGTGGTTCACC	37	X	153644319	ATCCAGGTGGTGACATGCTTGTATCTGTGGTTAAGAGGTAGTATCTGCCG	X	153297513	R		rs28604297	NA	NA	TAZ;TAZ;TAZ;TAZ;TAZ	NM_181313;NM_181311;NR_024048;NM_181312;NM_000116	Body;Body;Body;Body;Body	chrX:153639734-153640675	S_Shelf			NA				NA	0.303677
cg14629010	15711375	AAAATCCTAAAAAAACAATATCCATATCATCAATATCATCCCACATTCAC			II			CAAATTTGATCATTTTGTAATCCACCTTGACTCATGCTCTGGGGATGCTGAACATTGTGG[CG]TGAATGTGGGATGACACTGATGATATGGATACTGTCCTTTTAGGATTTCTTGGTGTCTCT	37	X	47229908	AAATCCTAAAAGGACAGTATCCATATCATCAGTGTCATCCCACATTCACG	X	47114852	F	rs3810665	rs3810666	NA	NA	ZNF157	NM_003446	TSS200					NA				NA	0.245154
cg00252408	55621510	ATATATCCTATTCTAACATATTAATTAAAACATCTAATCACATTACTCAC			II			TCATCAAACAGATGTATCCTGTTCTGACATATTAATTAAGGCATCTAATCACATTGCTCA[CG]TGCCACACCTATGCTCTGTGATCAGTGATTTAATCTAATAATATTTTAAATTCATTGAAA	37	1	98389381	TGTATCCTGTTCTGACATATTAATTAAGGCATCTAATCACATTGCTCACG	1	98161969	R			TRUE	NA				chr1:98386189-98386724	S_Shelf			NA				NA	0.220264
cg00466116	36716493	AAAAAACATTCAAATCTAAATACAACCACTATACACRTAATAAAATCCAC			II			CCCAGAATTATGGAGCCTAAGAGGCAGCACCTCTGCTTTCTGAAGAGGAAGCCGTAGTGC[CG]TGGACTTCACCACGTGCACAGTGGCTGCATCCAGACCTGAATGCCCCTCTCATTACTCAC	37	1	59221344	AGGGGCATTCAGGTCTGGATGCAGCCACTGTGCACGTGGTGAAGTCCACG	1	58993932	F		rs12752760	NA	NA								TRUE		1:59220970-59221465	Unclassified_Cell_type_specific	TRUE	0.253111
cg00572889	45741336	CTCTAATTAAAACTCRACTTATACCCCRAATATATAAAACTCCCTAAACC			II			CCTCGGGGGGCGCAGTCACGTGGAATCCCTGCTCTCCAGAACCCGTGTGGCACAGGGTGT[CG]GTCTAGGGAGTTTCACACACTCGGGGCACAAGCCGAGTCTTAACTAGAGATGTACACACA	37	1	230493461	CGGTCTAGGGAGTTTCACACACTCGGGGCACAAGCCGAGTCTTAACTAGA	1	228560084	F			NA	NA	PGBD5	NM_024554	Body	chr1:230492716-230492945	S_Shore			NA	1:228559340-228560085			NA	0.221768
cg00940433	42758425	ATCAATACATCACCTCATCCTTTCCTTTCTCTTTACATAAATTAACATAC			II			AAACACATTTTGCTAGGATGTCAAATAGTCACAGTTCTAAGTAGTTGGAAACAAAATTGA[CG]CATGTTAATCTATGCAAAGAGAAAGGAAAGGATGAGGTGATGTATTGACTCAAGGTTCAT	37	1	200144354	CGCATGTTAATCTATGCAAAGAGAAAGGAAAGGATGAGGTGATGTATTGA	1	198410977	F			NA	NA	NR5A2;NR5A2	NM_003822;NM_205860	3'UTR;3'UTR					NA		1:200144313-200144507	Unclassified_Cell_type_specific	NA	0.213
cg01778345	42765414	TACAAACAAAAACTTACTAACRATATAATTTTCATCAATTTATTCCCTCC			II			ACATAAATGATTACAAACAGAAACTTACTAACGGTATAATTTTCATCAGTTTATTCCCTC[CG]TGTGTGTGTGTGTGTGTGTGTGTGTGTGTGTTCTGTTTGTTCGAGACAGGGTCGCTCTCT	37	1	118427435	CGGAGGGAATAAACTGATGAAAATTATACCGTTAGTAAGTTTCTGTTTGT	1	118228958	R		rs4659351	NA	NA	GDAP2;GDAP2	NM_001135589;NM_017686	Body;Body					TRUE				NA	0.361703
cg01876809	56607375	ACTAACCTTACCTAATACTTCTAACTATTTACRTTTAAATTTAACAAAAC			II			TGCACTTCTTGGCTGACCTTGCCTGGTACTTCTAGCTATTTACGTTTGAATTTAGCAAAA[CG]GGAGTTTTATTTTCTTGACACACTGCAGCAAGATTCTACCTACAGATGAAATGTGTACAC	37	1	232769582	CTGACCTTGCCTGGTACTTCTAGCTATTTACGTTTGAATTTAGCAAAACG	1	230836205	R			NA	NA				chr1:232765088-232766479	S_Shelf			NA				NA	0.270613
cg03212480	48726310	TATACCTAACACTATATAACAACTCAAATTTAATTTTACACTTTTCTAAC			II			TGTGTATGCCGTGTGCCTGGCACTGTATAGCAGCTCAGGTTTGGTTTTGCACTTTTCTAA[CG]TAGAAAGTGCTTTTGTAGACATCATTTCATGAATTCATTAAAGCAATCCTGTGAGATAGC	37	1	205214843	GTGCCTGGCACTGTATAGCAGCTCAGGTTTGGTTTTGCACTTTTCTAACG	1	203481466	R			NA	NA	TMCC2	NM_014858	Body	chr1:205210695-205210918	S_Shelf			TRUE				NA	0.229701
cg04610742	73737474	TACTCCTTTAAATCCAAATACAAAAAACTCAACAAATAAACATATCACAC			II			CCCTTTCTGGCTACTCCTTTGAGTCCAAGTACAGAAAGCTCAGCAGGTGAGCATGTCACA[CG]TTAGCAGACAAATACCAAACATACTTTTACTTCTGGAATCAAGAGCAGCAGAAGTTATTC	37	1	230513809	CGTGTGACATGCTCACCTGCTGAGCTTTCTGTACTTGGACTCAAAGGAGT	1	228580432	R			NA	NA	PGBD5	NM_024554	TSS1500					NA				NA	0.260218
cg04835511	71737477	TACACCATAATCCATTTTAACACTCCCCATTTAACACTCCTAATTTAAAC			II			TACATGTTGGGCGAACTTACATAAAACGGAGATAATGCCTGCCTTTCCTAATTTGGAAAG[CG]TCCAAATTAGGAGTGTCAAATGGGGAGTGTCAAAATGGATCATGGTGTAATAACAAGATG	37	1	244140051	ACACCATGATCCATTTTGACACTCCCCATTTGACACTCCTAATTTGGACG	1	242206674	F	rs78063882	rs1223870	NA	NA				chr1:244142851-244143055	N_Shelf			NA				NA	0.268156
cg05033416	28752314	CAAATATACAAAATCACACAACTAACCTAAAAAAAAACCTAAATACCCCC			II			CAGGGAGATTACAGGTGTACAAGGTCACACAGCTGGCCTGGGAAAGAGCCTGGATGCCCC[CG]ACGTAGATCTGTGGGTCTTCAGTGCTTTCCCCCACTAGTCCAGACAGGCAGATCTGAGCT	37	1	204683992	CGGGGGCATCCAGGCTCTTTCCCAGGCCAGCTGTGTGACCTTGTACACCT	1	202950615	R			NA	NA								TRUE				NA	0.353001
cg05712748	62777339	ACCTATACACRTATATAAAATCAAACRTAAACAAATCTATAAAACCACAC			II			AGCACAAGCCGACCTGTGCACGTGTGTGAGGTCAGGCGTGGACAGGTCTGTGGGACCACA[CG]TACGGGCACGCGCACGGGGATAGTGAGTTCCATGGAGGCATCCTGTAGTAGGGAACCCGC	37	1	43472312	CGTGTGGTCCCACAGACCTGTCCACGCCTGACCTCACACACGTGCACAGG	1	43244899	R			NA	NA				chr1:43472867-43473334	N_Shore			TRUE	1:43244899-43244961			NA	0.299
cg06931515	43688435	TCACCACCTCATCAAAATAACTTACTAAATAAAAACCAAAAAATCATACC			II			ATATTTAGGCTTCATTTATATATTGAGCAAGAATTGCTTAGATTAAGGAGTCTTGTGGTA[CG]GTATGACTTCTTGGCTCCTATTTAGTAAGTTACCCTGATGAGGTGGTGAGAATTCTGCGT	37	1	67012301	CGGTATGACTTCTTGGCTCCTATTTAGTAAGTTACCCTGATGAGGTGGTG	1	66784889	F			NA	NA	SGIP1	NM_032291	Body					TRUE				NA	0.259682
cg07582892	40714309	ACCTTAAAAATAAAAATATCAAAAACAACCATTATATTTCCAAAAATCTC			II			TAATAATTTATGCCTTGGAGGTGAGAGTATCAAAAGCAACCATTATGTTTCCAGGAGTCT[CG]GCTCCGGTAAGCATCTCTTCCTGTCGACTTCATTTGTGAGCAAATAATACCCAGTATTAA	37	1	184488937	CCTTGGAGGTGAGAGTATCAAAAGCAACCATTATGTTTCCAGGAGTCTCG	1	182755560	R			NA	NA	C1orf21	NM_030806	Body					TRUE				NA	0.200976
cg07703391	14775357	CCRACCTAAAATCTAACTAAATTTAAAAATTTCCTACTTCTAAAAAACCC			II			CTGGCAATGCCCCGGCCTGGGGTCTGGCTGGGTTTGAGGGTTTCCTGCTTCTGAGGGGCC[CG]ATCCAGATGAGAAGGGTGGCTGCAGCTGGGCCGGGCGGGTGGACTCAGTGGCAGCCGCAG	37	1	40226045	CGGGCCCCTCAGAAGCAGGAAACCCTCAAACCCAGCCAGACCCCAGGCCG	1	39998632	R			NA	NA	BMP8B;PPIE	NM_001720;NM_203456	3'UTR;Body					NA				NA	0.294632
cg08786003	26644307	ACAACCTTTAATTCTACATACAACTCCTAATATAAACAAACTTAATAAAC			II			CTTGTCTTCACACAGCCTTTGGTTCTGCATGCAGCTCCTAATGTAGGCAAGCTTAATGAG[CG]TGGTGTGAATCACACAGTCAAGGTGTCAAGCATATGCCTTTTTGACTTTCACATAAGTTG	37	1	157670710	CGCTCATTAAGCTTGCCTACATTAGGAGCTGCATGCAGAACCAAAGGCTG	1	155937334	R			NA	TRUE	FCRL3	NM_052939	TSS200					NA				NA	0.223234
cg09018107	20725459	ATAAATCTTTTTTCTCTTACTCTAAACTACTTAATTTTCACCCCTTACCC			II			TGTGGGTTGTTGTAGGTCTTTTTTCTCTTACTCTAGGCTGCTTGGTTTTCACCCCTTACC[CG]CTGTTTCTGTCATCAGTTTCTTTATGAAACACCAACTGATGTAAACGTAAAAGGTGTGAA	37	1	67798929	CGGGTAAGGGGTGAAAACCAAGCAGCCTAGAGTAAGAGAAAAAAGACCTA	1	67571517	R			NA	NA	IL12RB2	NM_001559	Body					TRUE		1:67798743-67798938	Unclassified	NA	0.209635
cg09518270	17764406	AAACCAAAACCACRATTACTTAATTAATACTACCCCTCTCCTAAACATTC			II			TGGTATGATCAGTATCAAACTGCCTGACAAACATCAAAGGGGTGGACTTGTCTCTAAGGG[CG]AATGCTCAGGAGAGGGGCAGCATTAATTAAGCAACCGTGGCTTTGGCTTGAAGGGTAGTC	37	1	211308115	AGCCAAAGCCACGGTTGCTTAATTAATGCTGCCCCTCTCCTGAGCATTCG	1	209374738	F	rs59522598	rs3811395	NA	NA	KCNH1;KCNH1	NM_172362;NM_002238	TSS1500;TSS1500	chr1:211306667-211307675	S_Shore		RDMR	NA		1:211306649-211308501	Unclassified	NA	0.251551
cg09762182	53721458	TATTATTAAACTTCCTCTAAAATACTACACAAAAAATAAATATAAAATAC			II			CAACTCTTCAGACAGCGGAAACCCACCCGGGCGCCCTCAGAGACGACGAGCACGCAACAG[CG]CATCCCACACCCACTCCTTGTGCAGCACCTCAGAGGAAGCTCAACAACAGTTCTCTGCGT	37	1	1046164	GTTGTTGAGCTTCCTCTGAGGTGCTGCACAAGGAGTGGGTGTGGGATGCG	1	1036027	F		rs6666280	NA	NA	C1orf159	NM_017891	5'UTR	chr1:1046044-1046340	Island			NA	1:1035789-1036188			NA	0.268393
cg10701801	30682354	AAATTATAAATAATCTTAATAACAATATTCACRTTTACATTCTCRCATCC			II			AATCCCATGACAGATTATAAATAATCTTAATAGCAGTATTCACGTTTGCATTCTCGCATC[CG]TGGCATGGAGTCCTACACACAATAGGCGCCCTAAGAAAGCGTGTTTGACTTGATCGCTGG	37	1	52082593	CGGATGCGAGAATGCAAACGTGAATACTGCTATTAAGATTATTTATAATC	1	51855181	R			NA	NA	OSBPL9;OSBPL9;OSBPL9;OSBPL9	NM_148909;NM_148906;NM_024586;NM_148908	TSS200;TSS200;TSS200;TSS200					NA		1:52082034-52083410	Promoter_Associated	NA	0.386588
cg12466610	56748335	CRAAAAATACTTAAAAAACCAAAATCCATTCAACACAACRCRACTAAATC			II			AAAAAATTGAACGGAAGATACTTGGAGAGCCAGGGTCCATTCAGCACAGCGCGGCTGGGT[CG]GCTTCCATTCCTGGGTCCGCAGCGCCCTCGTGTGGTAGGTGCCCAGCCTTCCTGGCTGCA	37	1	220950205	GGAAGATACTTGGAGAGCCAGGGTCCATTCAGCACAGCGCGGCTGGGTCG	1	219016828	R			NA	NA	MOSC2	NM_017898	Body					NA	1:219016817-219016859	1:220950048-220950519	Unclassified	NA	0.330872
cg15035716	58666378	CTAAATTAACRAATTTCATTTCCATACATCTCAAAATAAACATACTAAAC			II			TTTAGGTAGGTCACCGCCCGCAGCCCGTCCTCTCTGAGCCCAAGCCACCCCGTGCACTTC[CG]TTTAGTATGTCTACTTTGAGATGCATGGAAATGAAACCCGTCAATTCAGATCTTGGGAGA	37	1	234878533	TGAATTGACGGGTTTCATTTCCATGCATCTCAAAGTAGACATACTAAACG	1	232945156	F			NA	NA								NA	1:232945110-232945157			NA	0.235287
cg19681610	20756427	CTTTTTCTTCCACTATTCATAAACTAACRAACAACCCTAATAAACTAAAC			II			ACCAGCATATAACAGAAGGTGGCATCCACCCAGCTAGAAAGGGCTCATCCAGAAGCACCT[CG]TTCAGCTCACCAGGGTTGCCCGTCAGTTTATGAACAGTGGAAGAAAAAGGTTTCTTTCTC	37	1	162148501	TTTTTCTTCCACTGTTCATAAACTGACGGGCAACCCTGGTGAGCTGAACG	1	160415125	F			NA	NA	NOS1AP;NOS1AP	NM_014697;NM_001164757	Body;Body					TRUE				NA	0.209532
cg19750824	67675426	AACAACRACTAACTCACCATATATCTTCTTTCACAAACTCTATAATAATC			II			AAACAATCTGGGACAGCGGCTGGCTCACCATATATCTTCTTTCACAGGCTCTGTGATGGT[CG]ATTCTGGATTTCTTGGGTCTAAAATAATATCCTAAGCCCATTCCAGAGTCCACATGTCTA	37	1	178659932	CGACCATCACAGAGCCTGTGAAAGAAGATATATGGTGAGCCAGCCGCTGT	1	176926555	R			NA	NA								TRUE				NA	0.219967
cg20987072	24706476	AATAAAAAACRTCCRATAATACTCACTACTTAACRATAAACAATTATCTC			II			CCTATTGCCAAGCGGTGAGGCTATCGCCAAGCAGTGAGACCATTGCCTGTCACTGTGCGG[CG]AGACAATTGCTTATCGCCAAGCAGTGAGTACCATCGGACGCTTTTCACTTGCTATTCTGT	37	1	169631737	GTGAAAAGCGTCCGATGGTACTCACTGCTTGGCGATAAGCAATTGTCTCG	1	167898361	F		rs7549451	NA	NA								NA	1:167898267-167898402			NA	0.216985
cg21787989	17740495	TTTCTCCCACCTAAAAAAACTAAATTTAAAACATAATCCTATAAAACTTC			II			CTAGAAGCTTGTTTCTCCCACCTGAAAAGACTGGATTTGGGACATGATCCTGTAGAACTT[CG]GAGGTAAGCCTGGTGAATCAGATCATAGGGGGTCTGGAGGGTGAAAAAAAAGAGTTTGGT	37	1	236681580	TTCTCCCACCTGAAAAGACTGGATTTGGGACATGATCCTGTAGAACTTCG	1	234748203	R			NA	NA	LGALS8;LGALS8	NM_201545;NM_201545	5'UTR;1stExon					NA				NA	0.222229
cg22372968	27661347	TAATTTTTCATATCACATACTACATACTATTATCCACAAATAACTTACCC			II			GGTTTTATAAATGTGTATCTATGTGTGTTTGCATCTTTCCTGTGGCAGAGTGCCTAGACA[CG]GGCAAGTCATCTGTGGATAACAGCATGCAGCATGTGACATGAAAAATCACACATTGTATG	37	1	85224336	CGGGCAAGTCATCTGTGGATAACAGCATGCAGCATGTGACATGAAAAATC	1	84996924	F	rs1750493		NA	NA				chr1:85220018-85220338	S_Shelf			TRUE				NA	0.209788
cg23261073	29790316	TTCATTCATTCAATCACACAATACTAACATACCTCTAATATACTAATAAC			II			CCATCCACCCATTCATTCATTCAATCACACAATACTGGCATGCCTCTGGTGTGCTGGTGA[CG]GGAAACATATGCAAAGCAGATACCCTTCCATCTTGGGGCATATGTTCTACTGAGGGGAAA	37	1	9880771	TCATTCATTCAATCACACAATACTGGCATGCCTCTGGTGTGCTGGTGACG	1	9803358	R			NA	NA	CLSTN1;CLSTN1	NM_001009566;NM_014944	Body;Body	chr1:9883011-9884667	N_Shelf			NA				NA	0.209214
cg25148758	17748322	AAAAAAATATAACTAAATTATTACCAATAATTTCCAAACCAAAAAAATAC			II			GAAAAATAGAGGGTGAAAGACTAAGTGTGAAAGTATTACATGACAGGTCTGGAAATGGCA[CG]CATTTCTTTGGCCTGGAAACCACTGGCAACAACTTAGTCACACTTCCCTCACGTAAATGC	37	1	96881853	CGCATTTCTTTGGCCTGGAAACCACTGGCAACAACTTAGTCACACTTCCC	1	96654441	F			NA	NA								TRUE				TRUE	0.206009
cg26422465	50734334	ACTACRAACACCRTCCATCAATCTCATTCACAAAAACAAAAACCAAACCC			II			AGCCCCGGACATGGGGTCGCGCCTTCAGAAGGGGACCTAGTGGCCCCGCTAATCCTCGAA[CG]GGTCTGGTCCTTGCTCTTGTGAATGAGACTGATGGACGGTGCCCGCAGCTCACTTCCTGG	37	1	3561008	CGGGTCTGGTCCTTGCTCTTGTGAATGAGACTGATGGACGGTGCCCGCAG	1	3550868	F		rs12408890	NA	NA	WDR8	NM_017818	Body	chr1:3559952-3561009	Island			NA	1:3549742-3550949			NA	0.281715
cg26908356	65621359	ATTCCCTTTACTACAACAATACTACCATCTTACTATAAAATATACACACC			II			CTCTCATTCTTGTTCCCTTTGCTACAGCAATACTGCCATCTTGCTGTGAAATGTGCACAC[CG]ATTTTATTTCCAACACTGTATTTTTGTGCTCGTTGTTCCTTGTGCTTCACTCCCTCCCCT	37	1	94929484	CGGTGTGCACATTTCACAGCAAGATGGCAGTATTGCTGTAGCAAAGGGAA	1	94702072	R			NA	NA	ABCD3;ABCD3	NM_001122674;NM_002858	Body;Body					NA		1:94929338-94929645	Gene_Associated_Cell_type_specific	NA	0.379442
cg00118158	29706333	TCCAATTCCCRACATACCAACATATACATTAAACTCAAAATATATTACAC			II			TCTAAGAGAATTCCAATTCCCGGCATGCCAACATATACATTAAACTCAAAATGTGTTGCA[CG]TTATGAGTTATGTTTCTTTGTTACTAGCAGATGGTAAAAATTTCTATCATCTGCAAAGTT	37	2	100629297	CGTGCAACACATTTTGAGTTTAATGTATATGTTGGCATGCCGGGAATTGG	2	99995729	R			NA	NA	AFF3;AFF3	NM_001025108;NM_002285	Body;Body					TRUE				NA	0.23082
cg00570635	17775315	TAAAATACCTTTCATAAAAATAATACATACCACCTAAAAAATACTCACAC			II			CCTGGTACTAATAGAATGCCTTTCATGAAAATGATGCATACCACCTGAAGAATGCTCACA[CG]GTTTTTCAAATTCTTTTATATACATTTGAATTTCACCACTACCCTGACAGGAATAATGAC	37	2	65355269	AGAATGCCTTTCATGAAAATGATGCATACCACCTGAAGAATGCTCACACG	2	65208773	R			NA	NA	RAB1A;RAB1A	NM_004161;NM_015543	Body;Body	chr2:65356735-65357614	N_Shore			NA				NA	0.236559
cg01312167	70746410	ACCTATTAAACATTTTATTCACCAATATATATAAAAAACAAAACCCATAC			II			GCTGGTGTGAGTAAGTGGAAAGCCATTTTAGAGAAGCCAGAATTGGGTTGCCATCTGTCA[CG]CATGGGCTTTGCTCCTTACACATATTGGTGAATAAAATGTTTAACAGGCTGTAGCCGGAA	37	2	54292798	CGCATGGGCTTTGCTCCTTACACATATTGGTGAATAAAATGTTTAACAGG	2	54146302	F	rs2302939		NA	NA								TRUE				TRUE	0.256302
cg01407018	30804419	ATTTCCATCCAAAAATTCCTCTAAAAAAATTTCAAACTACTAAAAATCAC			II			GCCACTTGCCTATTTCCATCCAGGAATTCCTCTGGAAGGGTTTCAAGCTACTAAGAATCA[CG]AAAGACAATGAGAAAATCTGAGTACACTATAGGTTTTCCCTTGCGTCCTGAGACAAGCCA	37	2	6614169	CGTGATTCTTAGTAGCTTGAAACCCTTCCAGAGGAATTCCTGGATGGAAA	2	6531620	R		rs73143028	NA	NA								TRUE				NA	0.222644
cg01413054	37686481	TCAAACTTATTTAAACAAAATATAAATCAATACCTATATTACACRCCAAC			II			TTCCCCCAAGTTCAAGCTTGTTTAGACAAAGTGTGAGTCAGTGCCTGTGTTGCACGCCAG[CG]TTCTGTTTCCCTCTTTCTATTTCTAACCATCTGTGTTACTTCTTCAGATTTTGGGATACA	37	2	231658979	CGCTGGCGTGCAACACAGGCACTGACTCACACTTTGTCTAAACAAGCTTG	2	231367223	R		rs34678297	NA	NA	CAB39;CAB39;CAB39	NM_001130850;NM_016289;NM_001130849	Body;Body;Body					NA		2:231658766-231659074	Unclassified_Cell_type_specific	TRUE	0.226244
cg01594260	18677303	TAAAAAAAACATCTTCCAATCCCCCCAAAACTAAATTCAACCAAATTAAC			II			CTGGTCTGTGCTGGGAGAGGCATCTTCCAATCCCCCCAAAACTGAGTTCAGCCAAGTTGG[CG]TATGCAAAAGCTTCACCATTTTATCTTTCAAAGAAGAAACACGTCAGGGTAAAAACAAGA	37	2	8118122	CGCCAACTTGGCTGAACTCAGTTTTGGGGGGATTGGAAGATGCCTCTCCC	2	8035573	R			NA	NA	LOC339788	NR_015405	TSS1500					NA				NA	0.230034
cg02268965	30603357	AATTTAAAAAAAACATCATACTAAAATCTTTTTTCACATCCAACCCATAC			II			TATAGAAGTTCCATCACAAAAGCCCGGCACCTACCTCTGTCAAGCTTTGGCTGCTCAGTC[CG]CATGGGCTGGATGTGAAAAAAGATCCCAGTATGATGCCTTCTCTAAATTTACCAGAAAGA	37	2	40739515	ATTTAGAGAAGGCATCATACTGGGATCTTTTTTCACATCCAGCCCATGCG	2	40593019	F			NA	NA	SLC8A1;SLC8A1	NM_001112802;NM_001112802	5'UTR;1stExon					TRUE				NA	0.206797
cg02577240	58658376	ATAACCAATTTTTACCTAATTCCCACATAAAACTTTTAAAATATAAATTC			II			ATATTTAGATCATAACCAATTTTTACCTGATTCCCACATAAAGCTTTTAGGGTGTGGGTT[CG]CCTAGCTTTATGAAAACAGAGAGACAATTATGGTTCCTTACTAGAGTCTTCATCCTTAAA	37	2	40739938	TAACCAATTTTTACCTGATTCCCACATAAAGCTTTTAGGGTGTGGGTTCG	2	40593442	R			NA	NA	SLC8A1	NM_001112802	TSS1500					NA				NA	0.226479
cg02745784	40672311	CCTACCCAACCAACTAAAACCTTAACCAAATTTCTACAATAAACACTTAC			II			TCCCTATCTCACCTGCCCAGCCAACTGGGACCTTGGCCAGATTTCTGCAATAAACACTTG[CG]GTTTCTGTCCAAAAAAAAAAAAGTGTACTTTAATATAGTAAGGAATATGCTGTCTGGGTT	37	2	178970574	CGCAAGTGTTTATTGCAGAAATCTGGCCAAGGTCCCAGTTGGCTGGGCAG	2	178678820	R			NA	NA	PDE11A	NM_001077197	5'UTR					NA				NA	0.22183
cg02819655	57804497	TTAAACAAAAATCCCAACCTTTTCATTTTACACTAAACTCTATAAATTAC			II			ATTCTTAATTTTTGAACAAGGGTCCCAGCCTTTTCATTTTACACTGGGCTCTATAAATTA[CG]TAGCCAGTCCTGCCAGAGTGTCTGAATTGTCTAACTCTATTCTCATGTGGCAGTCATCTT	37	2	178853377	TGAACAAGGGTCCCAGCCTTTTCATTTTACACTGGGCTCTATAAATTACG	2	178561623	R			NA	NA	PDE11A;PDE11A	NM_001077197;NM_016953	Body;Body					TRUE				NA	0.223085
cg03398919	41748327	TTTTAACRATATAAATAACRCTAAATATAAACCTCTAAATCTACCRATAC			II			AGTGGCGCCTGTTTTGGCGATGTGAGTGGCGCTGGGTGTAGGCCTCTGAATCTGCCGGTG[CG]TGGTGGCAAGAGCAGGTCAATCACAGGGTGATCTTACGTCTTCCCGGGGGTCGTGAATCG	37	2	173118470	CGCACCGGCAGATTCAGAGGCCTACACCCAGCGCCACTCACATCGCCAAA	2	172826716	R		rs11691716	NA	NA							CDMR	NA				NA	0.425695
cg04571903	45734482	AAAAAAAACAACATTTAAAAATTCCAAAATCATCACTTATAAATAAACAC			II			AGCAAATGGGAAAGGGAAGCAACATTTAAAAATTCCAAGATCATCACTTATAGATAGGCA[CG]CTTATTTACATATGTCTATTTATTCTTTTTTTTTTTTAACATTTGCTCCTGTTACTTTAA	37	2	82233349	AGGGAAGCAACATTTAAAAATTCCAAGATCATCACTTATAGATAGGCACG	2	82086860	R		rs11126849	NA	NA								TRUE				NA	0.262732
cg04617936	41779313	AACACACTCTCTATAACAATAAATTTAAAACTACCCCATTTCCAAACAAC			II			GTGGACCGCCCAACACACTCTCTGTAGCAGTGGATTTAAAACTGCCCCATTTCCAGGCAG[CG]TATCTGACGTTTGCTGTGCAAAGTCAGTGGCTCTTCGGAGAGCGCATAGTGCAGCTGCTC	37	2	214353	CGCTGCCTGGAAATGGGGCAGTTTTAAATCCACTGCTACAGAGAGTGTGT	2	204353	R			NA	NA				chr2:214011-214245	S_Shore			NA	2:204014-204473			NA	0.21271
cg04735598	29616343	ATTATCTTCCAAAAAATCCTTATTTTTATACACATCTTACAAATACTTAC			II			TCAACAAGGCTATTGTCTTCCAAAGAGTCCTTGTTTTTGTACACATCTTGCAAATACTTA[CG]TAATATGGAACCTTTTCAAAAGGCTCCATCCAATAAAAGAAGAAAACCAAAAATTTGGTC	37	2	76905622	CGTAAGTATTTGCAAGATGTGTACAAAAACAAGGACTCTTTGGAAGACAA	2	76759130	R		rs79163239	NA	NA								TRUE				NA	0.253415
cg05363955	48629338	CAACCAAACTATCTTCCAAACCTTAAAATATTTTACTATATTTTCCCTTC			II			AAATCAAACCAAACGTAGGTAAAAGGCCTGATATCTTCTCAGCTGATGAGTCAAATACTT[CG]AAGGGAAAATATAGTAAAATATTTCAAGGTTTGGAAGACAGCTTGGCTGTGACACATTCT	37	2	225875689	CGAAGGGAAAATATAGTAAAATATTTCAAGGTTTGGAAGACAGCTTGGCT	2	225583933	F	rs9288597		NA	NA	DOCK10	NM_014689	Body					TRUE				NA	0.267063
cg05472059	35601419	AAAACTAAACAAAAAACACTACAAAACAATAAACAATACAATTCAAAAAC			II			TTCCTTGTCCCAGTTGCTGCTTCAGTAGAAAAACAGGAAAGCAAATACATCTTTCACCTT[CG]TCTTTGAACTGCATTGCCCACTGTCTTGCAGTGCCCTTTGCTTAGCTTTGCCATCTGTGC	37	2	1054787	CGTCTTTGAACTGCATTGCCCACTGTCTTGCAGTGCCCTTTGCTTAGCTT	2	1044787	F			TRUE	NA	SNTG2	NM_018968	Body	chr2:1052315-1052730	S_Shelf			NA				NA	0.210025
cg06360820	31759367	AAACAATAAACRCAAATCCCACCTTTTCAATAATCACATTCAATAAAATC			II			AACAACTGGTAAAACAGTGGACGCAAATCCCACCTTTTCAGTGATCACATTCAGTGGAAT[CG]CGGCCAGAAAGCAAAGGGCGGCAGAACAGGAAGCAGCGCAGCCCAGAGATGGGCTTCCCG	37	2	242988706	AACAGTGGACGCAAATCCCACCTTTTCAGTGATCACATTCAGTGGAATCG	2	242637379	R			NA	NA				chr2:242988705-242989857	Island			NA	2:242637379-242638530			NA	0.294025
cg06389574	37650446	CATATAAAATTATAAAATAACCTTTCATCACCRCCTACATCTAAACTACC			II			ATGTGTTTTTAAGCTGAGCCTTACTTCTTCATGAGAGGTTTTTGCCTGCTGACCCTGTTC[CG]GTAGCTTAGATGCAGGCGGTGATGAAAGGTCATTTCACAACTTCACATGTTCCAGATGGT	37	2	133834998	CGGTAGCTTAGATGCAGGCGGTGATGAAAGGTCATTTCACAACTTCACAT	2	133551468	F			NA	NA	NCKAP5;NCKAP5	NM_207363;NM_207481	Body;Body					TRUE				NA	0.220778
cg06581825	28617438	AAACTTCTACCATCTATAACACRCTACCAACTCTAAAAACTAATATAAAC			II			ACCTGTAAGTAGTATGTGCTGAGAAGTGTGGCAGGCACAAACCCGGGCGCCATAGACACG[CG]CTCACACCAGCTCTCAGAGCTGGCAGCGTGCCACAGATGGCAGAAGCTCCGGCACTTCTT	37	2	162838364	AGCTTCTGCCATCTGTGGCACGCTGCCAGCTCTGAGAGCTGGTGTGAGCG	2	162546610	F			NA	NA	SLC4A10	NM_022058	3'UTR					NA				NA	0.243815
cg06621027	43726361	CCACAAAAACTACCAATCCTCAAAATATTCCCAAACTAAAATTCAATTTC			II			TTGAAAATGTGAATTTTACTTTTCTAGCAAAAGAAAAGATATAAAACAATAATACAAGAA[CG]AAATTGAATCCTAGTCTGGGAATATTCTGAGGACTGGCAGTTTTTGTGGTGTTTCTTGTT	37	2	80179759	CACAAAAACTGCCAGTCCTCAGAATATTCCCAGACTAGGATTCAATTTCG	2	80033270	F	rs77833200		NA	NA	CTNNA2;CTNNA2	NM_004389;NM_001164883	Body;Body					TRUE				NA	0.24004
cg08610773	19651394	AAAATATTATATCCCATATAACTTCTATTAAATTTTTACAATATTAAAAC			II			AAACATCTAAAATGTATGTTGGTATGTTTCCTTTGCTGTTCTAAATTTAAAATTAGAGTG[CG]TTTTAATATTGTAAAAACCCAACAGAAGTTACATGGGATATAATATTCTAAGCCTGAGCT	37	2	184896169	GAATATTATATCCCATGTAACTTCTGTTGGGTTTTTACAATATTAAAACG	2	184604414	F	rs11685717		NA	NA								TRUE				NA	0.257622
cg08754268	69744378	CTCCAAATTCTAAAAATATTAAATTTTACAACCATAAAACAAAAACAACC			II			TGCCCAGGGTGAGCCTGTGTCCTAGCACAGCGAGTCATGACTGACTACCTTCCCACACTT[CG]GCTGTTTCTGTTTCATGGCTGCAAAACCCAACACTTCCAGAATCTGGAGCCTCACATAAG	37	2	173809244	CGGCTGTTTCTGTTTCATGGCTGCAAAACCCAACACTTCCAGAATCTGGA	2	173517490	F			NA	NA	RAPGEF4;RAPGEF4	NM_007023;NM_001100397	Body;Body					TRUE				NA	0.22409
cg09399439	37793317	CAAAACAACTACCAATATACTTTTACAAAACAACATTCTAATTTTACTTC			II			ACAACTCTGAGCAGAACAACTGCCAATGTGCTTTTGCAAAACAACATTCTAATTTTACTT[CG]GTTTTCATAATGGCAAAGTGATTCATTAGTTCCTATTACACATTGCAATTTCAAAATGAT	37	2	216593517	AGAACAACTGCCAATGTGCTTTTGCAAAACAACATTCTAATTTTACTTCG	2	216301762	R			NA	NA								TRUE				NA	0.407828
cg09936919	18698320	TAAAAAATATACACCATTTTATAACAACRCTATCTTCCTTTTCAAATCAC			II			GCTCCTTCCCCCTCCTCTGAGGCCTTCCAAGTGCTACAGCATCCTTGCCGTCATCCTTAG[CG]TGACTTGAAAAGGAAGACAGCGCTGTTACAAAATGGTGTACATTCTCTAAATTATATAAG	37	2	19249137	AGAGAATGTACACCATTTTGTAACAGCGCTGTCTTCCTTTTCAAGTCACG	2	19112618	F			NA	NA								TRUE				NA	0.202257
cg10856972	11604323	CCCAACTTCTCTATACATCRAAAACRTACATATTAAATCAATACAAAAAC			II			TGAGTGATTTTCATTACTTGAATAATGTAGTTTCTTAAAGGGATTTCACAGCAACCATTT[CG]CTCTTGCATTGATTCAACATGCACGTTTCCGATGCATAGAGAAGTTGGGCAAATGCCCGG	37	2	163040992	CGCTCTTGCATTGATTCAACATGCACGTTTCCGATGCATAGAGAAGTTGG	2	162749238	F			TRUE	NA	FAP	NM_004460	Body					NA				NA	0.210554
cg12058385	20756330	TACAATATATAATAACAAACACCTCACTAAAAACAAAATCTACACAATTC			II			CAACTCACAGTCCCTCATCTTTTAAAAGAAGGGAAAAAAAATGAAGCACTCTGGTCATAA[CG]AATTGTGCAGATTTTGTTTTCAGTGAGGTGTTTGCCATTACATATTGCACATAATGTATG	37	2	144448686	GCAATATGTAATGGCAAACACCTCACTGAAAACAAAATCTGCACAATTCG	2	144165156	F			NA	NA	ARHGAP15	NM_018460	Body					TRUE				NA	0.202568
cg12452952	13695361	ATTTTAATCACTAACACTATATTTTACCAAAATACAAACTATTTACCATC			II			ATGACATATATATTTTGATCACTGGCACTGTGTTTTACCAAAATACAAACTGTTTACCAT[CG]CTTAAAATTGGGAGCTCTCATATAAAATTTCAGACTTCTGGCCTCATCTTTCATACATAA	37	2	189433317	TTTTGATCACTGGCACTGTGTTTTACCAAAATACAAACTGTTTACCATCG	2	189141562	R			NA	NA	GULP1	NM_016315	Body					NA				NA	0.238583
cg14067761	59624317	ATCTTAAAACCACCAATAAAACATTTTTACTATTATAAATAATACACAAC			II			TTTTTTTAGGAATCTTGAAACCACCAGTGGAACATTTTTGCTGTTGTGGGTAATGCACAA[CG]TAGCAGCGTAGGAAGGCCGGGCCGCGAGAGGGAACCGAGGGTGTTGGAAGCACCGAAGAC	37	2	23840739	TCTTGAAACCACCAGTGGAACATTTTTGCTGTTGTGGGTAATGCACAACG	2	23694244	R			NA	NA	KLHL29	NM_052920	Body					TRUE	2:23694244-23694313	2:23840073-23841022	Unclassified_Cell_type_specific	NA	0.208511
cg14333475	45773445	CAAACAATATACTTTCACTTTAACAATAACTAACTAAATACAAATTAATC			II			TGCCTGCCTCCCACTCTGTGCACTGCTCCCACACTGGAAATTTCTACCCTCTGAATAATC[CG]ATTAACTTGTATCCAGCCAGCCATTGCCAAAGTGAAAGCATATTGCCTGGGAGGAAGTGA	37	2	106214612	AGGCAATATGCTTTCACTTTGGCAATGGCTGGCTGGATACAAGTTAATCG	2	105581044	F			NA	NA								TRUE				NA	0.207931
cg15164860	16794329	TACATCATCTAATAACCATTTTCATACTTTACCAACACAATAAAATAATC			II			AGCAATATTTATGCATCATCTAATAACCATTTTCATGCTTTACCAGCACAGTGGAGTGGT[CG]TGACCAAACCCATATGGTATGCAAAGCTTTAAATATTCAACAGCCTTTTGTACAGAAGAC	37	2	20504345	CGACCACTCCACTGTGCTGGTAAAGCATGAAAATGGTTATTAGATGATGC	2	20367826	R			NA	NA	PUM2	NM_015317	Body					TRUE				NA	0.215928
cg15915835	43779487	AACCRATAAACATATATCCCCAACATAATATTTTAACTTCATATAAAACC			II			AGTAAGTGCAGAGCCGGTAAGCATATGTCCCCAGCATGATATTTTAGCTTCATATGAAGC[CG]TAAAGTGGAAATAAGCCAACAGTACAGCAGCAACTGCTAACTGTTCTGTCTCTCCATGTT	37	2	6374379	CGGCTTCATATGAAGCTAAAATATCATGCTGGGGACATATGCTTACCGGC	2	6291830	R			NA	NA				chr2:6378282-6378703	N_Shelf			NA				NA	0.221727
cg17023034	14738348	AATACCCCTTAAAACTCAAATTAACTTTAAAATATAAACCAAACATCCAC			II			TTGGACAAGAAAATGCCCCTTGGGACTCAGATTAGCTTTAGGGTGTGGGCCAGACATCCA[CG]CAGAGGAGGATCAGCAGATGAGTCAGAAGCATCCAGATGGACTTGGACAGAGACAATTCC	37	2	152919487	ATGCCCCTTGGGACTCAGATTAGCTTTAGGGTGTGGGCCAGACATCCACG	2	152627733	R			NA	NA	CACNB4;CACNB4;CACNB4	NM_000726;NM_001145798;NM_001005746	Body;Body;Body					TRUE				TRUE	0.20637
cg17181941	40626314	TATCACAAATAACCACAAACCTAACRATTTAAACACACATATAACTAAAC			II			ACCTCATGATCTGCTCGCCTCGGCCTCCCAAAGTGCTGGGATTACAGGTGTGAACCACCG[CG]CCCAGCCACATGTGTGTTTAAACCGCTAGGTTTGTGGTCATTTGTGACAGCAGCCATAGA	37	2	97004840	CGCCCAGCCACATGTGTGTTTAAACCGCTAGGTTTGTGGTCATTTGTGAC	2	96368567	F		rs62153905	NA	NA	NCAPH	NM_015341	Body	chr2:97001429-97001898	S_Shelf			NA				NA	0.302384
cg17370823	71614358	TTTAACCCACTATCCTCATCCCCCTCCAAAAACTAATATAAAAAATAAAC			II			GCTGCTGGGACTCACTCTCTCCAGTCTCAGCCAGTGCATCAACCCACAAACAGCACACCT[CG]CTTATTTCCCACACTAGCTTCTGGAGGGGGATGAGGACAGTGGGCCAAAAAACACTGTGC	37	2	202907179	CGCTTATTTCCCACACTAGCTTCTGGAGGGGGATGAGGACAGTGGGCCAA	2	202615424	F			NA	NA								TRUE				NA	0.263574
cg17811608	16668422	AAATAACTACAAAAATAACCTAATTAACTACAACTCTAACTCRCTAAAAC			II			GCAGAAAGCAGAAGTGACTGCAGAGATAGCCTGATTGGCTACAGCTCTGGCTCGCTGAGA[CG]CAGCCACCTGTCACCGGAATACACACCCGTGGCAGCTTGTGGTTTGTTTACATGCTGAGC	37	2	438197	AGTGACTGCAGAGATAGCCTGATTGGCTACAGCTCTGGCTCGCTGAGACG	2	428197	R			NA	NA							DMR	NA		2:437762-438928	Unclassified	TRUE	0.21141
cg18008467	45792324	TTTATAACTTACTTTCCTATACAATAAATACTACCRCCTCAAAAACRAAC			II			GAGGATGCGTATTTGTGACTTGCTTTCCTGTACAGTAAGTGCTGCCGCCTCAGGAGCGGG[CG]CAGTCGCTTATGGTGCCGGTGAGCCTGCGCGGCGCTGGCTTTTGCTCCTCTGGTGCCAAT	37	2	236586710	CGCCCGCTCCTGAGGCGGCAGCACTTACTGTACAGGAAAGCAAGTCACAA	2	236251449	R			NA	NA	AGAP1;AGAP1	NM_014914;NM_001037131	Body;Body					TRUE	2:236251434-236251484			NA	0.202154
cg19588016	64677409	ACTCRCTAATTCATTAAATAATCACTAATTCACCAAAAACAACATATTAC			II			TCAGGCATTTACATATATTTTTCTGATGAATTACTTCTTACTCATTTTGGTTTTTCCCAC[CG]TAATATGTTGCTTCTGGTGAACCAGTGACTATTTAATGAATCAGCGAGTCAAACAAGTAC	37	2	9511523	CTCGCTGATTCATTAAATAGTCACTGGTTCACCAGAAGCAACATATTACG	2	9428974	F	rs74651263		NA	NA	ASAP2;ASAP2	NM_001135191;NM_003887	Body;Body	chr2:9514723-9514995	N_Shelf			TRUE		2:9510922-9512424	Unclassified_Cell_type_specific	TRUE	0.214898
cg19697575	15712302	RTAAACCTAAACCAACTACTAAACATATCCTACRAACAACTAAAACAACC			II			CTGCTTCCGCCGCAGGCCCCGGTTCAGCCGCCGCCGCTGGCGCGCACTGTACAGCTGCAT[CG]GCTGCTCCAGCTGCTCGTAGGACATGTCCAGCAGCTGGTCCAGGTCCACGCCGCGGTAGG	37	2	172374119	CGGCTGCTCCAGCTGCTCGTAGGACATGTCCAGCAGCTGGTCCAGGTCCA	2	172082365	F	rs3209138	rs6724344	NA	NA				chr2:172373817-172374199	Island			NA	2:172082064-172082421			NA	0.204407
cg19881999	38757501	AATCCTTACAAAAACCAAACTTACTCCTAATAAATTTACAAATACTATTC			II			GCTAGATACTAACCAATTCCAACAGAGGCAGCACATTTCGTCTGGTCTTTGATTTCCATA[CG]AACAGCATTTGCAAATTCATCAGGAGTAAGTTTGGTCTCTGCAAGGATTTCGGTAATGTC	37	2	100038008	CGAACAGCATTTGCAAATTCATCAGGAGTAAGTTTGGTCTCTGCAAGGAT	2	99404440	F			NA	NA	REV1;REV1	NM_016316;NM_001037872	Body;Body					TRUE				NA	0.209232
cg20824201	33613502	ATACAACACAATATCTATACTAAAACAAAATACAATATACCACTATTCCC			II			AAGTTCATCGTCTAGAGGCAATGGGGTAGAAAATGCCAAATAAATGACAATTCCCCCTAC[CG]GGAACAGTGGCATACTGTACCTTGCTTCAGCATAGACACTGTGCTGTATGAATATTTAAC	37	2	134646577	CGGGAACAGTGGCATACTGTACCTTGCTTCAGCATAGACACTGTGCTGTA	2	134363047	F	rs6750421		NA	NA								TRUE				NA	0.208862
cg23269346	73761324	AAAAAAACTTTACCAAATATAATCTCACCTACTTCCTTCCAAACAATATC			II			ATGGTGCCTCCAAGGAAACTTTGCCAAATATAATCTCACCTGCTTCCTTCCAGACAGTGT[CG]CTAAGTGCATTTCACAGTTTTTGGATCTGGCAGGCATATGTCTCTATGTAGAAAATAAGT	37	2	168727330	AGGAAACTTTGCCAAATATAATCTCACCTGCTTCCTTCCAGACAGTGTCG	2	168435576	R			NA	NA	B3GALT1	NM_020981	3'UTR					NA				NA	0.204296
cg23392381	29658437	TATTAACTCTACCRTTCCAAAAACACAATTTAAAAAAAAACTTTCTAACC			II			TTCCCAGGCAATGTTGACTCTACCGTTCCAGGAACACAATTTGGGAGAAGACTTTCTAAC[CG]CTTCTTTTAGATAGCTACATAATCTTTAATGATAGAGATACAGCATGAATTTTTCTGTCA	37	2	80688129	GTTGACTCTACCGTTCCAGGAACACAATTTGGGAGAAGACTTTCTAACCG	2	80541640	R	rs58157532		NA	NA	CTNNA2;CTNNA2	NM_004389;NM_001164883	Body;Body					TRUE				NA	0.366343
cg24423503	15659337	AAACCTAAACAAATCCTTCTTCACAACTCATAAAAAAAACCAATACTATC			II			CTTAAACAACATGCATTTATCATCCTGCACTTCTAGGATAGAGAGCTGAGATCAAGGTGT[CG]ACAGCATTGGTTCCTTCCATGAGCTGTGAAGAAGGATCTGCCCAGGCCCTTTTCTGTTTT	37	2	6028915	GGCCTGGGCAGATCCTTCTTCACAGCTCATGGAAGGAACCAATGCTGTCG	2	5946366	F	rs12468941		NA	NA								TRUE				NA	0.215184
cg24871482	25663331	CCCTAAACACRTCCAAAAACCCTTTCTCTAATTCTAAAAACAATAATCTC			II			AAATAATGAACTGCACTAACAGCTTAGCATCATAAGGAGACAGATGGAAAACTTCTCTCC[CG]AGATCACTGCTTCCAGAATTAGAGAAAGGGCTTCTGGACGTGTTCAGGGTGGATAGTTCA	37	2	100824662	CCTGAACACGTCCAGAAGCCCTTTCTCTAATTCTGGAAGCAGTGATCTCG	2	100191094	F			NA	NA								NA				NA	0.205036
cg24913825	52679300	ATTACTACAAATTAACTATCTTCCATAATTACAATCATCTACRATTCCTC			II			TACTGCAATCACACCTCAGGAGCAAAGATGGCCAAGATCTATTTCAATTCTTAGATATCT[CG]AGGAACCGCAGATGACTGTAACTATGGAAGATAGCCAATCTGTAGTAATGAAGAAGCGCA	37	2	198134173	CGAGGAACCGCAGATGACTGTAACTATGGAAGATAGCCAATCTGTAGTAA	2	197842418	F	rs4850779		NA	NA								TRUE				NA	0.210105
cg25432792	28650492	CCRTTTATTCCTCRTATTTACATTACAAAAATAACAACTATTAAAAAAAC			II			ACACCAGCACATCTCGTATCTGGTTGCTCGTGGAGTGGGCAGGATCAGAGGAAAGGAGGG[CG]TTTCTTTAACAGTTGCTACTCCTGCAATGCAAACACGAGGAATAAACGGCGTCGGAACAC	37	2	23546167	CGTTTATTCCTCGTGTTTGCATTGCAGGAGTAGCAACTGTTAAAGAAACG	2	23399672	F		rs34475247	NA	NA								NA	2:23399626-23399737			NA	0.201211
cg25492875	39631431	AAATTACAAACCCAATTTATCAACATCAAAAACTTACTTAACATAATTAC			II			TTTCTTTGTGAAGATTACAGGCCCAATTTATCAACATCAGAAACTTACTTAGCATGGTTG[CG]TATTCTATATATATTTTTTCCAACGTTAATGTGAGTCATCATAGCATATCTCCTTAACCA	37	2	158038801	CGCAACCATGCTAAGTAAGTTTCTGATGTTGATAAATTGGGCCTGTAATC	2	157747047	R			NA	NA								TRUE				NA	0.217194
cg25617519	27725328	TTCTTACACAAACAATACTACAATAAATAATCTCTAATACATATCATTTC			II			TTCCGGTCTTTTTCTTGCACAGACAGTGCTGCAATGAGTAATCTCTAGTGCATGTCATTT[CG]TACATGTGAAGGCATATCAGCAAGGGGGATTGATGGGTCAAAAGATGAAAACAGGTGTAA	37	2	23668469	TCTTGCACAGACAGTGCTGCAATGAGTAATCTCTAGTGCATGTCATTTCG	2	23521974	R			NA	NA	KLHL29	NM_052920	5'UTR					TRUE				NA	0.265034
cg26429017	38702376	CACAAAAACTCACAAAACAAACCTACTTTCCTAAACCTAAAAACAACCCC			II			GTGTTGCGGGGTGGAGAAAGAGAGAGAGCACAGGCAATTTCCTCTTTCCCTCTCCAAGAG[CG]GGGCTGCTCCCAGGTTCAGGAAAGCAGGTCTGTTCTGTGAGCTCTTGTGTGTGTGTGTTG	37	2	233734820	CGGGGCTGCTCCCAGGTTCAGGAAAGCAGGTCTGTTCTGTGAGCTCTTGT	2	233443064	F		rs13383733	NA	NA	C2orf82	NM_206895	TSS200					NA				NA	0.210335
cg01055691	63796358	CAATAACCTTATCTAATTTATCATTTTAACAACAACTCCTAACATAATCC			II			TTCACTTGTTAATTCATTAATTTCTTTCGCAAATATTTTTTCAGTACCTGCTAAGTCCCA[CG]GACTATGCTAGGAGCTGCTGTTAAAATGACAAACCAGATAAGGTCACTGCCCTTAATCAA	37	3	115376349	CGGACTATGCTAGGAGCTGCTGTTAAAATGACAAACCAGATAAGGTCACT	3	116859039	F		rs10934303	NA	NA	GAP43;GAP43	NM_002045;NM_001130064	Body;5'UTR	chr3:115377267-115377787	N_Shore			NA				NA	0.216755
cg01157004	16611477	ACATATAAAAAAATCTCTCACATTCAAAAACATACAAACAACTAACTAAC			II			ATGATATGGCAACATATGGGAAAATCTCTCACATTCAAAAGCATGCAAGCAGCTAGCTAA[CG]CTTTCTACTAAAAACTTTGCTTATAGGTATTTTGATGAATCTAGAATTCTCACAAAGCAC	37	3	177256538	CATATGGGAAAATCTCTCACATTCAAAAGCATGCAAGCAGCTAGCTAACG	3	178739232	R			NA	NA								TRUE		3:177256461-177256622	Unclassified_Cell_type_specific	NA	0.236507
cg03883761	31730329	TCCAACTCTACAAAAAATACCATCTTATCCTATATAAAAACTCTCCCAAC			II			TATAAAAATATATACTTATTAGTATATGAAAAAATGTGAGAACCAGAGCATAGGGCCAGG[CG]TTGGGAGAGCTCCCACATAGGACAAGATGGCATCTTCTGCAGAGCTGGACTTCAACCTGC	37	3	191178924	CCAGCTCTGCAGAAGATGCCATCTTGTCCTATGTGGGAGCTCTCCCAACG	3	192661618	F		rs539897	NA	NA	PYDC2	NM_001083308	TSS200					NA				NA	0.304224
cg04779597	65609428	TATACTAACAACTTACTATCTTCAATACAAACCTTCATAATATCAATCAC			II			CAATAAAATATTCTTTTTTCTGTATATCTTTCAGGCATTAAGGGATCATTGCAAGAGCAG[CG]TGACTGACATTATGAAGGCCTGTACTGAAGACAGCAAGCTGTTAGTACAGACCAGATGCT	37	3	150345472	GTACTAACAGCTTGCTGTCTTCAGTACAGGCCTTCATAATGTCAGTCACG	3	151828162	F			NA	NA	SELT	NM_016275	3'UTR					NA				NA	0.217044
cg07078958	64671370	ACRCCACTCAAAAAATATAAATCATAACCRAATATACTATAAAAATATAC			II			CAACATGCCTGGGAGTCGAGTCTGTTACCTCCGCTCAGGGGAAGCCAGCGCGCATGCACG[CG]CACACCCCCACAGCACACCCGGCCATGACTCATACCCTCTGAGTGGCGTGATTCAGCATC	37	3	15311183	CGCCACTCAGAGGGTATGAGTCATGGCCGGGTGTGCTGTGGGGGTGTGCG	3	15286187	F			NA	NA	SH3BP5;SH3BP5	NM_001018009;NM_004844	Body;Body					TRUE	3:15286143-15286274	3:15310982-15311450	Promoter_Associated	TRUE	0.253704
cg07258715	39787469	AAACCTTAAATTTTACCCTAAATACAATAAAAATATAACAACTACTAAAC			II			TCTCATCAGCCAGGCAGCCAGGGGGTCCTGTTCAAACCCAAAGCAGCTCATGTCCCTCCC[CG]CTCAGCAGCTGCCACACTCCCACTGCACTCAGGGTAAAACCCAAGGTCTTACAAGCCCCT	37	3	12801785	GACCTTGGGTTTTACCCTGAGTGCAGTGGGAGTGTGGCAGCTGCTGAGCG	3	12776785	F		rs9865548	NA	NA	TMEM40	NM_018306	TSS1500					NA				NA	0.202254
cg07294114	58629344	ACTAAAAACAAAAACAAATTAAAAAACTCATCAACCACCACTACTAAAAC			II			GTATTCCTCATCTTTAATGAAGTGGCATGAGGGAGGGCAGCAAAAGCAGTGGAACTGGTT[CG]TCCCAGCAGTGGTGGCTGATGAGTTTTTCAATCTGTTCCTGTTTTCAGCATTCCCAGAGT	37	3	63047382	CGTCCCAGCAGTGGTGGCTGATGAGTTTTTCAATCTGTTCCTGTTTTCAG	3	63022422	F	rs4688362	rs9836779	NA	NA								TRUE				NA	0.228407
[truncated: 463 more rows]

## Sheet: ST4
Supplementary Table 4. Top (significance) canonical pathways associated with genes annotated to DMPs found between Late and Early ST within smoking exposed and unexposed fetal samples.
Smoking exposed canonical pathway	p-value
T Helper Cell Differentiation	0.000771
Epithelial Adherens Junction Signaling	0.00159
[truncated: 9 more rows]
